# Supplementary material for: Condensate corona–nanoparticle complexes transfer functional biomolecules between cells
Source: Nat Mater. 2026 Apr 16;25(6):1045–57. doi: 10.1038/s41563-026-02534-5 (PMC13236592; doi:10.1038/s41563-026-02534-5)
Supplement: Supplementary file 8 — Statistical source data. [file 41563_2026_2534_MOESM8_ESM.xlsx]

## Sheet: Fig.2A,C
Uniprot ID	Entry	Protein names	Gene names (primary )	A549_H-particle complex_R1	A549_H_particle complex_R2	A549_H_particle complex_R3	Count	Average Intensity	Tier Score	Tier Level
Q96KK5	H2A1H_HUMAN	Histone H2A type 1-H (H2A-clustered histone 12) (Histone H2A/s)	H2AC12	0	10.0517	9.892	2	9.97183	#N/A	#N/A
P58876	H2B1D_HUMAN	Histone H2B type 1-D (H2B-clustered histone 5) (HIRA-interacting protein 2) (Histone H2B.1 B) (Histone H2B.b) (H2B/b)	H2BC5	0	9.84496	9.64814	2	9.74655	#N/A	#N/A
P62805	H4_HUMAN	Histone H4	H4C1	8.85784	9.973	9.93214	3	9.58766	#N/A	#N/A
Q71DI3	H32_HUMAN	Histone H3.2 (H3-clustered histone 13) (H3-clustered histone 14) (H3-clustered histone 15) (Histone H3/m) (Histone H3/o)	H3C15	8.55818	9.86653	9.47757	3	9.30076	#N/A	#N/A
P05783	K1C18_HUMAN	Keratin, type I cytoskeletal 18 (Cell proliferation-inducing gene 46 protein) (Cytokeratin-18) (CK-18) (Keratin-18) (K18)	KRT18	8.46151	9.55134	8.88389	3	8.96558	0.2	4
P10412	H14_HUMAN	Histone H1.4 (Histone H1b) (Histone H1s-4)	H1-4	8.00419	9.33915	9.26642	3	8.86992	#N/A	#N/A
P63261	ACTG_HUMAN	Actin, cytoplasmic 2 (Gamma-actin) [Cleaved into: Actin, cytoplasmic 2, N-terminally processed]	ACTG1	8.34784	9.23335	8.88036	3	8.82052	0.1	4
P10809	CH60_HUMAN	60 kDa heat shock protein, mitochondrial (EC 5.6.1.7) (60 kDa chaperonin) (Chaperonin 60) (CPN60) (Heat shock protein 60) (HSP-60) (Hsp60) (HuCHA60) (Mitochondrial matrix protein P1) (P60 lymphocyte protein)	HSPD1	8.44585	9.10978	8.72761	3	8.76108	10.5	1
P07355	ANXA2_HUMAN	Annexin A2 (Annexin II) (Annexin-2) (Calpactin I heavy chain) (Calpactin-1 heavy chain) (Chromobindin-8) (Lipocortin II) (Placental anticoagulant protein IV) (PAP-IV) (Protein I) (p36)	ANXA2	8.40384	8.98432	8.85432	3	8.74749	0.5	4
P62318	SMD3_HUMAN	Small nuclear ribonucleoprotein Sm D3 (Sm-D3) (snRNP core protein D3)	SNRPD3	8.10694	9.13991	8.8884	3	8.71175	0.4	4
P61604	CH10_HUMAN	10 kDa heat shock protein, mitochondrial (Hsp10) (10 kDa chaperonin) (Chaperonin 10) (CPN10) (Early-pregnancy factor) (EPF)	HSPE1	8.26954	9.02768	8.81055	3	8.70259	0.4	4
P62851	RS25_HUMAN	40S ribosomal protein S25 (Small ribosomal subunit protein eS25)	RPS25	8.05154	8.81148	9.24122	3	8.70141	1.5	3
P35637-2	FUS_HUMAN	RNA-binding protein FUS (75 kDa DNA-pairing protein) (Oncogene FUS) (Oncogene TLS) (POMp75) (Translocated in liposarcoma protein)	FUS	8.24502	8.68495	8.92585	3	8.61861	11.5	1
O60506	HNRPQ_HUMAN	Heterogeneous nuclear ribonucleoprotein Q (hnRNP Q) (Glycine- and tyrosine-rich RNA-binding protein) (GRY-RBP) (NS1-associated protein 1) (Synaptotagmin-binding, cytoplasmic RNA-interacting protein)	SYNCRIP	7.98957	8.8325	8.94505	3	8.58904	35.5	1
P22087	FBRL_HUMAN	rRNA 2'-O-methyltransferase fibrillarin (EC 2.1.1.-) (34 kDa nucleolar scleroderma antigen) (Histone-glutamine methyltransferase) (U6 snRNA 2'-O-methyltransferase fibrillarin)	FBL	0	8.41941	8.75195	2	8.58568	11.6	1
P62314	SMD1_HUMAN	Small nuclear ribonucleoprotein Sm D1 (Sm-D1) (Sm-D autoantigen) (snRNP core protein D1)	SNRPD1	8.49251	8.45054	8.79687	3	8.57997	0.5	4
P62701	RS4X_HUMAN	40S ribosomal protein S4, X isoform (SCR10) (Single copy abundant mRNA protein) (Small ribosomal subunit protein eS4)	RPS4X	7.90102	8.81885	8.86702	3	8.52896	4.5	2
P62316	SMD2_HUMAN	Small nuclear ribonucleoprotein Sm D2 (Sm-D2) (snRNP core protein D2)	SNRPD2	7.89825	8.69557	8.9877	3	8.52717	0.4	4
Q13748	TBA3C_HUMAN	Tubulin alpha-3C chain (Alpha-tubulin 2) (Alpha-tubulin 3C) (Tubulin alpha-2 chain) [Cleaved into: Detyrosinated tubulin alpha-3C chain]	TUBA3C	0	8.58607	8.42901	2	8.50754	3	2
Q86V81	THOC4_HUMAN	THO complex subunit 4 (Tho4) (Ally of AML-1 and LEF-1) (Aly/REF export factor) (Transcriptional coactivator Aly/REF) (bZIP-enhancing factor BEF)	ALYREF	8.27517	8.49985	8.7047	3	8.49324	3.6	2
P08670	VIME_HUMAN	Vimentin	VIM	7.8893	8.93453	8.64809	3	8.49064	0.3	4
P06576	ATPB_HUMAN	ATP synthase subunit beta, mitochondrial (EC 7.1.2.2) (ATP synthase F1 subunit beta)	ATP5F1B	8.28346	8.8923	8.24618	3	8.47398	0.3	4
A0A0A0MR02	A0A0A0MR02_HUMAN	Outer mitochondrial membrane protein porin 2 (Voltage-dependent anion-selective channel protein 2) (Fragment)	VDAC2	0	8.69418	8.17603	2	8.43511	0.2	4
P40926	MDHM_HUMAN	Malate dehydrogenase, mitochondrial (EC 1.1.1.37)	MDH2	7.93833	8.85325	8.25888	3	8.35016	0.6	4
P46776	RL27A_HUMAN	60S ribosomal protein L27a (Large ribosomal subunit protein uL15)	RPL27A	7.61587	8.52226	8.90953	3	8.34922	1.6	3
P68371	TBB4B_HUMAN	Tubulin beta-4B chain (Tubulin beta-2 chain) (Tubulin beta-2C chain)	TUBB4B	7.95872	8.61193	8.47125	3	8.3473	0.2	4
P60903	S10AA_HUMAN	Protein S100-A10 (Calpactin I light chain) (Calpactin-1 light chain) (Cellular ligand of annexin II) (S100 calcium-binding protein A10) (p10 protein) (p11)	S100A10	7.85308	8.56489	8.6147	3	8.34422	0.1	4
P68104	EF1A1_HUMAN	Elongation factor 1-alpha 1 (EF-1-alpha-1) (Elongation factor Tu) (EF-Tu) (Eukaryotic elongation factor 1 A-1) (eEF1A-1) (Leukocyte receptor cluster member 7)	EEF1A1	8.00445	8.38338	8.62735	3	8.33839	0.5	4
P05141	ADT2_HUMAN	ADP/ATP translocase 2 (ADP,ATP carrier protein 2) (ADP,ATP carrier protein, fibroblast isoform) (Adenine nucleotide translocator 2) (ANT 2) (Solute carrier family 25 member 5) [Cleaved into: ADP/ATP translocase 2, N-terminally processed]	SLC25A5	7.47745	8.96295	8.52768	3	8.3227	3.2	2
P04406	G3P_HUMAN	Glyceraldehyde-3-phosphate dehydrogenase (GAPDH) (EC 1.2.1.12) (Peptidyl-cysteine S-nitrosylase GAPDH) (EC 2.6.99.-)	GAPDH	8.07697	8.57057	8.2919	3	8.31315	0.3	4
Q00839	HNRPU_HUMAN	Heterogeneous nuclear ribonucleoprotein U (hnRNP U) (GRIP120) (Nuclear p120 ribonucleoprotein) (Scaffold-attachment factor A) (SAF-A) (p120) (pp120)	HNRNPU	7.80991	8.42114	8.67491	3	8.30199	4.8	2
O43390	HNRPR_HUMAN	Heterogeneous nuclear ribonucleoprotein R (hnRNP R)	HNRNPR	7.95568	8.4793	8.44846	3	8.29448	7.8	1
P84103	SRSF3_HUMAN	Serine/arginine-rich splicing factor 3 (Pre-mRNA-splicing factor SRP20) (Splicing factor, arginine/serine-rich 3)	SRSF3	7.62223	8.44292	8.81045	3	8.29187	11.8	1
P11021	GRP78_HUMAN	Endoplasmic reticulum chaperone BiP (EC 3.6.4.10) (78 kDa glucose-regulated protein) (GRP-78) (Binding-immunoglobulin protein) (BiP) (Heat shock protein 70 family protein 5) (HSP70 family protein 5) (Heat shock protein family A member 5) (Immunoglobulin heavy chain-binding protein)	HSPA5	7.77401	8.58268	8.48596	3	8.28088	1.5	3
Q71UI9	H2AV_HUMAN	Histone H2A.V (H2A.F/Z) (H2A.Z variant histone 2)	H2AZ2	8.30481	8.66008	7.86269	3	8.27586	#N/A	#N/A
P23246	SFPQ_HUMAN	Splicing factor, proline- and glutamine-rich (100 kDa DNA-pairing protein) (hPOMp100) (DNA-binding p52/p100 complex, 100 kDa subunit) (Polypyrimidine tract-binding protein-associated-splicing factor) (PSF) (PTB-associated-splicing factor)	SFPQ	7.70682	8.44537	8.6633	3	8.27183	1.7	3
P62750	RL23A_HUMAN	60S ribosomal protein L23a (Large ribosomal subunit protein uL23)	RPL23A	7.8265	8.34622	8.64073	3	8.27115	0.7	4
P21796	VDAC1_HUMAN	Voltage-dependent anion-selective channel protein 1 (VDAC-1) (hVDAC1) (Outer mitochondrial membrane protein porin 1) (Plasmalemmal porin) (Porin 31HL) (Porin 31HM)	VDAC1	7.89143	8.59759	8.31515	3	8.26805	1.2	3
K7EM56	K7EM56_HUMAN	40S ribosomal protein S15	RPS15	0	8.09934	8.39162	2	8.24548	0.6	4
P25705	ATPA_HUMAN	ATP synthase subunit alpha, mitochondrial (ATP synthase F1 subunit alpha)	ATP5F1A	7.81439	8.59477	8.30073	3	8.23663	3.3	2
P38646	GRP75_HUMAN	Stress-70 protein, mitochondrial (75 kDa glucose-regulated protein) (GRP-75) (Heat shock 70 kDa protein 9) (Mortalin) (MOT) (Peptide-binding protein 74) (PBP74)	HSPA9	7.77048	8.72547	8.15936	3	8.21843	3.6	2
Q8IUE6	H2A2B_HUMAN	Histone H2A type 2-B (H2A-clustered histone 21)	H2AC21	8.22305	8.49161	7.93079	3	8.21515	#N/A	#N/A
C9JXB8	C9JXB8_HUMAN	60S ribosomal protein L24	RPL24	0	7.98384	8.40236	2	8.1931	0.7	4
P61247	RS3A_HUMAN	40S ribosomal protein S3a (Small ribosomal subunit protein eS1) (v-fos transformation effector protein) (Fte-1)	RPS3A	7.50209	8.42415	8.64883	3	8.19169	8.7	1
P62304	RUXE_HUMAN	Small nuclear ribonucleoprotein E (snRNP-E) (Sm protein E) (Sm-E) (SmE)	SNRPE	7.76893	8.3578	8.43258	3	8.18644	0.1	4
P08621	RU17_HUMAN	U1 small nuclear ribonucleoprotein 70 kDa (U1 snRNP 70 kDa) (U1-70K) (snRNP70)	SNRNP70	7.49661	8.49119	8.52826	3	8.17202	0.7	4
G3V1V0	G3V1V0_HUMAN	Myosin light polypeptide 6 (Myosin, light polypeptide 6, alkali, smooth muscle and non-muscle, isoform CRA_c)	MYL6	0	8.34573	7.99542	2	8.17057	0.3	4
P62308	RUXG_HUMAN	Small nuclear ribonucleoprotein G (snRNP-G) (Sm protein G) (Sm-G) (SmG)	SNRPG	0	8.98734	7.34633	2	8.16684	0.5	4
P42766	RL35_HUMAN	60S ribosomal protein L35 (Large ribosomal subunit protein uL29)	RPL35	7.19432	8.40541	8.87006	3	8.1566	0.5	4
P00352	AL1A1_HUMAN	Retinal dehydrogenase 1 (RALDH 1) (RalDH1) (EC 1.2.1.-) (EC 1.2.1.36) (ALDH-E1) (ALHDII) (Aldehyde dehydrogenase family 1 member A1) (Aldehyde dehydrogenase, cytosolic)	ALDH1A1	7.89717	8.45945	8.07547	3	8.14403	#N/A	#N/A
P62277	RS13_HUMAN	40S ribosomal protein S13 (Small ribosomal subunit protein uS15)	RPS13	7.43895	8.38093	8.60723	3	8.14237	1.6	3
P15880	RS2_HUMAN	40S ribosomal protein S2 (40S ribosomal protein S4) (Protein LLRep3) (Small ribosomal subunit protein uS5)	RPS2	7.68626	8.04556	8.65852	3	8.13011	2.7	3
P62306	RUXF_HUMAN	Small nuclear ribonucleoprotein F (snRNP-F) (Sm protein F) (Sm-F) (SmF)	SNRPF	7.70619	8.31775	8.34637	3	8.12344	3.1	2
P14625	ENPL_HUMAN	Endoplasmin (94 kDa glucose-regulated protein) (GRP-94) (Heat shock protein 90 kDa beta member 1) (Tumor rejection antigen 1) (gp96 homolog)	HSP90B1	7.73126	8.51183	8.09823	3	8.11377	0.4	4
A0A087WUN7	A0A087WUN7_HUMAN	SRA stem-loop-interacting RNA-binding protein, mitochondrial	SLIRP	0	8.43075	7.76572	2	8.09824	0.7	4
P62753	RS6_HUMAN	40S ribosomal protein S6 (Phosphoprotein NP33) (Small ribosomal subunit protein eS6)	RPS6	7.1069	9.22438	7.91135	3	8.08088	8.6	1
J3KSP2	J3KSP2_HUMAN	60S ribosomal protein L38 (Fragment)	RPL38	0	8.07813	8.03145	2	8.05479	0.3	4
O95994	AGR2_HUMAN	Anterior gradient protein 2 homolog (AG-2) (hAG-2) (HPC8) (Secreted cement gland protein XAG-2 homolog)	AGR2	8.27219	8.35896	7.52794	3	8.05303	#N/A	#N/A
P08195-2	4F2_HUMAN	4F2 cell-surface antigen heavy chain (4F2hc) (4F2 heavy chain antigen) (Lymphocyte activation antigen 4F2 large subunit) (Solute carrier family 3 member 2) (CD antigen CD98)	SLC3A2	7.42925	8.41721	8.30031	3	8.04892	0.2	4
P14854	CX6B1_HUMAN	Cytochrome c oxidase subunit 6B1 (Cytochrome c oxidase subunit VIb isoform 1) (COX VIb-1)	COX6B1	7.67631	8.58649	7.87977	3	8.04752	#N/A	#N/A
P35232	PHB_HUMAN	Prohibitin	PHB	7.96276	8.35083	7.8044	3	8.03933	1.1	3
P07237	PDIA1_HUMAN	Protein disulfide-isomerase (PDI) (EC 5.3.4.1) (Cellular thyroid hormone-binding protein) (Prolyl 4-hydroxylase subunit beta) (p55)	P4HB	7.66703	8.36998	8.07287	3	8.03663	3.7	2
Q07666	KHDR1_HUMAN	KH domain-containing, RNA-binding, signal transduction-associated protein 1 (GAP-associated tyrosine phosphoprotein p62) (Src-associated in mitosis 68 kDa protein) (Sam68) (p21 Ras GTPase-activating protein-associated p62) (p68)	KHDRBS1	7.65241	8.02678	8.38274	3	8.02064	10.3	1
B4DLR8	B4DLR8_HUMAN	NAD(P)H dehydrogenase [quinone] 1 (cDNA FLJ50573, highly similar to Homo sapiens NAD(P)H dehydrogenase, quinone 1 (NQO1), transcript variant 3, mRNA)	NQO1	0	8.2697	7.75968	2	8.01469	0.3	4
Q8NC51	PAIRB_HUMAN	Plasminogen activator inhibitor 1 RNA-binding protein (PAI1 RNA-binding protein 1) (PAI-RBP1) (SERPINE1 mRNA-binding protein 1)	SERBP1	7.66775	7.99064	8.3721	3	8.01016	9.4	1
Q01844-6	EWS_HUMAN	RNA-binding protein EWS (EWS oncogene) (Ewing sarcoma breakpoint region 1 protein)	EWSR1	7.48545	8.39653	8.09954	3	7.99384	0.7	4
P68032	ACTC_HUMAN	Actin, alpha cardiac muscle 1 (Alpha-cardiac actin) [Cleaved into: Actin, alpha cardiac muscle 1, intermediate form]	ACTC1	0	8.30822	7.6638	2	7.98601	0.1	4
P20674	COX5A_HUMAN	Cytochrome c oxidase subunit 5A, mitochondrial (Cytochrome c oxidase polypeptide Va)	COX5A	7.43049	8.50465	8.00813	3	7.98109	#N/A	#N/A
P04083	ANXA1_HUMAN	Annexin A1 (Annexin I) (Annexin-1) (Calpactin II) (Calpactin-2) (Chromobindin-9) (Lipocortin I) (Phospholipase A2 inhibitory protein) (p35)	ANXA1	7.61536	8.29008	7.97857	3	7.96134	3.3	2
Q07021	C1QBP_HUMAN	Complement component 1 Q subcomponent-binding protein, mitochondrial (ASF/SF2-associated protein p32) (Glycoprotein gC1qBP) (C1qBP) (Hyaluronan-binding protein 1) (Mitochondrial matrix protein p32) (gC1q-R protein) (p33) (SF2AP32)	C1QBP	7.8342	8.23737	7.79774	3	7.95643	4.2	2
P30101	PDIA3_HUMAN	Protein disulfide-isomerase A3 (EC 5.3.4.1) (58 kDa glucose-regulated protein) (58 kDa microsomal protein) (p58) (Disulfide isomerase ER-60) (Endoplasmic reticulum resident protein 57) (ER protein 57) (ERp57) (Endoplasmic reticulum resident protein 60) (ER protein 60) (ERp60)	PDIA3	7.55363	8.23083	8.0389	3	7.94112	3.6	2
P83881	RL36A_HUMAN	60S ribosomal protein L36a (60S ribosomal protein L44) (Cell growth-inhibiting gene 15 protein) (Cell migration-inducing gene 6 protein) (Large ribosomal subunit protein eL42)	RPL36A	7.09757	8.34639	8.34633	3	7.9301	0.2	4
O60218	AK1BA_HUMAN	Aldo-keto reductase family 1 member B10 (EC 1.1.1.300) (EC 1.1.1.54) (ARL-1) (Aldose reductase-like) (Aldose reductase-related protein) (ARP) (hARP) (Small intestine reductase) (SI reductase)	AKR1B10	7.89554	7.91636	7.94961	3	7.9205	#N/A	#N/A
P56134-3	ATPK_HUMAN	ATP synthase subunit f, mitochondrial (ATP synthase membrane subunit f)	ATP5MF	7.37311	8.44989	0	2	7.9115	#N/A	#N/A
P00403	COX2_HUMAN	Cytochrome c oxidase subunit 2 (EC 7.1.1.9) (Cytochrome c oxidase polypeptide II)	MT-CO2	7.53233	8.29734	7.90439	3	7.91136	0.1	4
P62854	RS26_HUMAN	40S ribosomal protein S26 (Small ribosomal subunit protein eS26)	RPS26	7.23576	7.95538	8.53483	3	7.90866	0.7	4
P23527	H2B1O_HUMAN	Histone H2B type 1-O (H2B-clustered histone 17) (Histone H2B.2) (Histone H2B.n) (H2B/n)	H2BC17	0	7.72884	8.07467	2	7.90176	#N/A	#N/A
O00264	PGRC1_HUMAN	Membrane-associated progesterone receptor component 1 (mPR) (Dap1) (IZA)	PGRMC1	7.46112	8.27258	7.95259	3	7.89543	0.3	4
P09525	ANXA4_HUMAN	Annexin A4 (35-beta calcimedin) (Annexin IV) (Annexin-4) (Carbohydrate-binding protein p33/p41) (Chromobindin-4) (Endonexin I) (Lipocortin IV) (P32.5) (PP4-X) (Placental anticoagulant protein II) (PAP-II) (Protein II)	ANXA4	7.28756	8.0391	8.28187	3	7.86951	#N/A	#N/A
P49411	EFTU_HUMAN	Elongation factor Tu, mitochondrial (EF-Tu) (P43)	TUFM	7.40548	8.50229	7.6891	3	7.86563	3.6	2
P23284	PPIB_HUMAN	Peptidyl-prolyl cis-trans isomerase B (PPIase B) (EC 5.2.1.8) (CYP-S1) (Cyclophilin B) (Rotamase B) (S-cyclophilin) (SCYLP)	PPIB	7.50668	8.12966	7.93915	3	7.8585	1.5	3
Q5JP53	Q5JP53_HUMAN	Tubulin beta chain	TUBB	0	8.03523	7.66757	2	7.8514	0.3	4
Q15084-3	PDIA6_HUMAN	Protein disulfide-isomerase A6 (EC 5.3.4.1) (Endoplasmic reticulum protein 5) (ER protein 5) (ERp5) (Protein disulfide isomerase P5) (Thioredoxin domain-containing protein 7)	PDIA6	7.4941	8.01267	8.04139	3	7.84939	0.3	4
M0R0F0	M0R0F0_HUMAN	40S ribosomal protein S5 (Fragment)	RPS5	7.50884	8.00907	8.01787	3	7.84526	1.7	3
Q99623	PHB2_HUMAN	Prohibitin-2 (B-cell receptor-associated protein BAP37) (D-prohibitin) (Repressor of estrogen receptor activity)	PHB2	7.52603	8.18253	7.80092	3	7.83649	1	3
P62269	RS18_HUMAN	40S ribosomal protein S18 (Ke-3) (Ke3) (Small ribosomal subunit protein uS13)	RPS18	7.12254	8.0251	8.36101	3	7.83622	1.5	3
P62829	RL23_HUMAN	60S ribosomal protein L23 (60S ribosomal protein L17) (Large ribosomal subunit protein uL14)	RPL23	0	7.74233	7.89116	2	7.81675	0.6	4
P62917	RL8_HUMAN	60S ribosomal protein L8 (Large ribosomal subunit protein uL2)	RPL8	7.1351	7.90602	8.40475	3	7.81529	1.6	3
P38117-2	ETFB_HUMAN	Electron transfer flavoprotein subunit beta (Beta-ETF)	ETFB	7.38453	8.40056	7.65101	3	7.81203	0.1	4
P05386	RLA1_HUMAN	60S acidic ribosomal protein P1 (Large ribosomal subunit protein P1)	RPLP1	8.05706	7.55138	0	2	7.80422	0.2	4
P30048-2	PRDX3_HUMAN	Thioredoxin-dependent peroxide reductase, mitochondrial (EC 1.11.1.24) (Antioxidant protein 1) (AOP-1) (HBC189) (Peroxiredoxin III) (Prx-III) (Peroxiredoxin-3) (Protein MER5 homolog) (Thioredoxin-dependent peroxiredoxin 3)	PRDX3	7.13379	8.44267	7.83152	3	7.80266	0.2	4
Q04828	AK1C1_HUMAN	Aldo-keto reductase family 1 member C1 (EC 1.1.1.-) (EC 1.1.1.112) (EC 1.1.1.209) (EC 1.1.1.210) (EC 1.1.1.357) (EC 1.1.1.51) (EC 1.1.1.53) (EC 1.1.1.62) (EC 1.3.1.20) (20-alpha-hydroxysteroid dehydrogenase) (20-alpha-HSD) (EC 1.1.1.149) (Chlordecone reductase homolog HAKRC) (Dihydrodiol dehydrogenase 1) (DD1) (High-affinity hepatic bile acid-binding protein) (HBAB)	AKR1C1	7.31823	8.27788	7.81037	3	7.80216	#N/A	#N/A
P16401	H15_HUMAN	Histone H1.5 (Histone H1a) (Histone H1b) (Histone H1s-3)	H1-5	6.98746	8.38702	8.02902	3	7.80116	#N/A	#N/A
P07919	QCR6_HUMAN	Cytochrome b-c1 complex subunit 6, mitochondrial (Complex III subunit 6) (Complex III subunit VIII) (Cytochrome c1 non-heme 11 kDa protein) (Mitochondrial hinge protein) (Ubiquinol-cytochrome c reductase complex 11 kDa protein)	UQCRH	7.22321	8.3307	7.8368	3	7.7969	1.1	3
H0YL12	H0YL12_HUMAN	Electron transfer flavoprotein subunit alpha, mitochondrial (Fragment)	ETFA	0	8.24961	7.34341	2	7.79651	0.3	4
P30044-2	PRDX5_HUMAN	Peroxiredoxin-5, mitochondrial (EC 1.11.1.24) (Alu corepressor 1) (Antioxidant enzyme B166) (AOEB166) (Liver tissue 2D-page spot 71B) (PLP) (Peroxiredoxin V) (Prx-V) (Peroxisomal antioxidant enzyme) (TPx type VI) (Thioredoxin peroxidase PMP20) (Thioredoxin-dependent peroxiredoxin 5)	PRDX5	7.91243	8.02325	7.43654	3	7.79074	0.2	4
O75367-3	H2AY_HUMAN	Core histone macro-H2A.1 (Histone macroH2A1) (mH2A1) (Histone H2A.y) (H2A/y) (Medulloblastoma antigen MU-MB-50.205)	MACROH2A1	7.33971	8.28461	7.74593	3	7.79008	#N/A	#N/A
P14618	KPYM_HUMAN	Pyruvate kinase PKM (EC 2.7.1.40) (Cytosolic thyroid hormone-binding protein) (CTHBP) (Opa-interacting protein 3) (OIP-3) (Pyruvate kinase 2/3) (Pyruvate kinase muscle isozyme) (Thyroid hormone-binding protein 1) (THBP1) (Tumor M2-PK) (p58)	PKM	7.57266	8.05365	7.72781	3	7.78471	0.5	4
P0CW22	RS17L_HUMAN	40S ribosomal protein S17 (Small ribosomal subunit protein eS17)	RPS17	7.52052	7.92464	7.90807	3	7.78441	1.5	3
P27797	CALR_HUMAN	Calreticulin (CRP55) (Calregulin) (Endoplasmic reticulum resident protein 60) (ERp60) (HACBP) (grp60)	CALR	7.44433	8.22412	7.67355	3	7.78066	8	1
Q71UM5	RS27L_HUMAN	40S ribosomal protein S27-like (Small ribosomal subunit protein eS27-like)	RPS27L	0	8.05135	7.50131	2	7.77633	0.3	4
Q93077	H2A1C_HUMAN	Histone H2A type 1-C (H2A-clustered histone 6) (Histone H2A/l)	H2AC6	7.06258	8.31334	7.92513	3	7.76702	#N/A	#N/A
Q9Y3U8	RL36_HUMAN	60S ribosomal protein L36 (Large ribosomal subunit protein eL36)	RPL36	6.90878	8.00419	8.35524	3	7.75607	0.4	4
G3XAN0	G3XAN0_HUMAN	40S ribosomal protein S20	RPS20	0	7.72103	7.77543	2	7.74823	1.7	3
Q04837	SSBP_HUMAN	Single-stranded DNA-binding protein, mitochondrial (Mt-SSB) (MtSSB) (PWP1-interacting protein 17)	SSBP1	7.55939	8.06303	7.59539	3	7.73927	0.6	4
P09669	COX6C_HUMAN	Cytochrome c oxidase subunit 6C (Cytochrome c oxidase polypeptide VIc)	COX6C	7.18395	8.51032	7.51071	3	7.73499	#N/A	#N/A
P46777	RL5_HUMAN	60S ribosomal protein L5 (Large ribosomal subunit protein uL18)	RPL5	7.01385	8.12856	8.05702	3	7.73314	2.7	3
P62263	RS14_HUMAN	40S ribosomal protein S14 (Small ribosomal subunit protein uS11)	RPS14	7.27678	7.97402	7.91706	3	7.72262	1.6	3
P14678-2	RSMB_HUMAN	Small nuclear ribonucleoprotein-associated proteins B and B' (snRNP-B) (Sm protein B/B') (Sm-B/B') (SmB/B')	SNRPB	7.2895	7.94815	7.92149	3	7.71971	0.3	4
Q16629-3	SRSF7_HUMAN	Serine/arginine-rich splicing factor 7 (Splicing factor 9G8) (Splicing factor, arginine/serine-rich 7)	SRSF7	7.00979	7.98379	8.1596	3	7.71773	7.7	1
P27824	CALX_HUMAN	Calnexin (IP90) (Major histocompatibility complex class I antigen-binding protein p88) (p90)	CANX	7.64652	8.00509	7.49385	3	7.71515	0.7	4
P62266	RS23_HUMAN	40S ribosomal protein S23 (Small ribosomal subunit protein uS12)	RPS23	7.42076	7.86723	7.85414	3	7.71404	0.6	4
Q9Y3I0	RTCB_HUMAN	RNA-splicing ligase RtcB homolog (EC 6.5.1.8) (3'-phosphate/5'-hydroxy nucleic acid ligase)	RTCB	7.30965	7.85704	7.97135	3	7.71268	9.7	1
P05556	ITB1_HUMAN	Integrin beta-1 (Fibronectin receptor subunit beta) (Glycoprotein IIa) (GPIIA) (VLA-4 subunit beta) (CD antigen CD29)	ITGB1	7.47492	7.94921	7.70725	3	7.71046	3.1	2
P17844	DDX5_HUMAN	Probable ATP-dependent RNA helicase DDX5 (EC 3.6.4.13) (DEAD box protein 5) (RNA helicase p68)	DDX5	0	7.65979	7.74414	2	7.70197	1.7	3
Q13011	ECH1_HUMAN	Delta(3,5)-Delta(2,4)-dienoyl-CoA isomerase, mitochondrial (EC 5.3.3.-)	ECH1	7.43313	8.29092	7.37931	3	7.70112	0.1	4
J3KP15	J3KP15_HUMAN	Serine/arginine-rich splicing factor 2 (Splicing component, 35 kDa) (Splicing factor SC35) (Splicing factor, arginine/serine-rich 2) (Fragment)	SRSF2	0	7.40853	7.9709	2	7.68972	1.6	3
P62979	RS27A_HUMAN	Ubiquitin-40S ribosomal protein S27a (Ubiquitin carboxyl extension protein 80) [Cleaved into: Ubiquitin; 40S ribosomal protein S27a (Small ribosomal subunit protein eS31)]	RPS27A	7.17716	8.18196	7.70793	3	7.68902	3.3	2
P40939	ECHA_HUMAN	Trifunctional enzyme subunit alpha, mitochondrial (78 kDa gastrin-binding protein) (Monolysocardiolipin acyltransferase) (EC 2.3.1.-) (TP-alpha) [Includes: Long-chain enoyl-CoA hydratase (EC 4.2.1.17); Long chain 3-hydroxyacyl-CoA dehydrogenase (EC 1.1.1.211)]	HADHA	7.44334	8.1871	7.41265	3	7.68103	0.2	4
P23528	COF1_HUMAN	Cofilin-1 (18 kDa phosphoprotein) (p18) (Cofilin, non-muscle isoform)	CFL1	7.6906	7.89455	7.45676	3	7.68064	3.5	2
P30084	ECHM_HUMAN	Enoyl-CoA hydratase, mitochondrial (EC 4.2.1.17) (Enoyl-CoA hydratase 1) (Short-chain enoyl-CoA hydratase) (SCEH)	ECHS1	7.50446	8.07007	7.4665	3	7.68034	0.2	4
Q00325-2	MPCP_HUMAN	Phosphate carrier protein, mitochondrial (Phosphate transport protein) (PTP) (Solute carrier family 25 member 3)	SLC25A3	7.01301	8.25792	7.77005	3	7.68032	0.1	4
Q5TEC6	Q5TEC6_HUMAN	Histone HIST2H3PS2	H3-2	7.23175	7.89441	7.90439	3	7.67685	#N/A	#N/A
P18621-3	RL17_HUMAN	60S ribosomal protein L17 (60S ribosomal protein L23) (Large ribosomal subunit protein uL22) (PD-1)	RPL17	0	7.67434	7.66433	2	7.66933	0.5	4
P11413	G6PD_HUMAN	Glucose-6-phosphate 1-dehydrogenase (G6PD) (EC 1.1.1.49)	G6PD	7.22948	7.98929	7.78757	3	7.66878	0.3	4
P10606	COX5B_HUMAN	Cytochrome c oxidase subunit 5B, mitochondrial (Cytochrome c oxidase polypeptide Vb)	COX5B	7.33015	8.13069	7.53978	3	7.66687	#N/A	#N/A
Q07020-2	RL18_HUMAN	60S ribosomal protein L18 (Large ribosomal subunit protein eL18)	RPL18	6.93244	7.96551	8.10102	3	7.66632	1.3	3
P13073	COX41_HUMAN	Cytochrome c oxidase subunit 4 isoform 1, mitochondrial (Cytochrome c oxidase polypeptide IV) (Cytochrome c oxidase subunit IV isoform 1) (COX IV-1)	COX4I1	7.31037	7.88483	7.79795	3	7.66439	#N/A	#N/A
P62826	RAN_HUMAN	GTP-binding nuclear protein Ran (Androgen receptor-associated protein 24) (GTPase Ran) (Ras-like protein TC4) (Ras-related nuclear protein)	RAN	6.97442	8.10938	7.90062	3	7.66147	7.6	1
P55084-2	ECHB_HUMAN	Trifunctional enzyme subunit beta, mitochondrial (TP-beta) [Includes: 3-ketoacyl-CoA thiolase (EC 2.3.1.155) (EC 2.3.1.16) (Acetyl-CoA acyltransferase) (Beta-ketothiolase)]	HADHB	7.4506	8.0774	7.45315	3	7.66039	0.2	4
P14406	CX7A2_HUMAN	Cytochrome c oxidase subunit 7A2, mitochondrial (Cytochrome c oxidase subunit VIIa-liver/heart) (Cytochrome c oxidase subunit VIIa-L) (Cytochrome c oxidase subunit VIIaL)	COX7A2	0	8.10415	7.21492	2	7.65953	#N/A	#N/A
O75390	CISY_HUMAN	Citrate synthase, mitochondrial (EC 2.3.3.1) (Citrate (Si)-synthase)	CS	7.32102	8.05262	7.60398	3	7.6592	0.4	4
A8MUD9	A8MUD9_HUMAN	60S ribosomal protein L7	RPL7	7.18236	8.01845	7.77355	3	7.65812	1.6	3
P62847-2	RS24_HUMAN	40S ribosomal protein S24 (Small ribosomal subunit protein eS24)	RPS24	7.02796	7.74648	8.1954	3	7.65661	8.7	1
O75947	ATP5H_HUMAN	ATP synthase subunit d, mitochondrial (ATPase subunit d) (ATP synthase peripheral stalk subunit d)	ATP5PD	7.41327	8.30016	7.24876	3	7.65406	#N/A	#N/A
P62280	RS11_HUMAN	40S ribosomal protein S11 (Small ribosomal subunit protein uS17)	RPS11	7.02057	7.94969	7.98834	3	7.65287	8.5	1
P05091	ALDH2_HUMAN	Aldehyde dehydrogenase, mitochondrial (EC 1.2.1.3) (ALDH class 2) (ALDH-E2) (ALDHI)	ALDH2	7.30503	8.19518	7.45263	3	7.65095	0.1	4
P07737	PROF1_HUMAN	Profilin-1 (Epididymis tissue protein Li 184a) (Profilin I)	PFN1	7.72952	7.5706	0	2	7.65006	7.5	1
P12074	CX6A1_HUMAN	Cytochrome c oxidase subunit 6A1, mitochondrial (Cytochrome c oxidase polypeptide VIa-liver) (Cytochrome c oxidase subunit VIA-liver) (COX VIa-L)	COX6A1	7.33562	8.41956	7.17915	3	7.64478	#N/A	#N/A
P62995-3	TRA2B_HUMAN	Transformer-2 protein homolog beta (TRA-2 beta) (TRA2-beta) (hTRA2-beta) (Splicing factor, arginine/serine-rich 10) (Transformer-2 protein homolog B)	TRA2B	7.05763	7.77128	8.10329	3	7.64407	10.7	1
P47914	RL29_HUMAN	60S ribosomal protein L29 (Cell surface heparin-binding protein HIP) (Large ribosomal subunit protein eL29)	RPL29	6.54894	8.08934	8.29232	3	7.64353	0.6	4
Q59GN2	R39L5_HUMAN	Putative 60S ribosomal protein L39-like 5 (60S ribosomal protein L39 pseudogene 5)	RPL39P5	6.90678	0	8.37985	2	7.64332	#N/A	#N/A
Q01081-2	U2AF1_HUMAN	Splicing factor U2AF 35 kDa subunit (U2 auxiliary factor 35 kDa subunit) (U2 small nuclear RNA auxiliary factor 1) (U2 snRNP auxiliary factor small subunit)	U2AF1	7.13773	7.67537	8.11418	3	7.64243	4.7	2
H3BN98	H3BN98_HUMAN	40S ribosomal protein S15a (Fragment)	NA	0	7.63747	7.62772	2	7.6326	#N/A	#N/A
B9A067	B9A067_HUMAN	MICOS complex subunit MIC60 (Mitofilin)	IMMT	0	8.04595	7.21772	2	7.63183	1.2	3
P26368-2	U2AF2_HUMAN	Splicing factor U2AF 65 kDa subunit (U2 auxiliary factor 65 kDa subunit) (hU2AF(65)) (hU2AF65) (U2 snRNP auxiliary factor large subunit)	U2AF2	7.36197	7.73696	7.79215	3	7.63036	5.8	2
P50914	RL14_HUMAN	60S ribosomal protein L14 (CAG-ISL 7) (Large ribosomal subunit protein eL14)	RPL14	0	7.69	7.55646	2	7.62323	1.7	3
D6RFH4	D6RFH4_HUMAN	Cytochrome b5 type B	CYB5B	6.12814	8.54058	8.18316	3	7.61729	#N/A	#N/A
P08238	HS90B_HUMAN	Heat shock protein HSP 90-beta (HSP 90) (Heat shock 84 kDa) (HSP 84) (HSP84)	HSP90AB1	7.11992	7.94969	7.76033	3	7.60998	0.6	4
P22695	QCR2_HUMAN	Cytochrome b-c1 complex subunit 2, mitochondrial (Complex III subunit 2) (Core protein II) (Ubiquinol-cytochrome-c reductase complex core protein 2)	UQCRC2	7.08486	8.02185	7.69574	3	7.60082	#N/A	#N/A
P46778	RL21_HUMAN	60S ribosomal protein L21 (Large ribosomal subunit protein eL21)	RPL21	7.20815	7.73102	7.86244	3	7.60054	1.7	3
P00505	AATM_HUMAN	Aspartate aminotransferase, mitochondrial (mAspAT) (EC 2.6.1.1) (EC 2.6.1.7) (Fatty acid-binding protein) (FABP-1) (Glutamate oxaloacetate transaminase 2) (Kynurenine aminotransferase 4) (Kynurenine aminotransferase IV) (Kynurenine--oxoglutarate transaminase 4) (Kynurenine--oxoglutarate transaminase IV) (Plasma membrane-associated fatty acid-binding protein) (FABPpm) (Transaminase A)	GOT2	6.93395	7.94147	7.90784	3	7.59442	0.3	4
Q5QNZ2	Q5QNZ2_HUMAN	ATP synthase subunit b	ATP5PB	0	8.13277	7.03141	2	7.58209	#N/A	#N/A
X1WI28	X1WI28_HUMAN	60S ribosomal protein L10 (Fragment)	RPL10	7.26541	7.72146	7.75729	3	7.58138	2.5	3
P12236	ADT3_HUMAN	ADP/ATP translocase 3 (ADP,ATP carrier protein 3) (ADP,ATP carrier protein, isoform T2) (ANT 2) (Adenine nucleotide translocator 3) (ANT 3) (Solute carrier family 25 member 6) [Cleaved into: ADP/ATP translocase 3, N-terminally processed]	SLC25A6	7.83804	7.503	7.39576	3	7.57893	3	2
F1T0B3	F1T0B3_HUMAN	ATP-dependent RNA helicase DDX1 (DEAD box protein 1)	DDX1	0	7.6763	7.4723	2	7.5743	25.3	1
P61353	RL27_HUMAN	60S ribosomal protein L27 (Large ribosomal subunit protein eL27)	RPL27	7.14758	7.67643	7.89714	3	7.57372	0.6	4
P04843	RPN1_HUMAN	Dolichyl-diphosphooligosaccharide--protein glycosyltransferase subunit 1 (Dolichyl-diphosphooligosaccharide--protein glycosyltransferase 67 kDa subunit) (Ribophorin I) (RPN-I) (Ribophorin-1)	RPN1	7.1395	8.18133	7.3897	3	7.57018	1.4	3
Q9NY12-2	GAR1_HUMAN	H/ACA ribonucleoprotein complex subunit 1 (Nucleolar protein family A member 1) (snoRNP protein GAR1)	GAR1	6.92712	7.91849	7.86411	3	7.56991	0.5	4
Q8ND56-3	LS14A_HUMAN	Protein LSM14 homolog A (Protein FAM61A) (Protein SCD6 homolog) (Putative alpha-synuclein-binding protein) (AlphaSNBP) (RNA-associated protein 55A) (hRAP55) (hRAP55A)	LSM14A	6.93573	7.85058	7.91444	3	7.56692	39.1	1
Q5JR95	Q5JR95_HUMAN	40S ribosomal protein S8	RPS8	0	7.53185	7.5909	2	7.56137	1.7	3
P42704	LPPRC_HUMAN	Leucine-rich PPR motif-containing protein, mitochondrial (130 kDa leucine-rich protein) (LRP 130) (GP130)	LRPPRC	7.20599	8.06431	7.39547	3	7.55525	1.7	3
P16615	AT2A2_HUMAN	Sarcoplasmic/endoplasmic reticulum calcium ATPase 2 (SERCA2) (SR Ca(2+)-ATPase 2) (EC 7.2.2.10) (Calcium pump 2) (Calcium-transporting ATPase sarcoplasmic reticulum type, slow twitch skeletal muscle isoform) (Endoplasmic reticulum class 1/2 Ca(2+) ATPase)	ATP2A2	7.18994	8.1086	7.36314	3	7.55389	0.3	4
P34897-3	GLYM_HUMAN	Serine hydroxymethyltransferase, mitochondrial (SHMT) (EC 2.1.2.1) (Glycine hydroxymethyltransferase) (Serine methylase)	SHMT2	7.1214	7.97124	7.56101	3	7.55121	0.3	4
P11142	HSP7C_HUMAN	Heat shock cognate 71 kDa protein (EC 3.6.4.10) (Heat shock 70 kDa protein 8) (Lipopolysaccharide-associated protein 1) (LAP-1) (LPS-associated protein 1)	HSPA8	7.19243	7.81811	7.61674	3	7.54243	0.7	4
P13667	PDIA4_HUMAN	Protein disulfide-isomerase A4 (EC 5.3.4.1) (Endoplasmic reticulum resident protein 70) (ER protein 70) (ERp70) (Endoplasmic reticulum resident protein 72) (ER protein 72) (ERp-72) (ERp72)	PDIA4	7.02873	7.89654	7.69141	3	7.53889	0.4	4
Q13162	PRDX4_HUMAN	Peroxiredoxin-4 (EC 1.11.1.24) (Antioxidant enzyme AOE372) (AOE37-2) (Peroxiredoxin IV) (Prx-IV) (Thioredoxin peroxidase AO372) (Thioredoxin-dependent peroxide reductase A0372) (Thioredoxin-dependent peroxiredoxin 4)	PRDX4	7.09293	8.22425	7.29664	3	7.53794	0.2	4
A0A0C4DGS1	A0A0C4DGS1_HUMAN	Dolichyl-diphosphooligosaccharide--protein glycosyltransferase 48 kDa subunit (Oligosaccharyl transferase 48 kDa subunit)	DDOST	0	7.7957	7.27807	2	7.53688	#N/A	#N/A
P62861	RS30_HUMAN	40S ribosomal protein S30 (Small ribosomal subunit protein eS30)	FAU	6.9642	7.79043	7.84825	3	7.53429	1.5	3
Q99714	HCD2_HUMAN	3-hydroxyacyl-CoA dehydrogenase type-2 (EC 1.1.1.35) (17-beta-estradiol 17-dehydrogenase) (EC 1.1.1.62) (2-methyl-3-hydroxybutyryl-CoA dehydrogenase) (MHBD) (3-alpha-(17-beta)-hydroxysteroid dehydrogenase (NAD(+))) (EC 1.1.1.239) (3-hydroxy-2-methylbutyryl-CoA dehydrogenase) (EC 1.1.1.178) (3-hydroxyacyl-CoA dehydrogenase type II) (3alpha(or 20beta)-hydroxysteroid dehydrogenase) (EC 1.1.1.53) (7-…	HSD17B10	7.49397	7.9414	7.15073	3	7.5287	0.4	4
Q15293	RCN1_HUMAN	Reticulocalbin-1	RCN1	6.90054	8.00497	7.67889	3	7.52813	0.1	4
P30040	ERP29_HUMAN	Endoplasmic reticulum resident protein 29 (ERp29) (Endoplasmic reticulum resident protein 28) (ERp28) (Endoplasmic reticulum resident protein 31) (ERp31)	ERP29	7.3753	7.81184	7.38815	3	7.5251	0.2	4
C9JFR7	C9JFR7_HUMAN	Cytochrome c (Fragment)	CYCS	6.4849	8.21532	7.86793	3	7.52272	0.2	4
P08574	CY1_HUMAN	Cytochrome c1, heme protein, mitochondrial (EC 7.1.1.8) (Complex III subunit 4) (Complex III subunit IV) (Cytochrome b-c1 complex subunit 4) (Ubiquinol-cytochrome-c reductase complex cytochrome c1 subunit) (Cytochrome c-1)	CYC1	7.01182	8.07668	7.47901	3	7.5225	#N/A	#N/A
Q9NPE3	NOP10_HUMAN	H/ACA ribonucleoprotein complex subunit 3 (Nucleolar protein 10) (Nucleolar protein family A member 3) (snoRNP protein NOP10)	NOP10	7.07313	7.69766	7.78544	3	7.51874	0.1	4
Q5T760	Q5T760_HUMAN	Serine/arginine-rich-splicing factor 11 (Fragment)	SRSF11	6.76169	7.5765	8.21373	3	7.51731	0.6	4
O00483	NDUA4_HUMAN	Cytochrome c oxidase subunit NDUFA4 (Complex I-MLRQ) (CI-MLRQ) (NADH-ubiquinone oxidoreductase MLRQ subunit)	NDUFA4	6.46196	8.32519	7.75578	3	7.51431	#N/A	#N/A
Q07065	CKAP4_HUMAN	Cytoskeleton-associated protein 4 (63-kDa cytoskeleton-linking membrane protein) (Climp-63) (p63)	CKAP4	7.06416	7.93319	7.53191	3	7.50975	0.5	4
P62158	CALM_HUMAN	Calmodulin	CALM	7.56426	7.23862	7.69121	3	7.49803	#N/A	#N/A
Q12797	ASPH_HUMAN	Aspartyl/asparaginyl beta-hydroxylase (EC 1.14.11.16) (Aspartate beta-hydroxylase) (ASP beta-hydroxylase) (Peptide-aspartate beta-dioxygenase)	ASPH	7.15314	7.92073	7.4072	3	7.49369	0.1	4
P19105	ML12A_HUMAN	Myosin regulatory light chain 12A (Epididymis secretory protein Li 24) (HEL-S-24) (MLC-2B) (Myosin RLC) (Myosin regulatory light chain 2, nonsarcomeric) (Myosin regulatory light chain MRLC3)	MYL12A	6.92959	8.01553	7.51491	3	7.48668	#N/A	#N/A
Q9HDC9	APMAP_HUMAN	Adipocyte plasma membrane-associated protein (Protein BSCv)	APMAP	6.95019	7.94031	7.54188	3	7.47746	#N/A	#N/A
P35579	MYH9_HUMAN	Myosin-9 (Cellular myosin heavy chain, type A) (Myosin heavy chain 9) (Myosin heavy chain, non-muscle IIa) (Non-muscle myosin heavy chain A) (NMMHC-A) (Non-muscle myosin heavy chain IIa) (NMMHC II-a) (NMMHC-IIA)	MYH9	6.82646	8.23317	7.36461	3	7.47475	0.5	4
P48047	ATPO_HUMAN	ATP synthase subunit O, mitochondrial (ATP synthase peripheral stalk subunit OSCP) (Oligomycin sensitivity conferral protein) (OSCP)	ATP5PO	7.17324	8.23259	7.01523	3	7.47369	#N/A	#N/A
P31930	QCR1_HUMAN	Cytochrome b-c1 complex subunit 1, mitochondrial (Complex III subunit 1) (Core protein I) (Ubiquinol-cytochrome-c reductase complex core protein 1)	UQCRC1	7.27992	8.23335	6.90353	3	7.47227	0.1	4
Q9UJZ1	STML2_HUMAN	Stomatin-like protein 2, mitochondrial (SLP-2) (EPB72-like protein 2) (Paraprotein target 7) (Paratarg-7)	STOML2	7.38639	7.7552	7.26508	3	7.46889	#N/A	#N/A
Q12906-7	ILF3_HUMAN	Interleukin enhancer-binding factor 3 (Double-stranded RNA-binding protein 76) (DRBP76) (M-phase phosphoprotein 4) (MPP4) (Nuclear factor associated with dsRNA) (NFAR) (Nuclear factor of activated T-cells 90 kDa) (NF-AT-90) (Translational control protein 80) (TCP80)	ILF3	6.91176	7.71277	7.78081	3	7.46844	14.7	1
P09622	DLDH_HUMAN	Dihydrolipoyl dehydrogenase, mitochondrial (EC 1.8.1.4) (Dihydrolipoamide dehydrogenase) (Glycine cleavage system L protein)	DLD	7.04704	7.95547	7.38169	3	7.4614	0.5	4
Q15233	NONO_HUMAN	Non-POU domain-containing octamer-binding protein (NonO protein) (54 kDa nuclear RNA- and DNA-binding protein) (55 kDa nuclear protein) (DNA-binding p52/p100 complex, 52 kDa subunit) (NMT55) (p54(nrb)) (p54nrb)	NONO	7.09047	7.43754	7.84247	3	7.45683	2.7	3
H3BV80	H3BV80_HUMAN	RNA-binding protein with serine-rich domain 1	RNPS1	6.88859	7.79914	7.68189	3	7.45654	0.4	4
P14314-2	GLU2B_HUMAN	Glucosidase 2 subunit beta (80K-H protein) (Glucosidase II subunit beta) (Protein kinase C substrate 60.1 kDa protein heavy chain) (PKCSH)	PRKCSH	6.79327	7.87978	7.695	3	7.45601	0.2	4
Q14697	GA0B_HUMAN	Neutral alpha-glucosidase AB	GANAB	7.04891	7.71802	7.59489	3	7.45394	0.4	4
Q14444-2	CAPR1_HUMAN	Caprin-1 (Cell cycle-associated protein 1) (Cytoplasmic activation- and proliferation-associated protein 1) (GPI-anchored membrane protein 1) (GPI-anchored protein p137) (GPI-p137) (p137GPI) (Membrane component chromosome 11 surface marker 1) (RNA granule protein 105)	CAPRIN1	7.30837	7.62608	7.42601	3	7.45349	24.7	1
O15173	PGRC2_HUMAN	Membrane-associated progesterone receptor component 2 (Progesterone membrane-binding protein) (Steroid receptor protein DG6)	PGRMC2	7.05907	7.96649	7.31729	3	7.44762	#N/A	#N/A
O75531	BAF_HUMAN	Barrier-to-autointegration factor (Breakpoint cluster region protein 1) [Cleaved into: Barrier-to-autointegration factor, N-terminally processed]	BANF1	7.45352	7.19706	7.68656	3	7.44571	3.1	2
B4DLN1	B4DLN1_HUMAN	cDNA FLJ60124, highly similar to Mitochondrial dicarboxylate carrier	NA4	7.31779	7.80701	7.21109	3	7.4453	#N/A	#N/A
P14927	QCR7_HUMAN	Cytochrome b-c1 complex subunit 7 (Complex III subunit 7) (Complex III subunit VII) (QP-C) (Ubiquinol-cytochrome c reductase complex 14 kDa protein)	UQCRB	7.36335	7.7152	7.24841	3	7.44232	#N/A	#N/A
C9J9K3	C9J9K3_HUMAN	40S ribosomal protein SA (Fragment)	RPSA	7.02882	7.75663	7.53301	3	7.43948	1.4	3
K7EM09	K7EM09_HUMAN	Transmembrane protein 205 (Fragment)	TMEM205	7.20151	7.73087	7.37936	3	7.43725	#N/A	#N/A
P61978-3	HNRPK_HUMAN	Heterogeneous nuclear ribonucleoprotein K (hnRNP K) (Transformation up-regulated nuclear protein) (TUNP)	HNRNPK	7.80909	0	7.05918	2	7.43414	7.8	1
Q9H9B4	SFXN1_HUMAN	Sideroflexin-1	SFXN1	6.94918	8.05258	7.29048	3	7.43075	#N/A	#N/A
P38159	RBMX_HUMAN	RNA-binding motif protein, X chromosome (Glycoprotein p43) (Heterogeneous nuclear ribonucleoprotein G) (hnRNP G) [Cleaved into: RNA-binding motif protein, X chromosome, N-terminally processed]	RBMX	6.86655	7.80041	7.61284	3	7.4266	11.7	1
O94925-3	GLSK_HUMAN	Glutaminase kidney isoform, mitochondrial (GLS) (EC 3.5.1.2) (K-glutaminase) (L-glutamine amidohydrolase) [Cleaved into: Glutaminase kidney isoform, mitochondrial 68 kDa chain; Glutaminase kidney isoform, mitochondrial 65 kDa chain]	GLS	7.08045	8.02044	7.16548	3	7.42212	0.1	4
Q02878	RL6_HUMAN	60S ribosomal protein L6 (Large ribosomal subunit protein eL6) (Neoplasm-related protein C140) (Tax-responsive enhancer element-binding protein 107) (TaxREB107)	RPL6	6.87156	7.52714	7.86382	3	7.42084	1.6	3
P26373	RL13_HUMAN	60S ribosomal protein L13 (Breast basic conserved protein 1) (Large ribosomal subunit protein eL13)	RPL13	7.06985	7.6478	7.5382	3	7.41862	1.6	3
P62937	PPIA_HUMAN	Peptidyl-prolyl cis-trans isomerase A (PPIase A) (EC 5.2.1.8) (Cyclophilin A) (Cyclosporin A-binding protein) (Rotamase A) [Cleaved into: Peptidyl-prolyl cis-trans isomerase A, N-terminally processed]	PPIA	7.60047	7.16307	7.48354	3	7.4157	1.5	3
P07900	HS90A_HUMAN	Heat shock protein HSP 90-alpha (EC 3.6.4.10) (Heat shock 86 kDa) (HSP 86) (HSP86) (Lipopolysaccharide-associated protein 2) (LAP-2) (LPS-associated protein 2) (Renal carcinoma antigen NY-REN-38)	HSP90AA1	7.30263	7.4619	7.46967	3	7.4114	3.7	2
P04844	RPN2_HUMAN	Dolichyl-diphosphooligosaccharide--protein glycosyltransferase subunit 2 (Dolichyl-diphosphooligosaccharide--protein glycosyltransferase 63 kDa subunit) (RIBIIR) (Ribophorin II) (RPN-II) (Ribophorin-2)	RPN2	7.37458	7.58311	7.2739	3	7.41053	0.1	4
Q7L014	DDX46_HUMAN	Probable ATP-dependent RNA helicase DDX46 (EC 3.6.4.13) (DEAD box protein 46) (PRP5 homolog)	DDX46	0	7.2274	7.58624	2	7.40682	0.4	4
Q15758	AAAT_HUMAN	Neutral amino acid transporter B(0) (ATB(0)) (Baboon M7 virus receptor) (RD114/simian type D retrovirus receptor) (Sodium-dependent neutral amino acid transporter type 2) (Solute carrier family 1 member 5)	SLC1A5	0	7.5914	7.2163	2	7.40385	0.1	4
P07099	HYEP_HUMAN	Epoxide hydrolase 1 (EC 3.3.2.9) (Epoxide hydratase) (Microsomal epoxide hydrolase) (mEH)	EPHX1	6.92315	7.94203	7.34005	3	7.40174	#N/A	#N/A
B4DY09	B4DY09_HUMAN	Interleukin enhancer-binding factor 2 (cDNA FLJ51660, highly similar to Interleukin enhancer-binding factor 2)	ILF2	0	7.1023	7.69874	2	7.40052	3.7	2
P50454	SERPH_HUMAN	Serpin H1 (47 kDa heat shock protein) (Arsenic-transactivated protein 3) (AsTP3) (Cell proliferation-inducing gene 14 protein) (Collagen-binding protein) (Colligin) (Rheumatoid arthritis-related antigen RA-A47)	SERPINH1	7.13808	7.62685	7.40259	3	7.38917	0.3	4
P84090	ERH_HUMAN	Enhancer of rudimentary homolog	ERH	6.92717	7.21221	8.01511	3	7.38483	0.3	4
P49755	TMEDA_HUMAN	Transmembrane emp24 domain-containing protein 10 (Protein TMED10) (21 kDa transmembrane-trafficking protein) (S31I125) (S31III125) (Tmp-21-I) (Transmembrane protein Tmp21) (p23) (p24 family protein delta-1) (p24delta1) (p24delta)	TMED10	7.11651	8.11153	6.91918	3	7.38241	0.2	4
A8MYB8	A8MYB8_HUMAN	Aldehyde dehydrogenase, dimeric NADP-preferring	ALDH3A1	0	7.60153	7.15452	2	7.37802	#N/A	#N/A
P62249	RS16_HUMAN	40S ribosomal protein S16 (Small ribosomal subunit protein uS9)	RPS16	7.00165	7.15767	7.92871	3	7.36267	4.6	2
O14949	QCR8_HUMAN	Cytochrome b-c1 complex subunit 8 (Complex III subunit 8) (Complex III subunit VIII) (Ubiquinol-cytochrome c reductase complex 9.5 kDa protein) (Ubiquinol-cytochrome c reductase complex ubiquinone-binding protein QP-C)	UQCRQ	6.96478	7.87463	7.24423	3	7.36121	#N/A	#N/A
Q9Y224	CN166_HUMAN	RNA transcription, translation and transport factor protein (CLE7 homolog) (CLE) (hCLE)	RTRAF	7.12512	7.25081	7.6866	3	7.35418	9.3	1
Q96B49	TOM6_HUMAN	Mitochondrial import receptor subunit TOM6 homolog (Overexpressed breast tumor protein) (Translocase of outer membrane 6 kDa subunit homolog)	TOMM6	7.20612	7.49871	0	2	7.35242	#N/A	#N/A
P62424	RL7A_HUMAN	60S ribosomal protein L7a (Large ribosomal subunit protein eL8) (PLA-X polypeptide) (Surfeit locus protein 3)	RPL7A	6.85975	7.55113	7.64183	3	7.3509	1.7	3
O60701	UGDH_HUMAN	UDP-glucose 6-dehydrogenase (UDP-Glc dehydrogenase) (UDP-GlcDH) (UDPGDH) (EC 1.1.1.22)	UGDH	7.09346	7.85838	7.09093	3	7.34759	0.1	4
P51648	AL3A2_HUMAN	Aldehyde dehydrogenase family 3 member A2 (EC 1.2.1.3) (EC 1.2.1.94) (Aldehyde dehydrogenase 10) (Fatty aldehyde dehydrogenase) (Microsomal aldehyde dehydrogenase)	ALDH3A2	6.88776	7.77118	7.37594	3	7.34496	#N/A	#N/A
Q9Y5J7	TIM9_HUMAN	Mitochondrial import inner membrane translocase subunit Tim9	TIMM9	6.9388	8.11982	6.97055	3	7.34306	#N/A	#N/A
P36542	ATPG_HUMAN	ATP synthase subunit gamma, mitochondrial (ATP synthase F1 subunit gamma) (F-ATPase gamma subunit)	ATP5F1C	6.96036	7.68878	7.37012	3	7.33976	0.2	4
Q9NQC3-2	RTN4_HUMAN	Reticulon-4 (Foocen) (Neurite outgrowth inhibitor) (Nogo protein) (Neuroendocrine-specific protein) (NSP) (Neuroendocrine-specific protein C homolog) (RTN-x) (Reticulon-5)	RTN4	6.98099	7.56646	7.46734	3	7.33826	0.3	4
P16435	NCPR_HUMAN	NADPH--cytochrome P450 reductase (CPR) (P450R) (EC 1.6.2.4)	POR	6.99117	7.70621	7.2911	3	7.32949	0.1	4
A0A0A0MSI0	A0A0A0MSI0_HUMAN	Peroxiredoxin-1 (Fragment)	PRDX1	0	7.49283	7.15999	2	7.32641	6.6	2
P00367	DHE3_HUMAN	Glutamate dehydrogenase 1, mitochondrial (GDH 1) (EC 1.4.1.3)	GLUD1	7.16271	7.67237	7.13868	3	7.32459	0.1	4
Q13283	G3BP1_HUMAN	Ras GTPase-activating protein-binding protein 1 (G3BP-1) (EC 3.6.4.12) (EC 3.6.4.13) (ATP-dependent DNA helicase VIII) (hDH VIII) (GAP SH3 domain-binding protein 1)	G3BP1	6.76808	7.48938	7.71419	3	7.32388	31.2	1
P16403	H12_HUMAN	Histone H1.2 (Histone H1c) (Histone H1d) (Histone H1s-1)	H1-2	6.93131	7.61038	7.41054	3	7.31741	#N/A	#N/A
Q96AG4	LRC59_HUMAN	Leucine-rich repeat-containing protein 59 (Ribosome-binding protein p34) (p34) [Cleaved into: Leucine-rich repeat-containing protein 59, N-terminally processed]	LRRC59	6.91349	7.87129	7.16343	3	7.31607	0.5	4
P31949	S10AB_HUMAN	Protein S100-A11 (Calgizzarin) (Metastatic lymph node gene 70 protein) (MLN 70) (Protein S100-C) (S100 calcium-binding protein A11) [Cleaved into: Protein S100-A11, N-terminally processed]	S100A11	7.64509	0	6.98393	2	7.31451	0.2	4
J3QL56	J3QL56_HUMAN	Protein SCO1 homolog, mitochondrial	SCO1	0	7.58085	7.0477	2	7.31427	#N/A	#N/A
Q15365	PCBP1_HUMAN	Poly(rC)-binding protein 1 (Alpha-CP1) (Heterogeneous nuclear ribonucleoprotein E1) (hnRNP E1) (Nucleic acid-binding protein SUB2.3)	PCBP1	7.12395	7.67656	7.14019	3	7.31357	17.8	1
O14561	ACPM_HUMAN	Acyl carrier protein, mitochondrial (ACP) (CI-SDAP) (NADH-ubiquinone oxidoreductase 9.6 kDa subunit)	NDUFAB1	6.49149	8.11521	7.32877	3	7.31182	#N/A	#N/A
P11177-3	ODPB_HUMAN	Pyruvate dehydrogenase E1 component subunit beta, mitochondrial (PDHE1-B) (EC 1.2.4.1)	PDHB	7.07606	7.89542	6.95492	3	7.3088	0.2	4
P26447	S10A4_HUMAN	Protein S100-A4 (Calvasculin) (Metastasin) (Placental calcium-binding protein) (Protein Mts1) (S100 calcium-binding protein A4)	S100A4	6.77115	7.66738	7.48766	3	7.30873	0.2	4
Q9H0H5	RGAP1_HUMAN	Rac GTPase-activating protein 1 (Male germ cell RacGap) (MgcRacGAP) (Protein CYK4 homolog) (CYK4) (HsCYK-4)	RACGAP1	6.76478	7.45153	7.69332	3	7.30321	3.1	2
P02545	LM0_HUMAN	Prelamin-A/C	LMNA	6.94373	7.83352	7.12542	3	7.30089	3.4	2
Q8NBS9-2	TXND5_HUMAN	Thioredoxin domain-containing protein 5 (Endoplasmic reticulum resident protein 46) (ER protein 46) (ERp46) (Thioredoxin-like protein p46)	TXNDC5	6.85244	7.95524	7.08952	3	7.29906	0.3	4
Q8N4V1	MMGT1_HUMAN	ER membrane protein complex subunit 5 (Membrane magnesium transporter 1) (Transmembrane protein 32)	MMGT1	0	7.34488	7.25319	2	7.29904	#N/A	#N/A
Q14498-2	RBM39_HUMAN	RNA-binding protein 39 (CAPER alpha) (CAPERalpha) (Hepatocellular carcinoma protein 1) (RNA-binding motif protein 39) (RNA-binding region-containing protein 2) (Splicing factor HCC1)	RBM39	6.90286	7.26383	7.71452	3	7.29374	1.8	3
P31327	CPSM_HUMAN	Carbamoyl-phosphate synthase [ammonia], mitochondrial (EC 6.3.4.16) (Carbamoyl-phosphate synthetase I) (CPSase I)	CPS1	6.84903	7.96133	7.06412	3	7.29149	0.1	4
M0QXH0	M0QXH0_HUMAN	Thioredoxin, mitochondrial	TXN2	6.74681	7.83489	0	2	7.29085	#N/A	#N/A
O95399	UTS2_HUMAN	Urotensin-2 (Urotensin II) (U-II) (UII)	UTS2	6.61922	0	7.96179	2	7.2905	#N/A	#N/A
P84077	ARF1_HUMAN	ADP-ribosylation factor 1	ARF1	6.67391	7.78681	7.40106	3	7.28726	0.3	4
P36578	RL4_HUMAN	60S ribosomal protein L4 (60S ribosomal protein L1) (Large ribosomal subunit protein uL4)	RPL4	7.01456	7.49357	7.35315	3	7.28709	1.6	3
M0R221	M0R221_HUMAN	U1 small nuclear ribonucleoprotein A (Fragment)	SNRPA	0	6.88745	7.67076	2	7.27911	0.5	4
P56385	ATP5I_HUMAN	ATP synthase subunit e, mitochondrial (ATPase subunit e) (ATP synthase membrane subunit e) [Cleaved into: ATP synthase subunit e, mitochondrial, N-terminally processed]	ATP5ME	6.64521	8.00234	7.18013	3	7.27589	#N/A	#N/A
F8W1A4	F8W1A4_HUMAN	Adenylate kinase 2, mitochondrial (AK 2) (EC 2.7.4.3) (ATP-AMP transphosphorylase 2) (ATP:AMP phosphotransferase) (Adenylate monophosphate kinase)	AK2	7.03527	7.81517	6.97304	3	7.27449	0.1	4
Q13501	SQSTM_HUMAN	Sequestosome-1 (EBI3-associated protein of 60 kDa) (EBIAP) (p60) (Phosphotyrosine-independent ligand for the Lck SH2 domain of 62 kDa) (Ubiquitin-binding protein p62)	SQSTM1	7.06793	7.31156	7.44254	3	7.27401	1.2	3
Q02241-2	KIF23_HUMAN	Kinesin-like protein KIF23 (Kinesin-like protein 5) (Mitotic kinesin-like protein 1)	KIF23	6.62304	7.5992	7.5878	3	7.27001	6.3	2
B4DK69	B4DK69_HUMAN	Aldo-keto reductase family 1 member C2 (cDNA FLJ52680, highly similar to Aldo-keto reductase family 1 member C2)	AKR1C2	0	7.53839	6.98698	2	7.26268	#N/A	#N/A
P51572	BAP31_HUMAN	B-cell receptor-associated protein 31 (BCR-associated protein 31) (Bap31) (6C6-AG tumor-associated antigen) (Protein CDM) (p28)	BCAP31	6.61786	7.89472	7.25234	3	7.25497	0.1	4
P16402	H13_HUMAN	Histone H1.3 (Histone H1c) (Histone H1s-2)	H1-3	7.06789	7.45445	7.24185	3	7.25473	#N/A	#N/A
O96008	TOM40_HUMAN	Mitochondrial import receptor subunit TOM40 homolog (Protein Haymaker) (Translocase of outer membrane 40 kDa subunit homolog) (p38.5)	TOMM40	7.18153	7.67414	6.90683	3	7.25416	#N/A	#N/A
H7BZJ3	H7BZJ3_HUMAN	Protein disulfide-isomerase A3 (Fragment)	PDIA3	6.59393	7.79126	7.35564	3	7.24694	3.6	2
P39023	RL3_HUMAN	60S ribosomal protein L3 (HIV-1 TAR RNA-binding protein B) (TARBP-B) (Large ribosomal subunit protein uL3)	RPL3	6.83682	7.62171	7.23686	3	7.2318	1.7	3
Q5TB53	Q5TB53_HUMAN	Transmembrane 9 superfamily member (Fragment)	TM9SF3	0	7.55444	6.90838	2	7.23141	0.1	4
O75438	NDUB1_HUMAN	NADH dehydrogenase [ubiquinone] 1 beta subcomplex subunit 1 (Complex I-MNLL) (CI-MNLL) (NADH-ubiquinone oxidoreductase MNLL subunit)	NDUFB1	0	7.74757	6.70794	2	7.22776	#N/A	#N/A
U3KQP3	U3KQP3_HUMAN	Complex I-B16.6 (NADH dehydrogenase [ubiquinone] 1 alpha subcomplex subunit 13) (NADH-ubiquinone oxidoreductase B16.6 subunit) (Fragment)	NDUFA13	0	7.78926	6.66573	2	7.22749	#N/A	#N/A
Q12931-2	TRAP1_HUMAN	Heat shock protein 75 kDa, mitochondrial (HSP 75) (TNFR-associated protein 1) (Tumor necrosis factor type 1 receptor-associated protein) (TRAP-1)	TRAP1	7.16979	7.68054	6.8296	3	7.22665	0.4	4
K7ENI6	K7ENI6_HUMAN	TMEM256-PLSCR3 readthrough (NMD candidate)	TMEM256-PLSCR3	7.16539	7.27413	0	2	7.21976	#N/A	#N/A
Q9BVK6	TMED9_HUMAN	Transmembrane emp24 domain-containing protein 9 (GMP25) (Glycoprotein 25L2) (p24 family protein alpha-2) (p24alpha2) (p25)	TMED9	6.74437	7.68431	7.22626	3	7.21831	#N/A	#N/A
Q3ZCQ8	TIM50_HUMAN	Mitochondrial import inner membrane translocase subunit TIM50	TIMM50	6.67909	7.83286	7.13991	3	7.21729	#N/A	#N/A
Q02543	RL18A_HUMAN	60S ribosomal protein L18a (Large ribosomal subunit protein eL20)	RPL18A	0	7.25708	7.17429	2	7.21569	1.7	3
P46781	RS9_HUMAN	40S ribosomal protein S9 (Small ribosomal subunit protein uS4)	RPS9	6.55713	7.44844	7.63761	3	7.2144	2.6	3
Q07955	SRSF1_HUMAN	Serine/arginine-rich splicing factor 1 (Alternative-splicing factor 1) (ASF-1) (Splicing factor, arginine/serine-rich 1) (pre-mRNA-splicing factor SF2, P33 subunit)	SRSF1	6.63451	7.70844	7.29458	3	7.21251	13.8	1
P23434	GCSH_HUMAN	Glycine cleavage system H protein, mitochondrial (Lipoic acid-containing protein)	GCSH	6.90589	7.6251	7.10058	3	7.21052	0.1	4
P60842	IF4A1_HUMAN	Eukaryotic initiation factor 4A-I (eIF-4A-I) (eIF4A-I) (EC 3.6.4.13) (ATP-dependent RNA helicase eIF4A-1)	EIF4A1	6.88726	7.68005	7.05069	3	7.206	13.7	1
P08758	ANXA5_HUMAN	Annexin A5 (Anchorin CII) (Annexin V) (Annexin-5) (Calphobindin I) (CBP-I) (Endonexin II) (Lipocortin V) (Placental anticoagulant protein 4) (PP4) (Placental anticoagulant protein I) (PAP-I) (Thromboplastin inhibitor) (Vascular anticoagulant-alpha) (VAC-alpha)	ANXA5	6.89411	7.42134	7.29892	3	7.20479	0.1	4
A6NNI4	A6NNI4_HUMAN	Tetraspanin	CD9	6.82733	7.56759	0	2	7.19746	#N/A	#N/A
P51571	SSRD_HUMAN	Translocon-associated protein subunit delta (TRAP-delta) (Signal sequence receptor subunit delta) (SSR-delta)	SSR4	6.71798	7.83098	7.04222	3	7.19706	#N/A	#N/A
P53597	SUCA_HUMAN	Succinate--CoA ligase [ADP/GDP-forming] subunit alpha, mitochondrial (EC 6.2.1.4) (EC 6.2.1.5) (Succinyl-CoA synthetase subunit alpha) (SCS-alpha)	SUCLG1	6.94527	7.85676	6.78312	3	7.19505	0.3	4
P61009	SPCS3_HUMAN	Signal peptidase complex subunit 3 (EC 3.4.-.-) (Microsomal signal peptidase 22/23 kDa subunit) (SPC22/23) (SPase 22/23 kDa subunit)	SPCS3	0	7.63881	6.74266	2	7.19074	#N/A	#N/A
P24752	THIL_HUMAN	Acetyl-CoA acetyltransferase, mitochondrial (EC 2.3.1.9) (Acetoacetyl-CoA thiolase) (T2)	ACAT1	7.02975	7.74084	6.79867	3	7.18975	0.3	4
D3YTB1	D3YTB1_HUMAN	60S ribosomal protein L32 (Fragment)	RPL32	6.26171	7.54712	7.75353	3	7.18746	2.5	3
P62899	RL31_HUMAN	60S ribosomal protein L31 (Large ribosomal subunit protein eL31)	RPL31	5.8026	7.819	7.92825	3	7.18328	0.6	4
F8WCJ1	F8WCJ1_HUMAN	Eukaryotic translation initiation factor 5A (eIF-5A)	EIF5A2	0	7.64097	6.72518	2	7.18308	#N/A	#N/A
P61224	RAP1B_HUMAN	Ras-related protein Rap-1b (EC 3.6.5.2) (GTP-binding protein smg p21B)	RAP1B	6.75077	7.52148	7.27219	3	7.18148	0.1	4
E9PN17	E9PN17_HUMAN	ATP synthase subunit g, mitochondrial	ATP5MG	6.25135	7.86739	7.42169	3	7.18014	#N/A	#N/A
P68363	TBA1B_HUMAN	Tubulin alpha-1B chain (Alpha-tubulin ubiquitous) (Tubulin K-alpha-1) (Tubulin alpha-ubiquitous chain) [Cleaved into: Detyrosinated tubulin alpha-1B chain]	TUBA1B	7.06915	7.51291	6.94814	3	7.17673	0.1	4
Q9H3N1	TMX1_HUMAN	Thioredoxin-related transmembrane protein 1 (Thioredoxin domain-containing protein 1) (Transmembrane Trx-related protein)	TMX1	6.54034	7.84131	7.13938	3	7.17368	#N/A	#N/A
P36957	ODO2_HUMAN	Dihydrolipoyllysine-residue succinyltransferase component of 2-oxoglutarate dehydrogenase complex, mitochondrial (EC 2.3.1.61) (2-oxoglutarate dehydrogenase complex component E2) (OGDC-E2) (Dihydrolipoamide succinyltransferase component of 2-oxoglutarate dehydrogenase complex) (E2K)	DLST	6.74383	7.68217	7.08465	3	7.17022	0.2	4
P61026	RAB10_HUMAN	Ras-related protein Rab-10 (EC 3.6.5.2)	RAB10	6.09132	7.98507	7.43049	3	7.16896	1.2	3
J3QQY2	J3QQY2_HUMAN	Calcium load-activated calcium channel (Transmembrane and coiled-coil domain-containing protein 1)	TMCO1	6.57492	7.61597	7.31345	3	7.16811	#N/A	#N/A
O43852	CALU_HUMAN	Calumenin (Crocalbin) (IEF SSP 9302)	CALU	6.5055	7.52596	7.47194	3	7.1678	0.2	4
P22392-2	NDKB_HUMAN	Nucleoside diphosphate kinase B (NDK B) (NDP kinase B) (EC 2.7.4.6) (C-myc purine-binding transcription factor PUF) (Histidine protein kinase NDKB) (EC 2.7.13.3) (nm23-H2)	NME2	7.07397	7.31097	7.09374	3	7.15956	0.1	4
K7EPV0	K7EPV0_HUMAN	Cytochrome c oxidase assembly factor 3 homolog, mitochondrial	COA3	6.33222	7.98432	0	2	7.15827	#N/A	#N/A
Q9NZM1-6	MYOF_HUMAN	Myoferlin (Fer-1-like protein 3)	MYOF	6.80549	7.4806	7.1758	3	7.15396	0.1	4
P05387	RLA2_HUMAN	60S acidic ribosomal protein P2 (Large ribosomal subunit protein P2) (Renal carcinoma antigen NY-REN-44)	RPLP2	7.05732	7.50095	6.89684	3	7.1517	0.4	4
Q13151	ROA0_HUMAN	Heterogeneous nuclear ribonucleoprotein A0 (hnRNP A0)	HNRNPA0	6.72857	7.345	7.38121	3	7.15159	0.7	4
O95831-3	AIFM1_HUMAN	Apoptosis-inducing factor 1, mitochondrial (EC 1.6.99.-) (Programmed cell death protein 8)	AIFM1	6.82796	7.73452	6.8895	3	7.15066	3	2
P60059	SC61G_HUMAN	Protein transport protein Sec61 subunit gamma	SEC61G	6.90165	7.39138	0	2	7.14651	#N/A	#N/A
P63313	TYB10_HUMAN	Thymosin beta-10	TMSB10	7.1611	7.12811	0	2	7.1446	#N/A	#N/A
P55769	NH2L1_HUMAN	NHP2-like protein 1 (High mobility group-like nuclear protein 2 homolog 1) (OTK27) (SNU13 homolog) (hSNU13) (U4/U6.U5 small nuclear ribonucleoprotein SNU13) (U4/U6.U5 tri-snRNP 15.5 kDa protein) [Cleaved into: NHP2-like protein 1, N-terminally processed]	SNU13	7.32019	6.99168	7.11461	3	7.14216	0.5	4
Q15125	EBP_HUMAN	3-beta-hydroxysteroid-Delta(8),Delta(7)-isomerase (EC 5.3.3.5) (Cholestenol Delta-isomerase) (Delta(8)-Delta(7) sterol isomerase) (D8-D7 sterol isomerase) (Emopamil-binding protein)	EBP	6.69431	7.68386	7.02788	3	7.13535	0.1	4
P22570-7	ADRO_HUMAN	NADPH:adrenodoxin oxidoreductase, mitochondrial (AR) (Adrenodoxin reductase) (EC 1.18.1.6) (Ferredoxin--NADP(+) reductase) (Ferredoxin reductase)	FDXR	6.99745	7.7805	6.62477	3	7.13424	0.2	4
J3QR09	J3QR09_HUMAN	Ribosomal protein L19	RPL19	6.70232	7.3118	7.36871	3	7.12761	0.6	4
Q15427	SF3B4_HUMAN	Splicing factor 3B subunit 4 (Pre-mRNA-splicing factor SF3b 49 kDa subunit) (Spliceosome-associated protein 49) (SAP 49)	SF3B4	7.27186	6.99298	7.11461	3	7.12649	0.7	4
Q9NX63	MIC19_HUMAN	MICOS complex subunit MIC19 (Coiled-coil-helix-coiled-coil-helix domain-containing protein 3)	CHCHD3	6.58953	7.85431	6.92788	3	7.12391	3.1	2
P60953	CDC42_HUMAN	Cell division control protein 42 homolog (EC 3.6.5.2) (G25K GTP-binding protein)	CDC42	6.87156	7.6115	6.88409	3	7.12238	0.1	4
Q9P0L0-2	VAPA_HUMAN	Vesicle-associated membrane protein-associated protein A (VAMP-A) (VAMP-associated protein A) (VAP-A) (33 kDa VAMP-associated protein) (VAP-33)	VAPA	6.93003	7.54231	6.88175	3	7.11803	0.2	4
P62081	RS7_HUMAN	40S ribosomal protein S7 (Small ribosomal subunit protein eS7)	RPS7	7.25025	7.61073	6.48816	3	7.11638	1.6	3
P04792	HSPB1_HUMAN	Heat shock protein beta-1 (HspB1) (28 kDa heat shock protein) (Estrogen-regulated 24 kDa protein) (Heat shock 27 kDa protein) (HSP 27) (Stress-responsive protein 27) (SRP27)	HSPB1	7.01586	7.24682	7.07628	3	7.11299	13.4	1
P62820	RAB1A_HUMAN	Ras-related protein Rab-1A (EC 3.6.5.2) (YPT1-related protein)	RAB1A	6.43138	7.79343	7.1089	3	7.11124	4.1	2
P00846	ATP6_HUMAN	ATP synthase subunit a (F-ATPase protein 6)	MT-ATP6	6.46361	0	7.75083	2	7.10722	#N/A	#N/A
Q9Y277	VDAC3_HUMAN	Voltage-dependent anion-selective channel protein 3 (VDAC-3) (hVDAC3) (Outer mitochondrial membrane protein porin 3)	VDAC3	6.58908	7.68517	7.04583	3	7.10669	0.1	4
P40429	RL13A_HUMAN	60S ribosomal protein L13a (23 kDa highly basic protein) (Large ribosomal subunit protein uL13)	RPL13A	6.605	7.23185	7.47353	3	7.10346	2.5	3
Q00765	REEP5_HUMAN	Receptor expression-enhancing protein 5 (Polyposis locus protein 1) (Protein TB2)	REEP5	0	7.44029	6.76335	2	7.10182	#N/A	#N/A
P62913	RL11_HUMAN	60S ribosomal protein L11 (CLL-associated antigen KW-12) (Large ribosomal subunit protein uL5)	RPL11	6.90789	7.13865	7.25573	3	7.10076	3.5	2
Q15907	RB11B_HUMAN	Ras-related protein Rab-11B (EC 3.6.5.2) (GTP-binding protein YPT3)	RAB11B	6.58591	7.5211	7.18667	3	7.09789	#N/A	#N/A
P61586	RHOA_HUMAN	Transforming protein RhoA (EC 3.6.5.2) (Rho cDNA clone 12) (h12)	RHOA	5.94912	7.6939	7.64749	3	7.09684	0.1	4
Q3ZCM7	TBB8_HUMAN	Tubulin beta-8 chain (Tubulin beta 8 class VIII)	TUBB8	6.83536	7.37914	7.0658	3	7.09344	3	2
A0A0A0MSS8	A0A0A0MSS8_HUMAN	Aldo-keto reductase family 1 member C3	AKR1C3	7.31756	7.12483	6.82838	3	7.09026	#N/A	#N/A
P10599	THIO_HUMAN	Thioredoxin (Trx) (ATL-derived factor) (ADF) (Surface-associated sulphydryl protein) (SASP) (allergen Hom s Trx)	TXN	7.50033	7.05377	6.71426	3	7.08945	3.6	2
P06748-2	NPM_HUMAN	Nucleophosmin (NPM) (Nucleolar phosphoprotein B23) (Nucleolar protein NO38) (Numatrin)	NPM1	7.31364	7.66789	6.28661	3	7.08938	2.7	3
P17096	HMGA1_HUMAN	High mobility group protein HMG-I/HMG-Y (HMG-I(Y)) (High mobility group AT-hook protein 1) (High mobility group protein A1) (High mobility group protein R)	HMGA1	6.75531	0	7.41192	2	7.08362	3.2	2
P10620	MGST1_HUMAN	Microsomal glutathione S-transferase 1 (Microsomal GST-1) (EC 2.5.1.18) (Microsomal GST-I)	MGST1	6.44917	7.88293	6.87638	3	7.06949	0.1	4
Q5VV87	Q5VV87_HUMAN	Microsomal glutathione S-transferase 3	MGST3	0	7.45057	6.68546	2	7.06802	#N/A	#N/A
P03928	ATP8_HUMAN	ATP synthase protein 8 (A6L) (F-ATPase subunit 8)	MT-ATP8	6.08511	7.91919	7.19775	3	7.06735	#N/A	#N/A
M0QYT0	M0QYT0_HUMAN	RRM domain-containing protein (Fragment)	NA8	0	6.90399	7.23032	2	7.06716	#N/A	#N/A
O60220	TIM8A_HUMAN	Mitochondrial import inner membrane translocase subunit Tim8 A (Deafness dystonia protein 1) (X-linked deafness dystonia protein)	TIMM8A	6.94846	7.12071	7.1172	3	7.06212	#N/A	#N/A
Q08211	DHX9_HUMAN	ATP-dependent RNA helicase A (EC 3.6.4.13) (DEAH box protein 9) (DExH-box helicase 9) (Leukophysin) (LKP) (Nuclear DNA helicase II) (NDH II) (RNA helicase A)	DHX9	6.81789	7.28192	7.08329	3	7.06103	5.7	2
Q9NS69	TOM22_HUMAN	Mitochondrial import receptor subunit TOM22 homolog (hTom22) (1C9-2) (Translocase of outer membrane 22 kDa subunit homolog)	TOMM22	6.90923	7.72023	6.54716	3	7.05887	#N/A	#N/A
O60832	DKC1_HUMAN	H/ACA ribonucleoprotein complex subunit DKC1 (EC 5.4.99.-) (CBF5 homolog) (Dyskerin) (Nopp140-associated protein of 57 kDa) (Nucleolar protein NAP57) (Nucleolar protein family A member 4) (snoRNP protein DKC1)	DKC1	6.66017	7.14029	7.37319	3	7.05788	3.5	2
P27105	STOM_HUMAN	Stomatin (Erythrocyte band 7 integral membrane protein) (Erythrocyte membrane protein band 7.2) (Protein 7.2b)	STOM	6.52618	7.48605	7.14879	3	7.05367	0.1	4
Q9NZ45	CISD1_HUMAN	CDGSH iron-sulfur domain-containing protein 1 (MitoNEET)	CISD1	0	7.3759	6.73098	2	7.05344	0.1	4
Q9BTV4	TMM43_HUMAN	Transmembrane protein 43 (Protein LUMA)	TMEM43	6.5661	7.83737	6.7543	3	7.05259	#N/A	#N/A
P55209	NP1L1_HUMAN	Nucleosome assembly protein 1-like 1 (NAP-1-related protein) (hNRP)	NAP1L1	6.77046	7.60605	6.77201	3	7.04951	1.5	3
E9PNW4	E9PNW4_HUMAN	CD59 glycoprotein (MAC-inhibitory protein) (Membrane attack complex inhibition factor) (Protectin)	NA3	6.54133	7.55419	7.05246	3	7.04933	#N/A	#N/A
P46779	RL28_HUMAN	60S ribosomal protein L28 (Large ribosomal subunit protein eL28)	RPL28	6.49835	7.13069	7.50028	3	7.04311	0.6	4
Q02818	NUCB1_HUMAN	Nucleobindin-1 (CALNUC)	NUCB1	6.55691	7.53399	7.02922	3	7.04004	#N/A	#N/A
P63000	RAC1_HUMAN	Ras-related C3 botulinum toxin substrate 1 (EC 3.6.5.2) (Cell migration-inducing gene 5 protein) (Ras-like protein TC25) (p21-Rac1)	RAC1	6.2625	7.4902	7.35191	3	7.03487	0.1	4
P31937	3HIDH_HUMAN	3-hydroxyisobutyrate dehydrogenase, mitochondrial (HIBADH) (EC 1.1.1.31)	HIBADH	6.91716	7.14737	0	2	7.03227	0.2	4
Q9NZ01	TECR_HUMAN	Very-long-chain enoyl-CoA reductase (EC 1.3.1.93) (Synaptic glycoprotein SC2) (Trans-2,3-enoyl-CoA reductase) (TER)	TECR	6.20523	7.86984	7.01072	3	7.0286	0.1	4
Q96I99	SUCB2_HUMAN	Succinate--CoA ligase [GDP-forming] subunit beta, mitochondrial (EC 6.2.1.4) (GTP-specific succinyl-CoA synthetase subunit beta) (G-SCS) (GTPSCS) (Succinyl-CoA synthetase beta-G chain) (SCS-betaG)	SUCLG2	6.66552	7.6756	6.73327	3	7.0248	0.1	4
Q9BX68	HINT2_HUMAN	Histidine triad nucleotide-binding protein 2, mitochondrial (HINT-2) (EC 3.-.-.-) (HINT-3) (HIT-17kDa) (PKCI-1-related HIT protein)	HINT2	6.65398	7.59672	6.81533	3	7.02201	0.1	4
Q9UIJ7	KAD3_HUMAN	GTP:AMP phosphotransferase AK3, mitochondrial (EC 2.7.4.10) (Adenylate kinase 3) (AK 3) (Adenylate kinase 3 alpha-like 1)	AK3	6.79742	7.24598	0	2	7.0217	#N/A	#N/A
O75915	PRAF3_HUMAN	PRA1 family protein 3 (ADP-ribosylation factor-like protein 6-interacting protein 5) (ARL-6-interacting protein 5) (Aip-5) (Cytoskeleton-related vitamin A-responsive protein) (Dermal papilla-derived protein 11) (GTRAP3-18) (Glutamate transporter EAAC1-interacting protein) (JM5) (Prenylated Rab acceptor protein 2) (Protein JWa) (Putative MAPK-activating protein PM27)	ARL6IP5	7.22186	6.85759	6.98163	3	7.02036	#N/A	#N/A
Q9BWJ5	SF3B5_HUMAN	Splicing factor 3B subunit 5 (SF3b5) (Pre-mRNA-splicing factor SF3b 10 kDa subunit)	SF3B5	6.51676	7.54838	6.99418	3	7.01977	#N/A	#N/A
D6RAN4	D6RAN4_HUMAN	60S ribosomal protein L9 (Fragment)	RPL9	0	7.59352	6.44434	2	7.01893	1.2	3
P50213	IDH3A_HUMAN	Isocitrate dehydrogenase [NAD] subunit alpha, mitochondrial (EC 1.1.1.41) (Isocitric dehydrogenase subunit alpha) (NAD(+)-specific ICDH subunit alpha)	IDH3A	6.54432	7.49769	7.00886	3	7.01695	0.1	4
O00567	NOP56_HUMAN	Nucleolar protein 56 (Nucleolar protein 5A)	NOP56	6.31806	7.37253	7.3561	3	7.01556	3.7	2
P51148-2	RAB5C_HUMAN	Ras-related protein Rab-5C (EC 3.6.5.2) (L1880) (RAB5L)	RAB5C	6.68648	7.64773	6.71072	3	7.01498	0.1	4
O14684	PTGES_HUMAN	Prostaglandin E synthase (EC 5.3.99.3) (Glutathione peroxidase PTGES) (EC 1.11.1.-) (Glutathione transferase PTGES) (EC 2.5.1.18) (Microsomal glutathione S-transferase 1-like 1) (MGST1-L1) (Microsomal prostaglandin E synthase 1) (MPGES-1) (p53-induced gene 12 protein)	PTGES	6.74249	7.34282	6.95435	3	7.01322	#N/A	#N/A
O95573	ACSL3_HUMAN	Long-chain-fatty-acid--CoA ligase 3 (EC 6.2.1.3) (Arachidonate--CoA ligase) (EC 6.2.1.15) (Long-chain acyl-CoA synthetase 3) (LACS 3)	ACSL3	6.64041	7.58873	6.80959	3	7.01291	0.1	4
O43678	NDUA2_HUMAN	NADH dehydrogenase [ubiquinone] 1 alpha subcomplex subunit 2 (Complex I-B8) (CI-B8) (NADH-ubiquinone oxidoreductase B8 subunit)	NDUFA2	6.64345	7.38157	0	2	7.01251	#N/A	#N/A
Q9P2X0	DPM3_HUMAN	Dolichol-phosphate mannosyltransferase subunit 3 (Dolichol-phosphate mannose synthase subunit 3) (DPM synthase subunit 3) (Dolichyl-phosphate beta-D-mannosyltransferase subunit 3) (Mannose-P-dolichol synthase subunit 3) (MPD synthase subunit 3) (Prostin-1)	DPM3	0	7.47979	6.54513	2	7.01246	#N/A	#N/A
P09234	RU1C_HUMAN	U1 small nuclear ribonucleoprotein C (U1 snRNP C) (U1-C) (U1C)	SNRPC	6.65527	7.37557	7.00406	3	7.01164	1.2	3
Q969X5-2	ERGI1_HUMAN	Endoplasmic reticulum-Golgi intermediate compartment protein 1 (ER-Golgi intermediate compartment 32 kDa protein) (ERGIC-32)	ERGIC1	6.24102	7.84392	6.94226	3	7.00907	#N/A	#N/A
O00767	ACOD_HUMAN	Stearoyl-CoA desaturase (hSCD1) (EC 1.14.19.1) (Acyl-CoA desaturase) (Delta(9)-desaturase) (Delta-9 desaturase) (Fatty acid desaturase)	SCD	0	7.12011	6.89452	2	7.00731	1.1	3
P02786	TFR1_HUMAN	Transferrin receptor protein 1 (TR) (TfR) (TfR1) (Trfr) (T9) (p90) (CD antigen CD71) [Cleaved into: Transferrin receptor protein 1, serum form (sTfR)]	TFRC	6.54022	7.50707	6.971	3	7.0061	0.3	4
O43707	ACTN4_HUMAN	Alpha-actinin-4 (Non-muscle alpha-actinin 4)	ACTN4	6.92783	7.10755	6.97793	3	7.00444	0.4	4
K7ELD9	K7ELD9_HUMAN	Synaptogyrin-2	SYNGR2	0	7.14461	6.85635	2	7.00048	#N/A	#N/A
P46783	RS10_HUMAN	40S ribosomal protein S10 (Small ribosomal subunit protein eS10)	RPS10	6.88597	7.04324	7.06077	3	6.99666	0.7	4
E9PFN5	E9PFN5_HUMAN	Glutathione S-transferase kappa (EC 2.5.1.18)	GSTK1	6.74751	7.65213	6.58847	3	6.99604	0.1	4
Q8IXM3	RM41_HUMAN	39S ribosomal protein L41, mitochondrial (L41mt) (MRP-L41) (39S ribosomal protein L27 homolog) (Bcl-2-interacting mitochondrial ribosomal protein L41) (Cell proliferation-inducing gene 3 protein) (MRP-L27 homolog) (Mitochondrial large ribosomal subunit protein mL41)	MRPL41	6.65406	7.19404	7.1383	3	6.99547	0.5	4
Q9Y5L4	TIM13_HUMAN	Mitochondrial import inner membrane translocase subunit Tim13	TIMM13	6.96766	0	7.01974	2	6.9937	0.1	4
P47985	UCRI_HUMAN	Cytochrome b-c1 complex subunit Rieske, mitochondrial (EC 7.1.1.8) (Complex III subunit 5) (Cytochrome b-c1 complex subunit 5) (Rieske iron-sulfur protein) (RISP) (Rieske protein UQCRFS1) (Ubiquinol-cytochrome c reductase iron-sulfur subunit) [Cleaved into: Cytochrome b-c1 complex subunit 9 (Su9) (Subunit 9) (8 kDa subunit 9) (Complex III subunit IX) (Cytochrome b-c1 complex subunit 11) (UQCRFS1 …	UQCRFS1	6.39686	7.74684	6.82795	3	6.99055	#N/A	#N/A
P61313	RL15_HUMAN	60S ribosomal protein L15 (Large ribosomal subunit protein eL15)	RPL15	6.21187	7.23464	7.5162	3	6.98757	1.7	3
P0DMV9	HS71B_HUMAN	Heat shock 70 kDa protein 1B (Heat shock 70 kDa protein 2) (HSP70-2) (HSP70.2)	HSPA1B	6.97077	7.12917	6.86128	3	6.98707	0.3	4
Q8NCA5-2	FA98A_HUMAN	Protein FAM98A	FAM98A	6.4844	6.84074	7.63004	3	6.98506	17.7	1
P35613-3	BASI_HUMAN	Basigin (5F7) (Collagenase stimulatory factor) (Extracellular matrix metalloproteinase inducer) (EMMPRIN) (Hepatoma-associated antigen) (HAb18G) (Leukocyte activation antigen M6) (OK blood group antigen) (Tumor cell-derived collagenase stimulatory factor) (TCSF) (CD antigen CD147)	BSG	6.15594	7.40427	7.38639	3	6.9822	#N/A	#N/A
P49748-2	ACADV_HUMAN	Very long-chain specific acyl-CoA dehydrogenase, mitochondrial (VLCAD) (EC 1.3.8.9)	ACADVL	6.6823	7.61875	6.63611	3	6.97905	0.1	4
G3V1U5	G3V1U5_HUMAN	Golgi transport 1 homolog B (S. cerevisiae), isoform CRA_c (Vesicle transport protein GOT1B)	GOLT1B	6.67402	0	7.26933	2	6.97168	#N/A	#N/A
O75340	PDCD6_HUMAN	Programmed cell death protein 6 (Apoptosis-linked gene 2 protein homolog) (ALG-2)	PDCD6	6.57122	7.40625	6.93753	3	6.97167	9.2	1
Q9BPW8	NIPS1_HUMAN	Protein NipSnap homolog 1 (NipSnap1)	NIPSNAP1	6.67081	7.47946	6.76042	3	6.97023	#N/A	#N/A
Q9HAV7	GRPE1_HUMAN	GrpE protein homolog 1, mitochondrial (HMGE) (Mt-GrpE#1)	GRPEL1	6.53079	7.49521	6.88104	3	6.96901	0.1	4
P19338	NUCL_HUMAN	Nucleolin (Protein C23)	NCL	6.98622	7.15494	6.76381	3	6.96832	1.8	3
P10909-3	CLUS_HUMAN	Clusterin (Aging-associated gene 4 protein) (Apolipoprotein J) (Apo-J) (Complement cytolysis inhibitor) (CLI) (Complement-associated protein SP-40,40) (Ku70-binding protein 1) (NA1/NA2) (Sulfated glycoprotein 2) (SGP-2) (Testosterone-repressed prostate message 2) (TRPM-2) [Cleaved into: Clusterin beta chain (ApoJalpha) (Complement cytolysis inhibitor a chain); Clusterin alpha chain (ApoJbeta) (Co…	CLU	0	6.97101	6.96562	2	6.96832	0.1	4
P18077	RL35A_HUMAN	60S ribosomal protein L35a (Cell growth-inhibiting gene 33 protein) (Large ribosomal subunit protein eL33)	RPL35A	6.55686	7.49686	6.85033	3	6.96802	0.4	4
P30050	RL12_HUMAN	60S ribosomal protein L12 (Large ribosomal subunit protein uL11)	RPL12	6.87966	7.03703	6.98501	3	6.96723	1.6	3
Q5JTJ3-3	COA6_HUMAN	Cytochrome c oxidase assembly factor 6 homolog	COA6	6.61329	7.37088	6.91728	3	6.96715	0.2	4
Q9NR28-2	DBLOH_HUMAN	Diablo homolog, mitochondrial (Direct IAP-binding protein with low pI) (Second mitochondria-derived activator of caspase) (Smac)	DIABLO	6.90889	7.13402	6.85754	3	6.96682	0.1	4
Q9NSE4	SYIM_HUMAN	Isoleucine--tRNA ligase, mitochondrial (EC 6.1.1.5) (Isoleucyl-tRNA synthetase) (IleRS)	IARS2	6.63697	7.45903	6.78956	3	6.96185	0.3	4
Q9Y6N5	SQRD_HUMAN	Sulfide:quinone oxidoreductase, mitochondrial (SQOR) (EC 1.8.5.8) (Sulfide dehydrogenase-like) (Sulfide quinone oxidoreductase)	SQOR	6.81612	7.505	6.55565	3	6.95892	0.1	4
O43570	CAH12_HUMAN	Carbonic anhydrase 12 (EC 4.2.1.1) (Carbonate dehydratase XII) (Carbonic anhydrase XII) (CA-XII) (Tumor antigen HOM-RCC-3.1.3)	CA12	6.47233	7.27251	7.11995	3	6.95493	#N/A	#N/A
Q9NZB2	F120A_HUMAN	Constitutive coactivator of PPAR-gamma-like protein 1 (Oxidative stress-associated Src activator) (Protein FAM120A)	FAM120A	6.26781	7.09363	7.50204	3	6.95449	28.1	1
H3BPJ9	H3BPJ9_HUMAN	Complex I-PDSW (NADH dehydrogenase [ubiquinone] 1 beta subcomplex subunit 10) (NADH-ubiquinone oxidoreductase PDSW subunit)	NDUFB10	0	7.48902	6.41702	2	6.95302	#N/A	#N/A
Q9Y2Q9	RT28_HUMAN	28S ribosomal protein S28, mitochondrial (MRP-S28) (S28mt) (28S ribosomal protein S35, mitochondrial) (MRP-S35) (S35mt) (Mitochondrial small ribosomal subunit protein bS1m)	MRPS28	0	7.3105	6.59211	2	6.95131	3.3	2
P30837	AL1B1_HUMAN	Aldehyde dehydrogenase X, mitochondrial (EC 1.2.1.3) (Aldehyde dehydrogenase 5) (Aldehyde dehydrogenase family 1 member B1)	ALDH1B1	6.81211	7.0839	6.94871	3	6.94824	0.1	4
P28331	NDUS1_HUMAN	NADH-ubiquinone oxidoreductase 75 kDa subunit, mitochondrial (EC 7.1.1.2) (Complex I-75kD) (CI-75kD)	NDUFS1	6.65068	7.39602	6.79743	3	6.94805	0.1	4
Q9BQE3	TBA1C_HUMAN	Tubulin alpha-1C chain (Alpha-tubulin 6) (Tubulin alpha-6 chain) [Cleaved into: Detyrosinated tubulin alpha-1C chain]	TUBA1C	7.74489	6.15027	0	2	6.94758	3.3	2
Q9NQS1	AVEN_HUMAN	Cell death regulator Aven	AVEN	6.56194	7.25554	7.02379	3	6.94709	#N/A	#N/A
A0A087WUD3	A0A087WUD3_HUMAN	Oligosaccharyltransferase complex subunit	OSTC	7.1478	0	6.74008	2	6.94394	#N/A	#N/A
P62328	TYB4_HUMAN	Thymosin beta-4 (T beta-4) (Fx) [Cleaved into: Hematopoietic system regulatory peptide (Seraspenide)]	TMSB4X	6.71515	7.16002	0	2	6.93758	0.3	4
P62906	RL10A_HUMAN	60S ribosomal protein L10a (CSA-19) (Large ribosomal subunit protein uL1) (Neural precursor cell expressed developmentally down-regulated protein 6) (NEDD-6)	RPL10A	6.64431	6.97923	7.17301	3	6.93218	1.7	3
I3L159	I3L159_HUMAN	Heme oxygenase (biliverdin-producing) (EC 1.14.14.18) (Fragment)	HMOX2	0	7.29629	6.56731	2	6.9318	#N/A	#N/A
O95084-2	PRS23_HUMAN	Serine protease 23 (EC 3.4.21.-) (Putative secreted protein Zsig13)	PRSS23	6.40934	6.9337	7.44759	3	6.93021	0.1	4
O95168	NDUB4_HUMAN	NADH dehydrogenase [ubiquinone] 1 beta subcomplex subunit 4 (Complex I-B15) (CI-B15) (NADH-ubiquinone oxidoreductase B15 subunit)	NDUFB4	6.25926	7.5816	6.93613	3	6.92566	#N/A	#N/A
P23396	RS3_HUMAN	40S ribosomal protein S3 (EC 4.2.99.18) (Small ribosomal subunit protein uS3)	RPS3	6.73767	6.98177	7.05713	3	6.92552	11.7	1
Q16762	THTR_HUMAN	Thiosulfate sulfurtransferase (EC 2.8.1.1) (Rhodanese)	TST	6.59112	7.43449	6.75048	3	6.92536	0.1	4
C9JJV6	C9JJV6_HUMAN	Myeloid-associated differentiation marker (Fragment)	MYADM	6.63328	7.21415	0	2	6.92372	0.1	4
P62072	TIM10_HUMAN	Mitochondrial import inner membrane translocase subunit Tim10	TIMM10	7.0391	7.30417	6.4241	3	6.92245	#N/A	#N/A
Q13595-4	TRA2A_HUMAN	Transformer-2 protein homolog alpha (TRA-2 alpha) (TRA2-alpha) (Transformer-2 protein homolog A)	TRA2A	6.20183	7.14913	7.41017	3	6.92038	0.6	4
P26885	FKBP2_HUMAN	Peptidyl-prolyl cis-trans isomerase FKBP2 (PPIase FKBP2) (EC 5.2.1.8) (13 kDa FK506-binding protein) (13 kDa FKBP) (FKBP-13) (FK506-binding protein 2) (FKBP-2) (Immunophilin FKBP13) (Rotamase)	FKBP2	6.66838	6.94256	7.12733	3	6.91276	0.3	4
P49257	LMAN1_HUMAN	Protein ERGIC-53 (ER-Golgi intermediate compartment 53 kDa protein) (Gp58) (Intracellular mannose-specific lectin MR60) (Lectin mannose-binding 1)	LMAN1	6.54875	7.52372	6.66411	3	6.91219	0.1	4
P11166	GTR1_HUMAN	Solute carrier family 2, facilitated glucose transporter member 1 (Glucose transporter type 1, erythrocyte/brain) (GLUT-1) (HepG2 glucose transporter)	SLC2A1	6.18358	7.0406	7.51053	3	6.91157	#N/A	#N/A
E9PJK1	E9PJK1_HUMAN	Tetraspanin	CD81	6.55936	7.44282	6.72919	3	6.91046	#N/A	#N/A
M0R1B0	M0R1B0_HUMAN	ER membrane protein complex subunit 8 (Fragment)	EMC8	0	7.06431	6.74909	2	6.9067	#N/A	#N/A
P05023-4	AT1A1_HUMAN	Sodium/potassium-transporting ATPase subunit alpha-1 (Na(+)/K(+) ATPase alpha-1 subunit) (EC 7.2.2.13) (Sodium pump subunit alpha-1)	ATP1A1	6.44329	7.18856	7.08425	3	6.90537	0.4	4
P07195	LDHB_HUMAN	L-lactate dehydrogenase B chain (LDH-B) (EC 1.1.1.27) (LDH heart subunit) (LDH-H) (Renal carcinoma antigen NY-REN-46)	LDHB	6.96425	6.84247	0	2	6.90336	0.4	4
Q02218-2	ODO1_HUMAN	2-oxoglutarate dehydrogenase, mitochondrial (EC 1.2.4.2) (2-oxoglutarate dehydrogenase complex component E1) (OGDC-E1) (Alpha-ketoglutarate dehydrogenase)	OGDH	0	7.40858	6.39794	2	6.90326	0.1	4
P61019	RAB2A_HUMAN	Ras-related protein Rab-2A	RAB2A	6.51533	7.46123	6.72445	3	6.90034	0.2	4
A0A0A6YYA0	A0A0A6YYA0_HUMAN	Protein TMED7-TICAM2	TMED7-TICAM2	5.80944	7.67101	7.21445	3	6.8983	#N/A	#N/A
P48735	IDHP_HUMAN	Isocitrate dehydrogenase [NADP], mitochondrial (IDH) (EC 1.1.1.42) (ICD-M) (IDP) (NADP(+)-specific ICDH) (Oxalosuccinate decarboxylase)	IDH2	6.43635	7.60101	6.64859	3	6.89532	0.2	4
O95864	FADS2_HUMAN	Acyl-CoA 6-desaturase (EC 1.14.19.3) (Delta(6) fatty acid desaturase) (D6D) (Delta(6) desaturase) (Delta-6 desaturase) (Fatty acid desaturase 2)	FADS2	5.73184	7.5333	7.41243	3	6.89252	0.2	4
Q8N5N7	RM50_HUMAN	39S ribosomal protein L50, mitochondrial (L50mt) (MRP-L50) (Mitochondrial large ribosomal subunit protein mL50)	MRPL50	6.15369	7.62922	0	2	6.89145	#N/A	#N/A
Q16630-2	CPSF6_HUMAN	Cleavage and polyadenylation specificity factor subunit 6 (Cleavage and polyadenylation specificity factor 68 kDa subunit) (CPSF 68 kDa subunit) (Cleavage factor Im complex 68 kDa subunit) (CFIm68) (Pre-mRNA cleavage factor Im 68 kDa subunit) (Protein HPBRII-4/7)	CPSF6	0	6.63958	7.12267	2	6.88113	6.6	2
E9PCT1	E9PCT1_HUMAN	Serine/arginine repetitive matrix protein 1	SRRM1	0	6.61261	7.14832	2	6.88047	1.5	3
D6RAA6	D6RAA6_HUMAN	Transmembrane protein 33 (Fragment)	TMEM33	0	7.15616	6.59762	2	6.87689	#N/A	#N/A
Q9NR31	SAR1A_HUMAN	GTP-binding protein SAR1a (COPII-associated small GTPase)	SAR1A	0	7.09114	6.65285	2	6.87199	0.2	4
O95232	LC7L3_HUMAN	Luc7-like protein 3 (Cisplatin resistance-associated-overexpressed protein) (Luc7A) (Okadaic acid-inducible phosphoprotein OA48-18) (cAMP regulatory element-associated protein 1) (CRE-associated protein 1) (CREAP-1)	LUC7L3	6.4786	6.75184	7.38444	3	6.87163	0.4	4
P20340-2	RAB6A_HUMAN	Ras-related protein Rab-6A (Rab-6)	RAB6A	6.13159	7.3092	7.17164	3	6.87081	0.1	4
P07910	HNRPC_HUMAN	Heterogeneous nuclear ribonucleoproteins C1/C2 (hnRNP C1/C2)	HNRNPC	6.37105	7.19576	7.0436	3	6.87014	7.8	1
Q9Y305-3	ACOT9_HUMAN	Acyl-coenzyme A thioesterase 9, mitochondrial (Acyl-CoA thioesterase 9) (EC 3.1.2.-) (Acyl-CoA thioester hydrolase 9)	ACOT9	6.39851	7.41853	6.78482	3	6.86729	#N/A	#N/A
P04181	OAT_HUMAN	Ornithine aminotransferase, mitochondrial (EC 2.6.1.13) (Ornithine delta-aminotransferase) (Ornithine--oxo-acid aminotransferase) [Cleaved into: Ornithine aminotransferase, hepatic form; Ornithine aminotransferase, renal form]	OAT	6.5897	7.58391	6.42178	3	6.86513	0.2	4
P42126-2	ECI1_HUMAN	Enoyl-CoA delta isomerase 1, mitochondrial (EC 5.3.3.8) (3,2-trans-enoyl-CoA isomerase) (Delta(3),Delta(2)-enoyl-CoA isomerase) (D3,D2-enoyl-CoA isomerase) (Dodecenoyl-CoA isomerase)	ECI1	6.52146	7.5549	6.50834	3	6.86157	0.1	4
Q9Y639-3	NPTN_HUMAN	Neuroplastin (Stromal cell-derived receptor 1) (SDR-1)	NPTN	6.29451	7.04313	7.23623	3	6.85796	0.1	4
P31040	SDHA_HUMAN	Succinate dehydrogenase [ubiquinone] flavoprotein subunit, mitochondrial (EC 1.3.5.1) (Flavoprotein subunit of complex II) (Fp)	SDHA	6.7653	7.21317	6.59134	3	6.8566	0.3	4
Q9Y6C9	MTCH2_HUMAN	Mitochondrial carrier homolog 2 (Met-induced mitochondrial protein)	MTCH2	6.89609	7.53726	6.12924	3	6.8542	0.1	4
P21964-2	COMT_HUMAN	Catechol O-methyltransferase (EC 2.1.1.6)	COMT	6.73489	7.85263	5.9721	3	6.8532	#N/A	#N/A
J3QQS1	J3QQS1_HUMAN	28S ribosomal protein S7, mitochondrial (Fragment)	MRPS7	0	7.23475	6.4699	2	6.85232	4.6	2
Q8N4H5	TOM5_HUMAN	Mitochondrial import receptor subunit TOM5 homolog	TOMM5	6.16782	7.60221	6.7837	3	6.85124	#N/A	#N/A
F8W031	F8W031_HUMAN	DUF3456 domain-containing protein (Fragment)	NA5	6.47346	7.32303	6.75131	3	6.84926	#N/A	#N/A
O43795-2	MYO1B_HUMAN	Unconventional myosin-Ib (MYH-1c) (Myosin I alpha) (MMI-alpha) (MMIa)	MYO1B	0	7.05975	6.63538	2	6.84757	0.2	4
G8JLB6	G8JLB6_HUMAN	Heterogeneous nuclear ribonucleoprotein H	HNRNPH1	0	6.95154	6.73622	2	6.84388	4.7	2
J3KSI4	J3KSI4_HUMAN	Mannose-P-dolichol utilization defect 1 protein	MPDU1	0	7.43796	6.24647	2	6.84222	#N/A	#N/A
P52272-2	HNRPM_HUMAN	Heterogeneous nuclear ribonucleoprotein M (hnRNP M)	HNRNPM	6.42005	7.35067	6.74382	3	6.83818	4.8	2
P35270	SPRE_HUMAN	Sepiapterin reductase (SPR) (EC 1.1.1.153)	SPR	6.68436	7.06224	6.75696	3	6.83452	0.1	4
Q8WUA8	TSK_HUMAN	Tsukushi (E2-induced gene 4 protein) (Leucine-rich repeat-containing protein 54)	TSKU	0	7.0493	6.61692	2	6.83311	#N/A	#N/A
Q96GC9	VMP1_HUMAN	Vacuole membrane protein 1 (Transmembrane protein 49)	VMP1	6.81279	6.84938	0	2	6.83108	#N/A	#N/A
Q92804-2	RBP56_HUMAN	TATA-binding protein-associated factor 2N (68 kDa TATA-binding protein-associated factor) (TAF(II)68) (TAFII68) (RNA-binding protein 56)	TAF15	6.54139	6.9281	7.01119	3	6.8269	6.7	2
F6WST4	F6WST4_HUMAN	ORM1-like protein 1 (Fragment)	ORMDL1	0	7.15969	6.48639	2	6.82304	#N/A	#N/A
P19404	NDUV2_HUMAN	NADH dehydrogenase [ubiquinone] flavoprotein 2, mitochondrial (EC 7.1.1.2) (NADH-ubiquinone oxidoreductase 24 kDa subunit)	NDUFV2	6.45562	7.18682	0	2	6.82122	#N/A	#N/A
P16070	CD44_HUMAN	CD44 antigen (CDw44) (Epican) (Extracellular matrix receptor III) (ECMR-III) (GP90 lymphocyte homing/adhesion receptor) (HUTCH-I) (Heparan sulfate proteoglycan) (Hermes antigen) (Hyaluronate receptor) (Phagocytic glycoprotein 1) (PGP-1) (Phagocytic glycoprotein I) (PGP-I) (CD antigen CD44)	CD44	6.22024	7.1357	7.10578	3	6.82058	0.2	4
P13639	EF2_HUMAN	Elongation factor 2 (EF-2)	EEF2	6.79058	7.16071	6.50954	3	6.82028	1.7	3
P61769	B2MG_HUMAN	Beta-2-microglobulin [Cleaved into: Beta-2-microglobulin form pI 5.3]	B2M	6.67832	7.18347	6.58939	3	6.81706	#N/A	#N/A
Q7Z7K0	COXM1_HUMAN	COX assembly mitochondrial protein homolog (Cmc1p)	CMC1	6.08799	7.53989	0	2	6.81394	#N/A	#N/A
O43837	IDH3B_HUMAN	Isocitrate dehydrogenase [NAD] subunit beta, mitochondrial (Isocitric dehydrogenase subunit beta) (NAD(+)-specific ICDH subunit beta)	IDH3B	6.55189	7.5005	6.38568	3	6.81269	0.1	4
P26006	ITA3_HUMAN	Integrin alpha-3 (CD49 antigen-like family member C) (FRP-2) (Galactoprotein B3) (GAPB3) (VLA-3 subunit alpha) (CD antigen CD49c) [Cleaved into: Integrin alpha-3 heavy chain; Integrin alpha-3 light chain]	ITGA3	6.43889	7.17339	6.82502	3	6.81243	0.1	4
Q8NE86-3	MCU_HUMAN	Calcium uniporter protein, mitochondrial (HsMCU) (Coiled-coil domain-containing protein 109A)	MCU	6.57051	6.85986	7.00458	3	6.81165	#N/A	#N/A
Q9Y3Y2-4	CHTOP_HUMAN	Chromatin target of PRMT1 protein (Friend of PRMT1 protein) (Small arginine- and glycine-rich protein) (SRAG)	CHTOP	5.94891	7.12126	7.36261	3	6.81093	0.6	4
Q13509	TBB3_HUMAN	Tubulin beta-3 chain (Tubulin beta-4 chain) (Tubulin beta-III)	TUBB3	6.367	6.77993	7.27869	3	6.80854	3	2
P68366-2	TBA4A_HUMAN	Tubulin alpha-4A chain (Alpha-tubulin 1) (Testis-specific alpha-tubulin) (Tubulin H2-alpha) (Tubulin alpha-1 chain)	TUBA4A	6.32934	7.19819	6.89533	3	6.80762	4.1	2
Q01813	PFKAP_HUMAN	ATP-dependent 6-phosphofructokinase, platelet type (ATP-PFK) (PFK-P) (EC 2.7.1.11) (6-phosphofructokinase type C) (Phosphofructo-1-kinase isozyme C) (PFK-C) (Phosphohexokinase)	PFKP	0	6.95355	6.66127	2	6.80741	0.2	4
Q9P0I2	EMC3_HUMAN	ER membrane protein complex subunit 3 (Transmembrane protein 111)	EMC3	0	6.97472	6.63828	2	6.8065	#N/A	#N/A
P43304	GPDM_HUMAN	Glycerol-3-phosphate dehydrogenase, mitochondrial (GPD-M) (GPDH-M) (EC 1.1.5.3) (mitohondrial glycerophosphate dehydrogenase gene) (mGDH) (mtGPD)	GPD2	6.30591	7.30651	0	2	6.80621	0.1	4
C9JAW5	C9JAW5_HUMAN	HIG1 domain-containing protein	NA4	6.35307	7.25813	0	2	6.8056	#N/A	#N/A
Q14061	COX17_HUMAN	Cytochrome c oxidase copper chaperone	COX17	6.14482	7.45551	0	2	6.80017	#N/A	#N/A
P22307-4	NLTP_HUMAN	Sterol carrier protein 2 (SCP-2) (Acetyl-CoA C-myristoyltransferase) (EC 2.3.1.155) (Non-specific lipid-transfer protein) (NSL-TP) (Propanoyl-CoA C-acyltransferase) (EC 2.3.1.176) (SCP-2/3-oxoacyl-CoA thiolase) (SCP-2/thiolase) (EC 2.3.1.16) (SCP-chi) (SCPX) (Sterol carrier protein X) (SCP-X) (Straight-chain acyl-CoA oxidase) (SCOX)	SCP2	6.34614	7.44012	6.61155	3	6.79927	#N/A	#N/A
P07339	CATD_HUMAN	Cathepsin D (EC 3.4.23.5) [Cleaved into: Cathepsin D light chain; Cathepsin D heavy chain]	CTSD	6.83794	7.49962	6.04005	3	6.79254	0.1	4
O15260-2	SURF4_HUMAN	Surfeit locus protein 4	SURF4	6.70903	0	6.87524	2	6.79214	#N/A	#N/A
Q9NYF8-3	BCLF1_HUMAN	Bcl-2-associated transcription factor 1 (Btf) (BCLAF1 and THRAP3 family member 1)	BCLAF1	6.07177	7.1181	7.17739	3	6.78909	3.6	2
P21912	SDHB_HUMAN	Succinate dehydrogenase [ubiquinone] iron-sulfur subunit, mitochondrial (EC 1.3.5.1) (Iron-sulfur subunit of complex II) (Ip)	SDHB	6.14211	7.43181	0	2	6.78696	#N/A	#N/A
P60709	ACTB_HUMAN	Actin, cytoplasmic 1 (Beta-actin) [Cleaved into: Actin, cytoplasmic 1, N-terminally processed]	ACTB	6.46066	7.02567	6.86999	3	6.78544	#N/A	#N/A
P61981	1433G_HUMAN	14-3-3 protein gamma (Protein kinase C inhibitor protein 1) (KCIP-1) [Cleaved into: 14-3-3 protein gamma, N-terminally processed]	YWHAG	6.87362	6.69526	0	2	6.78444	7.4	1
Q9BUJ2-4	HNRL1_HUMAN	Heterogeneous nuclear ribonucleoprotein U-like protein 1 (Adenovirus early region 1B-associated protein 5) (E1B-55 kDa-associated protein 5) (E1B-AP5)	HNRNPUL1	6.73538	6.67492	6.93367	3	6.78132	7.5	1
Q9H0U3	MAGT1_HUMAN	Magnesium transporter protein 1 (MagT1) (Dolichyl-diphosphooligosaccharide--protein glycosyltransferase subunit MAGT1) (Oligosaccharyl transferase subunit MAGT1) (Implantation-associated protein) (IAP)	MAGT1	0	7.41807	6.13865	2	6.77836	#N/A	#N/A
E9PRZ7	E9PRZ7_HUMAN	Stromal interaction molecule 1 (Fragment)	STIM1	0	7.0306	6.52611	2	6.77835	0.1	4
E9PPW7	E9PPW7_HUMAN	Complex I-23kD (EC 7.1.1.2) (NADH dehydrogenase [ubiquinone] iron-sulfur protein 8, mitochondrial) (NADH-ubiquinone oxidoreductase 23 kDa subunit) (Fragment)	NDUFS8	6.60626	7.48982	6.23226	3	6.77611	#N/A	#N/A
H7C4H2	H7C4H2_HUMAN	Signal recognition particle receptor subunit beta (Fragment)	SRPRB	0	7.27193	6.27928	2	6.77561	0.2	4
P52209	6PGD_HUMAN	6-phosphogluconate dehydrogenase, decarboxylating (EC 1.1.1.44)	PGD	7.17284	6.37825	0	2	6.77554	0.3	4
F5GX39	F5GX39_HUMAN	Transmembrane emp24 domain-containing protein 2	TMED2	0	7.15195	6.39738	2	6.77467	#N/A	#N/A
P62879	GBB2_HUMAN	Guanine nucleotide-binding protein G(I)/G(S)/G(T) subunit beta-2 (G protein subunit beta-2) (Transducin beta chain 2)	GNB2	0	7.0944	6.45205	2	6.77322	3	2
O95881	TXD12_HUMAN	Thioredoxin domain-containing protein 12 (EC 1.8.4.2) (Endoplasmic reticulum resident protein 18) (ER protein 18) (ERp18) (Endoplasmic reticulum resident protein 19) (ER protein 19) (ERp19) (Thioredoxin-like protein p19) (hTLP19)	TXNDC12	6.67876	7.08938	6.55154	3	6.77322	0.1	4
Q5SZE2	Q5SZE2_HUMAN	Ceramide synthase 2 (Fragment)	CERS2	6.00582	0	7.5276	2	6.76671	#N/A	#N/A
Q15185-4	TEBP_HUMAN	Prostaglandin E synthase 3 (EC 5.3.99.3) (Cytosolic prostaglandin E2 synthase) (cPGES) (Hsp90 co-chaperone) (Progesterone receptor complex p23) (Telomerase-binding protein p23)	PTGES3	6.29314	7.23241	6.77433	3	6.76663	3.1	2
P15121	ALDR_HUMAN	Aldo-keto reductase family 1 member B1 (EC 1.1.1.300) (EC 1.1.1.372) (EC 1.1.1.54) (Aldehyde reductase) (Aldose reductase) (AR) (EC 1.1.1.21)	AKR1B1	6.87095	7.17886	6.24202	3	6.76394	0.1	4
A0A0B4J1R6	A0A0B4J1R6_HUMAN	Transketolase	TKT	0	6.97945	6.54797	2	6.76371	0.4	4
P51149	RAB7A_HUMAN	Ras-related protein Rab-7a (EC 3.6.5.2)	RAB7A	6.59965	7.22409	6.46532	3	6.76302	0.2	4
Q9Y2W1	TR150_HUMAN	Thyroid hormone receptor-associated protein 3 (BCLAF1 and THRAP3 family member 2) (Thyroid hormone receptor-associated protein complex 150 kDa component) (Trap150)	THRAP3	5.95626	7.0773	7.2481	3	6.76055	3.6	2
Q969M3	YIPF5_HUMAN	Protein YIPF5 (Five-pass transmembrane protein localizing in the Golgi apparatus and the endoplasmic reticulum 5) (Smooth muscle cell-associated protein 5) (SMAP-5) (YIP1 family member 5) (YPT-interacting protein 1 A)	YIPF5	5.7893	7.26802	7.22365	3	6.76032	#N/A	#N/A
Q86SX6	GLRX5_HUMAN	Glutaredoxin-related protein 5, mitochondrial (Monothiol glutaredoxin-5)	GLRX5	6.15207	7.36713	0	2	6.7596	#N/A	#N/A
P00558	PGK1_HUMAN	Phosphoglycerate kinase 1 (EC 2.7.2.3) (Cell migration-inducing gene 10 protein) (Primer recognition protein 2) (PRP 2)	PGK1	6.94282	7.01841	6.31677	3	6.75933	0.3	4
Q6PIU2	NCEH1_HUMAN	Neutral cholesterol ester hydrolase 1 (NCEH) (EC 3.1.1.-) (Arylacetamide deacetylase-like 1)	NCEH1	6.4585	7.47169	6.34555	3	6.75858	#N/A	#N/A
A0A087WTT1	A0A087WTT1_HUMAN	Polyadenylate-binding protein (PABP)	PABPC1	0	6.69343	6.82189	2	6.75766	26.2	1
P51970	NDUA8_HUMAN	NADH dehydrogenase [ubiquinone] 1 alpha subcomplex subunit 8 (Complex I-19kD) (CI-19kD) (Complex I-PGIV) (CI-PGIV) (NADH-ubiquinone oxidoreductase 19 kDa subunit)	NDUFA8	6.51611	7.71057	6.03886	3	6.75518	0.1	4
Q9NX24	NHP2_HUMAN	H/ACA ribonucleoprotein complex subunit 2 (Nucleolar protein family A member 2) (snoRNP protein NHP2)	NHP2	6.9011	6.9568	6.40054	3	6.75281	0.5	4
Q9Y6H1	CHCH2_HUMAN	Coiled-coil-helix-coiled-coil-helix domain-containing protein 2 (Aging-associated gene 10 protein) (HCV NS2 trans-regulated protein) (NS2TP)	CHCHD2	6.46747	7.03302	0	2	6.75025	1.1	3
Q9UJS0	CMC2_HUMAN	Calcium-binding mitochondrial carrier protein Aralar2 (Citrin) (Mitochondrial aspartate glutamate carrier 2) (Solute carrier family 25 member 13)	SLC25A13	6.53433	7.38048	6.32989	3	6.74823	0.1	4
P82909	RT36_HUMAN	28S ribosomal protein S36, mitochondrial (MRP-S36) (S36mt) (Alpha-ketoglutarate dehydrogenase component 4)	MRPS36	6.02502	7.43295	6.78238	3	6.74678	#N/A	#N/A
Q15366-3	PCBP2_HUMAN	Poly(rC)-binding protein 2 (Alpha-CP2) (Heterogeneous nuclear ribonucleoprotein E2) (hnRNP E2)	PCBP2	6.50982	7.1491	6.57882	3	6.74591	27.9	1
B7Z9I1	B7Z9I1_HUMAN	Medium-chain specific acyl-CoA dehydrogenase, mitochondrial (EC 1.3.8.7)	NA6	6.52384	7.30931	6.40195	3	6.74503	#N/A	#N/A
O43920	NDUS5_HUMAN	NADH dehydrogenase [ubiquinone] iron-sulfur protein 5 (Complex I-15 kDa) (CI-15 kDa) (NADH-ubiquinone oxidoreductase 15 kDa subunit)	NDUFS5	6.25144	7.23322	0	2	6.74233	#N/A	#N/A
P63167	DYL1_HUMAN	Dynein light chain 1, cytoplasmic (8 kDa dynein light chain) (DLC8) (Dynein light chain LC8-type 1) (Protein inhibitor of neuronal nitric oxide synthase) (PIN)	DYNLL1	6.73013	7.47202	6.02259	3	6.74158	3.2	2
Q9HB66	Q9HB66_HUMAN	Alternative protein MKKS (McKusick-Kaufman syndrome, isoform CRA_a) (PNAS-117)	MKKS	6.16891	7.31389	0	2	6.7414	#N/A	#N/A
Q96CS3	FAF2_HUMAN	FAS-associated factor 2 (Protein ETEA) (UBX domain-containing protein 3B) (UBX domain-containing protein 8)	FAF2	6.48859	7.06494	6.66157	3	6.73837	#N/A	#N/A
P18859	ATP5J_HUMAN	ATP synthase-coupling factor 6, mitochondrial (ATPase subunit F6) (ATP synthase peripheral stalk subunit F6)	ATP5PF	6.48177	0	6.99433	2	6.73805	#N/A	#N/A
Q70UQ0-4	IKIP_HUMAN	Inhibitor of nuclear factor kappa-B kinase-interacting protein (I kappa-B kinase-interacting protein) (IKBKB-interacting protein) (IKK-interacting protein)	IKBIP	6.3543	7.20844	6.64542	3	6.73605	#N/A	#N/A
P60468	SC61B_HUMAN	Protein transport protein Sec61 subunit beta	SEC61B	6.252	0	7.2193	2	6.73565	0.5	4
Q02978	M2OM_HUMAN	Mitochondrial 2-oxoglutarate/malate carrier protein (OGCP) (Solute carrier family 25 member 11)	SLC25A11	6.43335	7.2276	6.54197	3	6.73431	0.1	4
O75380	NDUS6_HUMAN	NADH dehydrogenase [ubiquinone] iron-sulfur protein 6, mitochondrial (Complex I-13kD-A) (CI-13kD-A) (NADH-ubiquinone oxidoreductase 13 kDa-A subunit)	NDUFS6	6.21969	7.13386	6.84784	3	6.7338	0.1	4
Q8N5K1	CISD2_HUMAN	CDGSH iron-sulfur domain-containing protein 2 (Endoplasmic reticulum intermembrane small protein) (MitoNEET-related 1 protein) (Miner1) (Nutrient-deprivation autophagy factor-1) (NAF-1)	CISD2	6.04638	7.36577	6.78561	3	6.73259	0.2	4
O00116	ADAS_HUMAN	Alkyldihydroxyacetonephosphate synthase, peroxisomal (Alkyl-DHAP synthase) (EC 2.5.1.26) (Aging-associated gene 5 protein) (Alkylglycerone-phosphate synthase)	AGPS	6.56081	7.40929	6.22758	3	6.73256	0.1	4
P31689	DNJA1_HUMAN	DnaJ homolog subfamily A member 1 (DnaJ protein homolog 2) (HSDJ) (Heat shock 40 kDa protein 4) (Heat shock protein J2) (HSJ-2) (Human DnaJ protein 2) (hDj-2)	DNAJA1	6.46852	6.77076	6.95109	3	6.73013	6.4	2
P14866	HNRPL_HUMAN	Heterogeneous nuclear ribonucleoprotein L (hnRNP L)	HNRNPL	7.37994	6.58765	6.22173	3	6.72977	3.8	2
O75489	NDUS3_HUMAN	NADH dehydrogenase [ubiquinone] iron-sulfur protein 3, mitochondrial (EC 7.1.1.2) (Complex I-30kD) (CI-30kD) (NADH-ubiquinone oxidoreductase 30 kDa subunit)	NDUFS3	6.33191	7.50224	6.3529	3	6.72901	#N/A	#N/A
Q9NX40	OCAD1_HUMAN	OCIA domain-containing protein 1 (Ovarian cancer immunoreactive antigen domain containing 1) (Ovarian carcinoma immunoreactive antigen)	OCIAD1	6.2733	7.32897	6.55079	3	6.71769	#N/A	#N/A
C9JAK5	C9JAK5_HUMAN	ADP-ribosylation factor 4	ARF4	0	6.95606	6.479	2	6.71753	0.1	4
Q13523	PRP4B_HUMAN	Serine/threonine-protein kinase PRP4 homolog (EC 2.7.11.1) (PRP4 kinase) (PRP4 pre-mRNA-processing factor 4 homolog)	PRPF4B	0	6.49434	6.93501	2	6.71467	3.4	2
Q9Y320-2	TMX2_HUMAN	Thioredoxin-related transmembrane protein 2 (Cell proliferation-inducing gene 26 protein) (Thioredoxin domain-containing protein 14)	TMX2	6.11574	7.30387	0	2	6.7098	#N/A	#N/A
P07954-2	FUMH_HUMAN	Fumarate hydratase, mitochondrial (Fumarase) (HsFH) (EC 4.2.1.2)	FH	6.80376	6.85756	6.46733	3	6.70955	0.3	4
P08559	ODPA_HUMAN	Pyruvate dehydrogenase E1 component subunit alpha, somatic form, mitochondrial (EC 1.2.4.1) (PDHE1-A type I)	PDHA1	6.30016	7.46243	6.36504	3	6.70921	#N/A	#N/A
Q08257-3	QOR_HUMAN	Quinone oxidoreductase (EC 1.6.5.5) (NADPH:quinone reductase) (Zeta-crystallin)	CRYZ	6.62028	7.56667	5.93911	3	6.70869	#N/A	#N/A
B5MCT4	B5MCT4_HUMAN	UDP-glucuronosyltransferase (EC 2.4.1.17)	UGT1A6	6.43193	6.98418	0	2	6.70805	#N/A	#N/A
Q9NYL4-2	FKB11_HUMAN	Peptidyl-prolyl cis-trans isomerase FKBP11 (PPIase FKBP11) (EC 5.2.1.8) (19 kDa FK506-binding protein) (19 kDa FKBP) (FKBP-19) (FK506-binding protein 11) (FKBP-11) (Rotamase)	FKBP11	6.33298	7.36935	6.42151	3	6.70794	#N/A	#N/A
P53007	TXTP_HUMAN	Tricarboxylate transport protein, mitochondrial (Citrate transport protein) (CTP) (Solute carrier family 25 member 1) (Tricarboxylate carrier protein)	SLC25A1	6.16337	7.33205	6.62753	3	6.70765	#N/A	#N/A
Q9UMS0-3	NFU1_HUMAN	NFU1 iron-sulfur cluster scaffold homolog, mitochondrial (HIRA-interacting protein 5)	NFU1	0	6.95166	6.44347	2	6.69756	0.1	4
E9PF06	E9PF06_HUMAN	39S ribosomal protein L3, mitochondrial (Fragment)	MRPL3	0	6.96861	6.41384	2	6.69122	0.5	4
A0A0D9SF53	A0A0D9SF53_HUMAN	RNA helicase (EC 3.6.4.13)	DDX3X	6.32946	6.78761	6.95642	3	6.69116	31.3	1
Q9UI09	NDUAC_HUMAN	NADH dehydrogenase [ubiquinone] 1 alpha subcomplex subunit 12 (13 kDa differentiation-associated protein) (Complex I-B17.2) (CI-B17.2) (CIB17.2) (NADH-ubiquinone oxidoreductase subunit B17.2)	NDUFA12	6.32172	7.28454	6.46057	3	6.68894	#N/A	#N/A
E9PLD0	E9PLD0_HUMAN	Ras-related protein Rab-1B	RAB1B	0	6.56963	6.8	2	6.68482	0.1	4
Q10471-2	GALT2_HUMAN	Polypeptide N-acetylgalactosaminyltransferase 2 (EC 2.4.1.41) (Polypeptide GalNAc transferase 2) (GalNAc-T2) (pp-GaNTase 2) (Protein-UDP acetylgalactosaminyltransferase 2) (UDP-GalNAc:polypeptide N-acetylgalactosaminyltransferase 2) [Cleaved into: Polypeptide N-acetylgalactosaminyltransferase 2 soluble form]	GALNT2	6.27298	7.09444	0	2	6.68371	0.1	4
P23141-3	EST1_HUMAN	Liver carboxylesterase 1 (Acyl-coenzyme A:cholesterol acyltransferase) (ACAT) (Brain carboxylesterase hBr1) (Carboxylesterase 1) (CE-1) (hCE-1) (EC 3.1.1.1) (Cholesteryl ester hydrolase) (CEH) (EC 3.1.1.13) (Cocaine carboxylesterase) (Egasyn) (HMSE) (Methylumbelliferyl-acetate deacetylase 1) (EC 3.1.1.56) (Monocyte/macrophage serine esterase) (Retinyl ester hydrolase) (REH) (Serine esterase 1) (T…	CES1	6.70849	0	6.65748	2	6.68298	#N/A	#N/A
P57105	SYJ2B_HUMAN	Synaptojanin-2-binding protein (Mitochondrial outer membrane protein 25)	SYNJ2BP	0	7.03266	6.32371	2	6.67818	#N/A	#N/A
Q96EY1-2	DNJA3_HUMAN	DnaJ homolog subfamily A member 3, mitochondrial (DnaJ protein Tid-1) (hTid-1) (Hepatocellular carcinoma-associated antigen 57) (Tumorous imaginal discs protein Tid56 homolog)	DNAJA3	6.39843	6.95443	0	2	6.67643	#N/A	#N/A
P39019	RS19_HUMAN	40S ribosomal protein S19 (Small ribosomal subunit protein eS19)	RPS19	6.70238	6.91998	6.39095	3	6.6711	8.6	1
P50995-2	ANX11_HUMAN	Annexin A11 (56 kDa autoantigen) (Annexin XI) (Annexin-11) (Calcyclin-associated annexin 50) (CAP-50)	ANXA11	6.0864	7.00958	6.91673	3	6.6709	3.3	2
Q9BS26	ERP44_HUMAN	Endoplasmic reticulum resident protein 44 (ER protein 44) (ERp44) (Thioredoxin domain-containing protein 4)	ERP44	6.54165	7.12094	6.33632	3	6.6663	1.2	3
Q8NC51-2	PAIRB_HUMAN	Plasminogen activator inhibitor 1 RNA-binding protein (PAI1 RNA-binding protein 1) (PAI-RBP1) (SERPINE1 mRNA-binding protein 1)	SERBP1	7.66775	0	5.65594	2	6.66184	9.4	1
H3BUV4	H3BUV4_HUMAN	Ceroid-lipofuscinosis neuronal protein 6	CLN6	0	6.78417	6.53929	2	6.66173	#N/A	#N/A
P54886-2	P5CS_HUMAN	Delta-1-pyrroline-5-carboxylate synthase (P5CS) (Aldehyde dehydrogenase family 18 member A1) [Includes: Glutamate 5-kinase (GK) (EC 2.7.2.11) (Gamma-glutamyl kinase); Gamma-glutamyl phosphate reductase (GPR) (EC 1.2.1.41) (Glutamate-5-semialdehyde dehydrogenase) (Glutamyl-gamma-semialdehyde dehydrogenase)]	ALDH18A1	6.24716	7.45641	6.27871	3	6.66076	3.4	2
Q9UBQ7	GRHPR_HUMAN	Glyoxylate reductase/hydroxypyruvate reductase (EC 1.1.1.79) (EC 1.1.1.81)	GRHPR	6.14603	7.17432	0	2	6.66018	1.1	3
A6NHQ2	FBLL1_HUMAN	rRNA/tRNA 2'-O-methyltransferase fibrillarin-like protein 1 (EC 2.1.1.-) (Protein-glutamine methyltransferase)	FBLL1	6.20216	0	7.118	2	6.66008	0.1	4
Q8NFJ5	RAI3_HUMAN	Retinoic acid-induced protein 3 (G-protein coupled receptor family C group 5 member A) (Phorbol ester induced gene 1) (PEIG-1) (Retinoic acid-induced gene 1 protein) (RAIG-1)	GPRC5A	6.69991	0	6.61847	2	6.65919	#N/A	#N/A
Q8N183	MIMIT_HUMAN	NADH dehydrogenase [ubiquinone] 1 alpha subcomplex assembly factor 2 (B17.2-like) (B17.2L) (Mimitin) (Myc-induced mitochondrial protein) (MMTN) (NDUFA12-like protein)	NDUFAF2	6.49252	6.82031	0	2	6.65641	#N/A	#N/A
Q9UMX5	NENF_HUMAN	Neudesin (Cell immortalization-related protein 2) (Neuron-derived neurotrophic factor) (Protein GIG47) (Secreted protein of unknown function) (SPUF protein)	NENF	0	6.70809	6.60165	2	6.65487	#N/A	#N/A
Q53GQ0	DHB12_HUMAN	Very-long-chain 3-oxoacyl-CoA reductase (EC 1.1.1.330) (17-beta-hydroxysteroid dehydrogenase 12) (17-beta-HSD 12) (3-ketoacyl-CoA reductase) (KAR) (Estradiol 17-beta-dehydrogenase 12) (EC 1.1.1.62) (Short chain dehydrogenase/reductase family 12C member 1)	HSD17B12	5.85339	7.24381	6.86499	3	6.65406	0.1	4
P13995-2	MTDC_HUMAN	Bifunctional methylenetetrahydrofolate dehydrogenase/cyclohydrolase, mitochondrial [Includes: NAD-dependent methylenetetrahydrofolate dehydrogenase (EC 1.5.1.15); Methenyltetrahydrofolate cyclohydrolase (EC 3.5.4.9)]	MTHFD2	6.67176	7.38687	5.89428	3	6.65097	0.1	4
Q15424-2	SAFB1_HUMAN	Scaffold attachment factor B1 (SAF-B) (SAF-B1) (HSP27 estrogen response element-TATA box-binding protein) (HSP27 ERE-TATA-binding protein)	SAFB	5.89419	6.73313	7.31528	3	6.64753	0.7	4
A0A087X054	A0A087X054_HUMAN	Hypoxia up-regulated protein 1	HYOU1	6.75121	6.80111	6.37754	3	6.64329	0.2	4
P20700	LMNB1_HUMAN	Lamin-B1	LMNB1	6.31614	6.96903	0	2	6.64259	3.3	2
O43809	CPSF5_HUMAN	Cleavage and polyadenylation specificity factor subunit 5 (Cleavage and polyadenylation specificity factor 25 kDa subunit) (CPSF 25 kDa subunit) (Cleavage factor Im complex 25 kDa subunit) (CFIm25) (Nucleoside diphosphate-linked moiety X motif 21) (Nudix motif 21) (Nudix hydrolase 21) (Pre-mRNA cleavage factor Im 68 kDa subunit)	NUDT21	6.25653	6.46758	7.2032	3	6.64243	1.5	3
P07305	H10_HUMAN	Histone H1.0 (Histone H1') (Histone H1(0)) [Cleaved into: Histone H1.0, N-terminally processed]	H1-0	5.0984	7.78579	7.03822	3	6.6408	#N/A	#N/A
P63104	1433Z_HUMAN	14-3-3 protein zeta/delta (Protein kinase C inhibitor protein 1) (KCIP-1)	YWHAZ	6.71391	6.6336	6.57116	3	6.63956	0.5	4
P08754	G0I3_HUMAN	Guanine nucleotide-binding protein G(i) subunit alpha-3	GNAI3	0	7.34879	5.92326	2	6.63603	0.1	4
F8WF48	F8WF48_HUMAN	Translocation protein SEC62	SEC62	6.1456	7.11949	0	2	6.63254	0.2	4
P37802	TAGL2_HUMAN	Transgelin-2 (Epididymis tissue protein Li 7e) (SM22-alpha homolog)	TAGLN2	7.0216	6.65544	6.21251	3	6.62985	0.5	4
P55735	SEC13_HUMAN	Protein SEC13 homolog (GATOR complex protein SEC13) (SEC13-like protein 1) (SEC13-related protein)	SEC13	6.30188	6.95517	0	2	6.62852	0.2	4
Q96PK6	RBM14_HUMAN	RNA-binding protein 14 (Paraspeckle protein 2) (PSP2) (RNA-binding motif protein 14) (RRM-containing coactivator activator/modulator) (Synaptotagmin-interacting protein) (SYT-interacting protein)	RBM14	6.35079	7.24102	6.29347	3	6.62843	8.7	1
Q8WXA9-2	SREK1_HUMAN	Splicing regulatory glutamine/lysine-rich protein 1 (Serine/arginine-rich-splicing regulatory protein 86) (SRrp86) (Splicing factor, arginine/serine-rich 12) (Splicing regulatory protein 508) (SRrp508)	SREK1	6.23852	0	7.01212	2	6.62532	0.4	4
E9PH64	E9PH64_HUMAN	NADH dehydrogenase [ubiquinone] 1 beta subcomplex subunit 9	NDUFB9	6.59791	7.16667	6.10951	3	6.6247	#N/A	#N/A
P78371	TCPB_HUMAN	T-complex protein 1 subunit beta (TCP-1-beta) (CCT-beta)	CCT2	6.28803	6.96125	0	2	6.62464	0.4	4
O00469	PLOD2_HUMAN	Procollagen-lysine,2-oxoglutarate 5-dioxygenase 2 (EC 1.14.11.4) (Lysyl hydroxylase 2) (LH2)	PLOD2	6.43393	7.15549	6.2651	3	6.61817	0.1	4
Q9UNN8	EPCR_HUMAN	Endothelial protein C receptor (Activated protein C receptor) (APC receptor) (Endothelial cell protein C receptor) (CD antigen CD201)	PROCR	0	6.82545	6.40939	2	6.61742	0.1	4
O14828-2	SCAM3_HUMAN	Secretory carrier-associated membrane protein 3 (Secretory carrier membrane protein 3)	SCAMP3	6.49445	7.36821	5.98687	3	6.61651	0.1	4
C9JXK0	C9JXK0_HUMAN	Delta(14)-sterol reductase LBR (Fragment)	LBR	5.96436	7.40018	6.47825	3	6.61426	4.3	2
Q16836	HCDH_HUMAN	Hydroxyacyl-coenzyme A dehydrogenase, mitochondrial (HCDH) (EC 1.1.1.35) (Medium and short-chain L-3-hydroxyacyl-coenzyme A dehydrogenase) (Short-chain 3-hydroxyacyl-CoA dehydrogenase)	HADH	6.56706	6.83576	6.43747	3	6.61343	0.3	4
A0A087WU28	A0A087WU28_HUMAN	39S ribosomal protein L51, mitochondrial (Fragment)	MRPL51	0	7.07896	6.13827	2	6.60862	0.2	4
Q00610-2	CLH1_HUMAN	Clathrin heavy chain 1 (Clathrin heavy chain on chromosome 17) (CLH-17)	CLTC	6.3963	6.96839	6.45714	3	6.60728	0.5	4
Q16698-2	DECR_HUMAN	2,4-dienoyl-CoA reductase [(3E)-enoyl-CoA-producing], mitochondrial (EC 1.3.1.124) (2,4-dienoyl-CoA reductase [NADPH]) (4-enoyl-CoA reductase [NADPH]) (Short chain dehydrogenase/reductase family 18C member 1)	DECR1	6.36682	7.48646	5.96746	3	6.60691	#N/A	#N/A
E9PL01	E9PL01_HUMAN	Microsomal signal peptidase 25 kDa subunit (Signal peptidase complex subunit 2)	SPCS2	5.93136	7.54633	6.33325	3	6.60364	0.1	4
Q14244	MAP7_HUMAN	Ensconsin (Epithelial microtubule-associated protein of 115 kDa) (E-MAP-115) (Microtubule-associated protein 7) (MAP-7)	MAP7	5.54409	7.00156	7.26449	3	6.60338	0.1	4
P55072	TERA_HUMAN	Transitional endoplasmic reticulum ATPase (TER ATPase) (EC 3.6.4.6) (15S Mg(2+)-ATPase p97 subunit) (Valosin-containing protein) (VCP)	VCP	6.63612	6.77455	6.39594	3	6.6022	3.6	2
C9JA28	C9JA28_HUMAN	Signal sequence receptor subunit gamma (Translocon-associated protein subunit gamma)	SSR3	6.47888	7.06996	6.2415	3	6.59678	#N/A	#N/A
Q9P2R7-2	SUCB1_HUMAN	Succinate--CoA ligase [ADP-forming] subunit beta, mitochondrial (EC 6.2.1.5) (ATP-specific succinyl-CoA synthetase subunit beta) (A-SCS) (Succinyl-CoA synthetase beta-A chain) (SCS-betaA)	SUCLA2	0	7.04092	6.15168	2	6.5963	0.1	4
P11387	TOP1_HUMAN	DNA topoisomerase 1 (EC 5.6.2.1) (DNA topoisomerase I)	TOP1	6.2317	6.9066	6.64895	3	6.59575	1.5	3
Q96A33	CCD47_HUMAN	PAT complex subunit CCDC47 (Calumin) (Coiled-coil domain-containing protein 47)	CCDC47	6.51014	7.24517	6.02727	3	6.59419	0.2	4
O75306	NDUS2_HUMAN	NADH dehydrogenase [ubiquinone] iron-sulfur protein 2, mitochondrial (EC 7.1.1.2) (Complex I-49kD) (CI-49kD) (NADH-ubiquinone oxidoreductase 49 kDa subunit)	NDUFS2	6.10243	7.13168	6.53747	3	6.59053	#N/A	#N/A
P49821-2	NDUV1_HUMAN	NADH dehydrogenase [ubiquinone] flavoprotein 1, mitochondrial (EC 7.1.1.2) (Complex I-51kD) (CI-51kD) (NADH dehydrogenase flavoprotein 1) (NADH-ubiquinone oxidoreductase 51 kDa subunit)	NDUFV1	6.2751	7.69232	5.7905	3	6.58598	#N/A	#N/A
Q9BYD1	RM13_HUMAN	39S ribosomal protein L13, mitochondrial (L13mt) (MRP-L13) (Mitochondrial large ribosomal subunit protein uL13m)	MRPL13	5.66778	7.50315	0	2	6.58547	0.6	4
A8MXP9	A8MXP9_HUMAN	Matrin-3	MATR3	6.57968	6.80712	6.36873	3	6.58518	13.6	1
Q5JRX3	PREP_HUMAN	Presequence protease, mitochondrial (hPreP) (EC 3.4.24.-) (Pitrilysin metalloproteinase 1) (Metalloprotease 1) (hMP1)	PITRM1	6.05138	7.11594	0	2	6.58366	0.2	4
Q6PI48	SYDM_HUMAN	Aspartate--tRNA ligase, mitochondrial (EC 6.1.1.12) (Aspartyl-tRNA synthetase) (AspRS)	DARS2	5.95481	7.10072	6.693	3	6.58284	1.1	3
P06733	ENOA_HUMAN	Alpha-enolase (EC 4.2.1.11) (2-phospho-D-glycerate hydro-lyase) (C-myc promoter-binding protein) (Enolase 1) (MBP-1) (MPB-1) (Non-neural enolase) (NNE) (Phosphopyruvate hydratase) (Plasminogen-binding protein)	ENO1	7.43283	5.98525	6.31652	3	6.5782	0.6	4
K7EM73	K7EM73_HUMAN	Calcium-activated neutral proteinase small subunit (Calcium-dependent protease small subunit) (Calcium-dependent protease small subunit 1) (Calpain regulatory subunit) (Calpain small subunit 1) (Fragment)	CAPNS1	0	6.97955	6.17394	2	6.57675	0.2	4
E9PKG6	E9PKG6_HUMAN	Nucleobindin-2	NUCB2	6.27432	6.87563	0	2	6.57498	#N/A	#N/A
E7ETR7	E7ETR7_HUMAN	Glutathione hydrolase 1 proenzyme (Fragment)	GGT1	0	6.80443	6.34526	2	6.57484	#N/A	#N/A
P26038	MOES_HUMAN	Moesin (Membrane-organizing extension spike protein)	MSN	6.27455	6.83403	6.6016	3	6.57006	0.4	4
Q12907	LMAN2_HUMAN	Vesicular integral-membrane protein VIP36 (Glycoprotein GP36b) (Lectin mannose-binding 2) (Vesicular integral-membrane protein 36) (VIP36)	LMAN2	6.34604	7.24264	6.11714	3	6.56861	0.1	4
Q9NYK5-2	RM39_HUMAN	39S ribosomal protein L39, mitochondrial (L39mt) (MRP-L39) (39S ribosomal protein L5, mitochondrial) (L5mt) (MRP-L5) (Mitochondrial large ribosomal subunit protein mL39)	MRPL39	5.86903	7.26816	0	2	6.56859	0.4	4
P43897-2	EFTS_HUMAN	Elongation factor Ts, mitochondrial (EF-Ts) (EF-TsMt)	TSFM	6.08821	7.04131	0	2	6.56476	0.4	4
L0R6Q1	L0R6Q1_HUMAN	SLC35A4 upstream open reading frame protein	SLC35A4	0	6.7675	6.35786	2	6.56268	#N/A	#N/A
Q9Y2X3	NOP58_HUMAN	Nucleolar protein 58 (Nucleolar protein 5)	NOP58	6.11448	6.73935	6.82887	3	6.5609	6.7	2
Q6NUK1	SCMC1_HUMAN	Calcium-binding mitochondrial carrier protein SCaMC-1 (Mitochondrial ATP-Mg/Pi carrier protein 1) (Mitochondrial Ca(2+)-dependent solute carrier protein 1) (Small calcium-binding mitochondrial carrier protein 1) (Solute carrier family 25 member 24)	SLC25A24	6.33981	7.188	6.14888	3	6.5589	#N/A	#N/A
O75521-2	ECI2_HUMAN	Enoyl-CoA delta isomerase 2 (EC 5.3.3.8) (DRS-1) (Delta(3),delta(2)-enoyl-CoA isomerase) (D3,D2-enoyl-CoA isomerase) (Diazepam-binding inhibitor-related protein 1) (DBI-related protein 1) (Dodecenoyl-CoA isomerase) (Hepatocellular carcinoma-associated antigen 88) (Peroxisomal 3,2-trans-enoyl-CoA isomerase) (pECI) (Renal carcinoma antigen NY-REN-1)	ECI2	6.1212	6.99148	0	2	6.55634	#N/A	#N/A
K7EJE8	K7EJE8_HUMAN	Lon protease homolog, mitochondrial (EC 3.4.21.53) (Lon protease-like protein) (LONP) (Mitochondrial ATP-dependent protease Lon) (Serine protease 15)	LONP1	0	6.89631	6.21577	2	6.55604	1.1	3
M0QWZ7	M0QWZ7_HUMAN	Seryl-tRNA synthetase (EC 6.1.1.11) (Seryl-tRNA(Ser/Sec) synthetase)	SARS2	5.94488	7.09444	6.62713	3	6.55548	0.2	4
Q9P015	RM15_HUMAN	39S ribosomal protein L15, mitochondrial (L15mt) (MRP-L15) (Mitochondrial large ribosomal subunit protein uL15m)	MRPL15	6.18358	7.14545	6.3322	3	6.55374	0.4	4
P51114	FXR1_HUMAN	Fragile X mental retardation syndrome-related protein 1 (hFXR1p)	FXR1	6.15011	6.69998	6.81051	3	6.55353	26.1	1
Q9BSJ8-2	ESYT1_HUMAN	Extended synaptotagmin-1 (E-Syt1) (Membrane-bound C2 domain-containing protein)	ESYT1	6.48907	7.11481	6.05595	3	6.55328	0.2	4
Q96E11-3	RRFM_HUMAN	Ribosome-recycling factor, mitochondrial (RRF) (Ribosome-releasing factor, mitochondrial)	MRRF	6.20871	6.88647	0	2	6.54759	#N/A	#N/A
P00387-2	NB5R3_HUMAN	NADH-cytochrome b5 reductase 3 (B5R) (Cytochrome b5 reductase) (EC 1.6.2.2) (Diaphorase-1) [Cleaved into: NADH-cytochrome b5 reductase 3 membrane-bound form; NADH-cytochrome b5 reductase 3 soluble form]	CYB5R3	6.4248	6.80433	6.40744	3	6.54552	0.2	4
P55145	MANF_HUMAN	Mesencephalic astrocyte-derived neurotrophic factor (Arginine-rich protein) (Protein ARMET)	MANF	5.84211	7.24802	0	2	6.54507	0.4	4
P07858	CATB_HUMAN	Cathepsin B (EC 3.4.22.1) (APP secretase) (APPS) (Cathepsin B1) [Cleaved into: Cathepsin B light chain; Cathepsin B heavy chain]	CTSB	6.01841	7.06752	0	2	6.54296	0.1	4
H7C4N2	H7C4N2_HUMAN	Plastin-3 (Fragment)	PLS3	0	6.71025	6.37086	2	6.54056	0.3	4
H0YKT4	H0YKT4_HUMAN	Signal peptidase complex catalytic subunit SEC11A	SEC11A	5.82202	7.25698	6.51354	3	6.53085	#N/A	#N/A
F8WAS3	F8WAS3_HUMAN	Complex I subunit B13 (Complex I-13kD-B) (NADH dehydrogenase [ubiquinone] 1 alpha subcomplex subunit 5) (NADH-ubiquinone oxidoreductase 13 kDa-B subunit)	NDUFA5	0	7.17903	5.87575	2	6.52739	#N/A	#N/A
O95571	ETHE1_HUMAN	Persulfide dioxygenase ETHE1, mitochondrial (EC 1.13.11.18) (Ethylmalonic encephalopathy protein 1) (Hepatoma subtracted clone one protein) (Sulfur dioxygenase ETHE1)	ETHE1	6.73748	7.23472	5.60175	3	6.52465	#N/A	#N/A
P16152	CBR1_HUMAN	Carbonyl reductase [NADPH] 1 (EC 1.1.1.184) (15-hydroxyprostaglandin dehydrogenase [NADP(+)]) (EC 1.1.1.196) (EC 1.1.1.197) (20-beta-hydroxysteroid dehydrogenase) (NADPH-dependent carbonyl reductase 1) (Prostaglandin 9-ketoreductase) (PG-9-KR) (Prostaglandin-E(2) 9-reductase) (EC 1.1.1.189) (Short chain dehydrogenase/reductase family 21C member 1)	CBR1	6.53861	6.50891	0	2	6.52376	0.1	4
P53999	TCP4_HUMAN	Activated RNA polymerase II transcriptional coactivator p15 (Positive cofactor 4) (PC4) (SUB1 homolog) (p14)	SUB1	0	6.75039	6.29192	2	6.52116	0.5	4
Q00059	TFAM_HUMAN	Transcription factor A, mitochondrial (mtTFA) (Mitochondrial transcription factor 1) (MtTF1) (Transcription factor 6) (TCF-6) (Transcription factor 6-like 2)	TFAM	5.91149	7.26545	6.37891	3	6.51862	0.4	4
Q9BVC6	TM109_HUMAN	Transmembrane protein 109 (Mitsugumin-23) (Mg23)	TMEM109	5.21088	7.59091	6.75247	3	6.51809	#N/A	#N/A
O60678	ANM3_HUMAN	Protein arginine N-methyltransferase 3 (EC 2.1.1.-) (Heterogeneous nuclear ribonucleoprotein methyltransferase-like protein 3)	PRMT3	5.75579	7.0228	6.7752	3	6.51793	0.2	4
A0A0A0MS99	A0A0A0MS99_HUMAN	ABC-type glutathione-S-conjugate transporter (EC 7.6.2.3)	ABCC1	0	6.6512	6.38238	2	6.51679	0.1	4
Q9NR30	DDX21_HUMAN	Nucleolar RNA helicase 2 (EC 3.6.4.13) (DEAD box protein 21) (Gu-alpha) (Nucleolar RNA helicase Gu) (Nucleolar RNA helicase II) (RH II/Gu)	DDX21	6.05503	7.06539	6.42431	3	6.51491	14.7	1
P00338	LDHA_HUMAN	L-lactate dehydrogenase A chain (LDH-A) (EC 1.1.1.27) (Cell proliferation-inducing gene 19 protein) (LDH muscle subunit) (LDH-M) (Renal carcinoma antigen NY-REN-59)	LDHA	6.85073	6.55345	6.13232	3	6.51217	0.4	4
Q01650	LAT1_HUMAN	Large neutral amino acids transporter small subunit 1 (4F2 light chain) (4F2 LC) (4F2LC) (CD98 light chain) (Integral membrane protein E16) (E16) (L-type amino acid transporter 1) (hLAT1) (Solute carrier family 7 member 5) (y+ system cationic amino acid transporter)	SLC7A5	5.44926	6.71007	7.37416	3	6.51116	#N/A	#N/A
B3KSI3	B3KSI3_HUMAN	Branched-chain-amino-acid aminotransferase (EC 2.6.1.42)	BCAT2	6.17823	7.30118	6.0423	3	6.50724	0.1	4
P82932	RT06_HUMAN	28S ribosomal protein S6, mitochondrial (MRP-S6) (S6mt) (Mitochondrial small ribosomal subunit protein bS6m)	MRPS6	5.83665	7.1758	0	2	6.50623	3	2
P50402	EMD_HUMAN	Emerin	EMD	6.06164	7.46749	5.98949	3	6.50621	0.2	4
P62258	1433E_HUMAN	14-3-3 protein epsilon (14-3-3E)	YWHAE	6.92616	6.22814	6.35904	3	6.50445	0.4	4
O76031	CLPX_HUMAN	ATP-dependent Clp protease ATP-binding subunit clpX-like, mitochondrial	CLPX	5.97911	7.08095	6.45149	3	6.50385	1.1	3
I3L3U9	I3L3U9_HUMAN	Ribosomal L1 domain-containing protein 1 (Fragment)	RSL1D1	0	6.33068	6.67355	2	6.50211	6.7	2
P07711	CATL1_HUMAN	Procathepsin L (EC 3.4.22.15) (Cathepsin L1) (Major excreted protein) (MEP) [Cleaved into: Cathepsin L; Cathepsin L heavy chain; Cathepsin L light chain]	CTSL	6.42446	6.57571	0	2	6.50008	0.1	4
P62273-2	RS29_HUMAN	40S ribosomal protein S29 (Small ribosomal subunit protein uS14)	RPS29	5.94483	6.73165	6.80808	3	6.49485	0.2	4
Q9P035	HACD3_HUMAN	Very-long-chain (3R)-3-hydroxyacyl-CoA dehydratase 3 (EC 4.2.1.134) (3-hydroxyacyl-CoA dehydratase 3) (HACD3) (Butyrate-induced protein 1) (B-ind1) (hB-ind1) (Protein-tyrosine phosphatase-like A domain-containing protein 1)	HACD3	6.69672	7.1685	5.61826	3	6.49449	0.1	4
O75323	NIPS2_HUMAN	Protein NipSnap homolog 2 (NipSnap2) (Glioblastoma-amplified sequence)	NIPSNAP2	6.13796	7.20328	6.1295	3	6.49024	#N/A	#N/A
Q9Y676	RT18B_HUMAN	28S ribosomal protein S18b, mitochondrial (MRP-S18-b) (Mrps18-b) (S18mt-b) (28S ribosomal protein S18-2, mitochondrial) (MRP-S18-2) (Mitochondrial small ribosomal subunit protein bS18b) (Mitochondrial small ribosomal subunit protein mS40)	MRPS18B	6.18506	6.7937	0	2	6.48938	4.1	2
Q9BXW7-2	CECR5_HUMAN	Haloacid dehalogenase-like hydrolase domain-containing 5 (Cat eye syndrome critical region protein 5)	HDHD5	6.04681	6.92801	0	2	6.48741	0.1	4
P46977	STT3A_HUMAN	Dolichyl-diphosphooligosaccharide--protein glycosyltransferase subunit STT3A (Oligosaccharyl transferase subunit STT3A) (STT3-A) (EC 2.4.99.18) (B5) (Integral membrane protein 1) (Transmembrane protein TMC)	STT3A	5.98994	7.00121	6.47051	3	6.48722	0.1	4
O75494-5	SRS10_HUMAN	Serine/arginine-rich splicing factor 10 (40 kDa SR-repressor protein) (SRrp40) (FUS-interacting serine-arginine-rich protein 1) (Splicing factor SRp38) (Splicing factor, arginine/serine-rich 13A) (TLS-associated protein with Ser-Arg repeats) (TASR) (TLS-associated protein with SR repeats) (TLS-associated serine-arginine protein) (TLS-associated SR protein)	SRSF10	6.63109	6.44015	6.37517	3	6.48214	0.5	4
Q9BYD3	RM04_HUMAN	39S ribosomal protein L4, mitochondrial (L4mt) (MRP-L4) (Mitochondrial large ribosomal subunit protein uL4m)	MRPL4	5.73995	7.08863	6.61673	3	6.48177	3.6	2
Q15149-4	PLEC_HUMAN	Plectin (PCN) (PLTN) (Hemidesmosomal protein 1) (HD1) (Plectin-1)	PLEC	4.08156	8.02502	7.32883	3	6.47847	0.4	4
O60783	RT14_HUMAN	28S ribosomal protein S14, mitochondrial (MRP-S14) (S14mt) (Mitochondrial small ribosomal subunit protein uS14m)	MRPS14	5.77526	7.17878	0	2	6.47702	3.2	2
P61421	VA0D1_HUMAN	V-type proton ATPase subunit d 1 (V-ATPase subunit d 1) (32 kDa accessory protein) (V-ATPase 40 kDa accessory protein) (V-ATPase AC39 subunit) (p39) (Vacuolar proton pump subunit d 1)	ATP6V0D1	5.79691	6.97421	6.65357	3	6.4749	#N/A	#N/A
G5E972	G5E972_HUMAN	Lamina-associated polypeptide 2, isoforms beta/gamma (Thymopoietin, isoform CRA_d)	TMPO	0	7.07867	5.87092	2	6.4748	0.5	4
Q13247-3	SRSF6_HUMAN	Serine/arginine-rich splicing factor 6 (Pre-mRNA-splicing factor SRP55) (Splicing factor, arginine/serine-rich 6)	SRSF6	5.44226	7.11281	6.86916	3	6.47474	0.8	4
Q53H82	LACB2_HUMAN	Endoribonuclease LACTB2 (EC 3.1.27.-) (Beta-lactamase-like protein 2)	LACTB2	6.07831	6.86685	0	2	6.47258	0.1	4
P22626	ROA2_HUMAN	Heterogeneous nuclear ribonucleoproteins A2/B1 (hnRNP A2/B1)	HNRNPA2B1	7.07405	6.21927	6.11929	3	6.47087	6.8	2
O94826	TOM70_HUMAN	Mitochondrial import receptor subunit TOM70 (Mitochondrial precursor proteins import receptor) (Translocase of outer membrane 70 kDa subunit) (Translocase of outer mitochondrial membrane protein 70)	TOMM70	6.6539	7.22196	5.53382	3	6.46989	0.1	4
C9JDR0	C9JDR0_HUMAN	Sterol-4-alpha-carboxylate 3-dehydrogenase, decarboxylating (Fragment)	NSDHL	0	7.04999	5.87782	2	6.46391	#N/A	#N/A
J3QLR8	J3QLR8_HUMAN	28S ribosomal protein S23, mitochondrial	MRPS23	6.39613	7.18018	5.81323	3	6.46318	3.5	2
Q96RP9	EFGM_HUMAN	Elongation factor G, mitochondrial (EF-Gmt) (Elongation factor G 1, mitochondrial) (mEF-G 1) (Elongation factor G1) (hEFG1)	GFM1	6.62824	6.99017	5.76849	3	6.4623	0.3	4
P60174-1	TPIS_HUMAN	Triosephosphate isomerase (TIM) (EC 5.3.1.1) (Methylglyoxal synthase) (EC 4.2.3.3) (Triose-phosphate isomerase)	TPI1	6.9683	5.95604	6.46172	3	6.46202	0.2	4
O14975	S27A2_HUMAN	Very long-chain acyl-CoA synthetase (VLACS) (VLCS) (EC 6.2.1.-) (Arachidonate--CoA ligase) (EC 6.2.1.15) (Fatty acid transport protein 2) (FATP-2) (Fatty-acid-coenzyme A ligase, very long-chain 1) (Long-chain-fatty-acid--CoA ligase) (EC 6.2.1.3) (Phytanate--CoA ligase) (EC 6.2.1.24) (Solute carrier family 27 member 2) (THCA-CoA ligase) (EC 6.2.1.7) (Very long-chain-fatty-acid-CoA ligase)	SLC27A2	6.10802	6.91827	6.34659	3	6.45763	#N/A	#N/A
Q9UBM7	DHCR7_HUMAN	7-dehydrocholesterol reductase (7-DHC reductase) (EC 1.3.1.21) (Delta7-sterol reductase) (Sterol Delta(7)-reductase) (Sterol reductase SR-2)	DHCR7	5.7996	6.8483	6.71044	3	6.45278	0.1	4
Q9BSH4	TACO1_HUMAN	Translational activator of cytochrome c oxidase 1 (Coiled-coil domain-containing protein 44) (Translational activator of mitochondrially-encoded cytochrome c oxidase I)	TACO1	5.89719	7.00822	0	2	6.4527	0.4	4
Q14165	MLEC_HUMAN	Malectin	MLEC	6.2158	6.66787	6.46081	3	6.44816	0.1	4
Q5RI15	COX20_HUMAN	Cytochrome c oxidase assembly protein COX20, mitochondrial	COX20	5.76756	7.12863	0	2	6.44809	#N/A	#N/A
Q9BRX8-2	F213A_HUMAN	Peroxiredoxin-like 2A (Peroxiredoxin-like 2 activated in M-CSF stimulated monocytes) (Protein PAMM) (Redox-regulatory protein FAM213A)	PRXL2A	5.96719	7.20101	6.16474	3	6.44432	#N/A	#N/A
Q9H488	OFUT1_HUMAN	GDP-fucose protein O-fucosyltransferase 1 (EC 2.4.1.221) (Peptide-O-fucosyltransferase 1) (O-FucT-1)	POFUT1	0	6.64128	6.24445	2	6.44286	0.1	4
P04075	ALDOA_HUMAN	Fructose-bisphosphate aldolase A (EC 4.1.2.13) (Lung cancer antigen NY-LU-1) (Muscle-type aldolase)	ALDOA	6.88661	6.14885	6.29301	3	6.44282	1.4	3
P11279	LAMP1_HUMAN	Lysosome-associated membrane glycoprotein 1 (LAMP-1) (Lysosome-associated membrane protein 1) (CD107 antigen-like family member A) (CD antigen CD107a)	LAMP1	6.0172	6.67668	6.63335	3	6.44241	0.1	4
P00167-2	CYB5_HUMAN	Cytochrome b5 (Microsomal cytochrome b5 type A) (MCB5)	CYB5A	5.80425	7.08005	0	2	6.44215	#N/A	#N/A
Q5JR08	Q5JR08_HUMAN	Rho-related GTP-binding protein RhoC (Fragment)	RHOC	0	6.78481	6.09729	2	6.44105	#N/A	#N/A
Q8N2K0	ABD12_HUMAN	Lysophosphatidylserine lipase ABHD12 (EC 3.1.-.-) (2-arachidonoylglycerol hydrolase ABHD12) (Abhydrolase domain-containing protein 12) (hABHD12) (Monoacylglycerol lipase ABHD12) (EC 3.1.1.23) (Oxidized phosphatidylserine lipase ABHD12) (EC 3.1.-.-)	ABHD12	6.02107	6.85795	0	2	6.43951	0.1	4
A0A0B4J2A4	A0A0B4J2A4_HUMAN	3-ketoacyl-CoA thiolase, mitochondrial	ACAA2	6.77051	7.1907	5.35309	3	6.4381	0.3	4
Q16795	NDUA9_HUMAN	NADH dehydrogenase [ubiquinone] 1 alpha subcomplex subunit 9, mitochondrial (Complex I-39kD) (CI-39kD) (NADH-ubiquinone oxidoreductase 39 kDa subunit)	NDUFA9	5.59587	7.15281	6.56554	3	6.43807	#N/A	#N/A
Q14974	IMB1_HUMAN	Importin subunit beta-1 (Importin-90) (Karyopherin subunit beta-1) (Nuclear factor p97) (Pore targeting complex 97 kDa subunit) (PTAC97)	KPNB1	6.34414	6.79163	6.17759	3	6.43779	13.9	1
Q9NYU2	UGGG1_HUMAN	UDP-glucose:glycoprotein glucosyltransferase 1 (UGT1) (hUGT1) (EC 2.4.1.-) (UDP--Glc:glycoprotein glucosyltransferase) (UDP-glucose ceramide glucosyltransferase-like 1)	UGGT1	6.52934	6.65793	6.11574	3	6.43434	0.1	4
Q6NVY1-2	HIBCH_HUMAN	3-hydroxyisobutyryl-CoA hydrolase, mitochondrial (EC 3.1.2.4) (3-hydroxyisobutyryl-coenzyme A hydrolase) (HIB-CoA hydrolase) (HIBYL-CoA-H)	HIBCH	0	6.79262	6.07449	2	6.43355	0.1	4
C9JKI3	C9JKI3_HUMAN	Caveolin (Fragment)	CAV1	0	7.31804	5.54836	2	6.4332	#N/A	#N/A
O00194	RB27B_HUMAN	Ras-related protein Rab-27B (EC 3.6.5.2) (C25KG)	RAB27B	6.20634	6.76533	6.32711	3	6.43293	#N/A	#N/A
P26641	EF1G_HUMAN	Elongation factor 1-gamma (EF-1-gamma) (eEF-1B gamma)	EEF1G	5.92923	7.09902	6.27045	3	6.4329	0.4	4
Q9BSD7	NTPCR_HUMAN	Cancer-related nucleoside-triphosphatase (NTPase) (EC 3.6.1.15) (Nucleoside triphosphate phosphohydrolase)	NTPCR	6.47295	6.39002	0	2	6.43148	0.4	4
Q8N4Q1	MIA40_HUMAN	Mitochondrial intermembrane space import and assembly protein 40 (Coiled-coil-helix-coiled-coil-helix domain-containing protein 4)	CHCHD4	5.95953	6.8916	0	2	6.42557	0.1	4
Q12849-5	GRSF1_HUMAN	G-rich sequence factor 1 (GRSF-1)	GRSF1	0	6.99647	5.85458	2	6.42552	13.7	1
O95202	LETM1_HUMAN	Mitochondrial proton/calcium exchanger protein (Leucine zipper-EF-hand-containing transmembrane protein 1)	LETM1	6.00702	7.01595	6.24494	3	6.42264	#N/A	#N/A
P20073-2	ANXA7_HUMAN	Annexin A7 (Annexin VII) (Annexin-7) (Synexin)	ANXA7	6.13615	6.37131	6.75677	3	6.42141	6.3	2
Q92841-1	DDX17_HUMAN	Probable ATP-dependent RNA helicase DDX17 (EC 3.6.4.13) (DEAD box protein 17) (DEAD box protein p72) (DEAD box protein p82) (RNA-dependent helicase p72)	DDX17	6.24608	6.62588	6.38853	3	6.42016	1.7	3
Q9BU61-2	NDUF3_HUMAN	NADH dehydrogenase [ubiquinone] 1 alpha subcomplex assembly factor 3	NDUFAF3	6.33143	6.50753	0	2	6.41948	#N/A	#N/A
P49207	RL34_HUMAN	60S ribosomal protein L34 (Large ribosomal subunit protein eL34)	RPL34	6.44689	7.05511	5.73664	3	6.41288	0.3	4
P30405	PPIF_HUMAN	Peptidyl-prolyl cis-trans isomerase F, mitochondrial (PPIase F) (EC 5.2.1.8) (Cyclophilin D) (CyP-D) (CypD) (Cyclophilin F) (Mitochondrial cyclophilin) (CyP-M) (Rotamase F)	PPIF	5.94107	6.94638	6.34922	3	6.41222	1.3	3
P62873-2	GBB1_HUMAN	Guanine nucleotide-binding protein G(I)/G(S)/G(T) subunit beta-1 (Transducin beta chain 1)	GNB1	6.46586	6.86524	5.90104	3	6.41071	0.1	4
P27348	1433T_HUMAN	14-3-3 protein theta (14-3-3 protein T-cell) (14-3-3 protein tau) (Protein HS1)	YWHAQ	6.96696	6.30272	5.94669	3	6.40546	3.3	2
A0A0A0MSK5	A0A0A0MSK5_HUMAN	Torsin-1A-interacting protein 1	TOR1AIP1	5.97527	6.58557	6.64365	3	6.4015	#N/A	#N/A
Q8N983-4	RM43_HUMAN	39S ribosomal protein L43, mitochondrial (L43mt) (MRP-L43) (Mitochondrial large ribosomal subunit protein mL43) (Mitochondrial ribosomal protein bMRP36a)	MRPL43	0	6.79906	6.00178	2	6.40042	0.3	4
Q9Y230	RUVB2_HUMAN	RuvB-like 2 (EC 3.6.4.12) (48 kDa TATA box-binding protein-interacting protein) (48 kDa TBP-interacting protein) (51 kDa erythrocyte cytosolic protein) (ECP-51) (INO80 complex subunit J) (Repressing pontin 52) (Reptin 52) (TIP49b) (TIP60-associated protein 54-beta) (TAP54-beta)	RUVBL2	6.08458	6.71496	0	2	6.39977	0.3	4
O75396	SC22B_HUMAN	Vesicle-trafficking protein SEC22b (ER-Golgi SNARE of 24 kDa) (ERS-24) (ERS24) (SEC22 vesicle-trafficking protein homolog B) (SEC22 vesicle-trafficking protein-like 1)	SEC22B	6.06254	7.35087	5.7794	3	6.3976	0.1	4
Q9Y3B7	RM11_HUMAN	39S ribosomal protein L11, mitochondrial (L11mt) (MRP-L11) (Mitochondrial large ribosomal subunit protein uL11m)	MRPL11	5.92034	6.8685	0	2	6.39442	0.4	4
O75131	CPNE3_HUMAN	Copine-3 (Copine III)	CPNE3	5.7156	6.69424	6.77292	3	6.39425	0.2	4
Q9H9J2	RM44_HUMAN	39S ribosomal protein L44, mitochondrial (L44mt) (MRP-L44) (EC 3.1.26.-) (Mitochondrial large ribosomal subunit protein mL44)	MRPL44	6.08835	6.69873	0	2	6.39354	0.3	4
A0A087WYV6	A0A087WYV6_HUMAN	Tetraspanin-6	TSPAN6	5.99871	6.77596	0	2	6.38734	#N/A	#N/A
J3QLD9	J3QLD9_HUMAN	Flotillin	FLOT2	6.02102	6.52336	6.61404	3	6.38614	#N/A	#N/A
P30153	2AAA_HUMAN	Serine/threonine-protein phosphatase 2A 65 kDa regulatory subunit A alpha isoform (Medium tumor antigen-associated 61 kDa protein) (PP2A subunit A isoform PR65-alpha) (PP2A subunit A isoform R1-alpha)	PPP2R1A	6.11167	6.66035	0	2	6.38601	4.2	2
Q5JPE7-2	NOMO2_HUMAN	Nodal modulator 2 (pM5 protein 2)	NOMO2	0	6.7874	5.97493	2	6.38116	#N/A	#N/A
O75477	ERLN1_HUMAN	Erlin-1 (Endoplasmic reticulum lipid raft-associated protein 1) (Protein KE04) (Stomatin-prohibitin-flotillin-HflC/K domain-containing protein 1) (SPFH domain-containing protein 1)	ERLIN1	6.04234	7.03322	6.06759	3	6.38105	#N/A	#N/A
Q92604	LGAT1_HUMAN	Acyl-CoA:lysophosphatidylglycerol acyltransferase 1 (EC 2.3.1.-) (Acyl-CoA:monoacylglycerol acyltransferase LPGAT1) (EC 2.3.1.22)	LPGAT1	6.11116	6.63621	0	2	6.37368	#N/A	#N/A
Q92522	H1X_HUMAN	Histone H1.10 (Histone H1x)	H1-10	6.05065	6.6935	0	2	6.37207	#N/A	#N/A
O96005-4	CLPT1_HUMAN	Cleft lip and palate transmembrane protein 1	CLPTM1	5.5202	6.93928	6.64062	3	6.3667	#N/A	#N/A
O00159-2	MYO1C_HUMAN	Unconventional myosin-Ic (Myosin I beta) (MMI-beta) (MMIb)	MYO1C	5.95247	6.8617	6.28117	3	6.36511	3.3	2
O43674-2	NDUB5_HUMAN	NADH dehydrogenase [ubiquinone] 1 beta subcomplex subunit 5, mitochondrial (Complex I-SGDH) (CI-SGDH) (NADH-ubiquinone oxidoreductase SGDH subunit)	NDUFB5	5.80608	6.91984	0	2	6.36296	#N/A	#N/A
O15042-3	SR140_HUMAN	U2 snRNP-associated SURP motif-containing protein (140 kDa Ser/Arg-rich domain protein) (U2-associated protein SR140)	U2SURP	0	6.03543	6.68995	2	6.36269	0.4	4
Q9H307-2	PININ_HUMAN	Pinin (140 kDa nuclear and cell adhesion-related phosphoprotein) (Desmosome-associated protein) (Domain-rich serine protein) (DRS protein) (DRSP) (Melanoma metastasis clone A protein) (Nuclear protein SDK3) (SR-like protein)	PNN	0	5.96966	6.75425	2	6.36195	0.6	4
O95816-2	BAG2_HUMAN	BAG family molecular chaperone regulator 2 (BAG-2) (Bcl-2-associated athanogene 2)	BAG2	6.00178	6.94617	6.13392	3	6.36062	0.1	4
P49406	RM19_HUMAN	39S ribosomal protein L19, mitochondrial (L19mt) (MRP-L19) (39S ribosomal protein L15, mitochondrial) (L15mt) (MRP-L15) (Mitochondrial large ribosomal subunit protein bL19m)	MRPL19	0	6.44834	6.26195	2	6.35514	0.2	4
P51398-2	RT29_HUMAN	28S ribosomal protein S29, mitochondrial (MRP-S29) (S29mt) (Death-associated protein 3) (DAP-3) (Ionizing radiation resistance conferring protein) (Mitochondrial small ribosomal subunit protein mS29)	DAP3	5.74731	7.1941	6.12339	3	6.35493	4.3	2
Q9NP72	RAB18_HUMAN	Ras-related protein Rab-18	RAB18	5.71126	6.99628	0	2	6.35377	#N/A	#N/A
P52292	IMA1_HUMAN	Importin subunit alpha-1 (Karyopherin subunit alpha-2) (RAG cohort protein 1) (SRP1-alpha)	KPNA2	6.12503	6.5811	0	2	6.35306	11.9	1
Q9BYD6	RM01_HUMAN	39S ribosomal protein L1, mitochondrial (L1mt) (MRP-L1) (Mitochondrial large ribosomal subunit protein uL1m)	MRPL1	5.88571	6.81731	0	2	6.35151	0.6	4
P49419-2	AL7A1_HUMAN	Alpha-aminoadipic semialdehyde dehydrogenase (Alpha-AASA dehydrogenase) (EC 1.2.1.31) (Aldehyde dehydrogenase family 7 member A1) (EC 1.2.1.3) (Antiquitin-1) (Betaine aldehyde dehydrogenase) (EC 1.2.1.8) (Delta1-piperideine-6-carboxylate dehydrogenase) (P6c dehydrogenase)	ALDH7A1	6.44009	6.97322	5.64117	3	6.35149	0.3	4
P80723	BASP1_HUMAN	Brain acid soluble protein 1 (22 kDa neuronal tissue-enriched acidic protein) (Neuronal axonal membrane protein NAP-22)	BASP1	6.30012	0	6.40004	2	6.35008	0.2	4
O14979-3	HNRDL_HUMAN	Heterogeneous nuclear ribonucleoprotein D-like (hnRNP D-like) (hnRNP DL) (AU-rich element RNA-binding factor) (JKT41-binding protein) (Protein laAUF1)	HNRNPDL	6.20325	7.06024	5.77536	3	6.34628	6.8	2
B1AK81	B1AK81_HUMAN	GPI-anchor transamidase (Phosphatidylinositol-glycan biosynthesis class K protein)	PIGK	5.86687	6.81329	0	2	6.34008	#N/A	#N/A
Q8N1F7	NUP93_HUMAN	Nuclear pore complex protein Nup93 (93 kDa nucleoporin) (Nucleoporin Nup93)	NUP93	6.28459	7.01595	5.71277	3	6.33777	0.3	4
Q58FF8	H90B2_HUMAN	Putative heat shock protein HSP 90-beta 2 (Heat shock protein 90-beta b) (Heat shock protein 90Bb)	HSP90AB2P	6.01999	0	6.65426	2	6.33713	0.1	4
Q13445	TMED1_HUMAN	Transmembrane emp24 domain-containing protein 1 (Interleukin-1 receptor-like 1 ligand) (Putative T1/ST2 receptor-binding protein) (p24 family protein gamma-1) (Tp24) (p24gamma1)	TMED1	0	6.32008	6.34657	2	6.33333	#N/A	#N/A
Q7Z434	MAVS_HUMAN	Mitochondrial antiviral-signaling protein (MAVS) (CARD adapter inducing interferon beta) (Cardif) (Interferon beta promoter stimulator protein 1) (IPS-1) (Putative NF-kappa-B-activating protein 031N) (Virus-induced-signaling adapter) (VISA)	MAVS	5.80166	6.86319	0	2	6.33243	0.1	4
A0A087WXC5	A0A087WXC5_HUMAN	NADH dehydrogenase [ubiquinone] 1 alpha subcomplex subunit 10, mitochondrial	NDUFA10	5.70579	7.39336	5.89748	3	6.33221	#N/A	#N/A
Q9NZN3	EHD3_HUMAN	EH domain-containing protein 3 (PAST homolog 3)	EHD3	0	6.38609	6.27754	2	6.33181	#N/A	#N/A
H0YC04	H0YC04_HUMAN	V-type proton ATPase subunit B, brain isoform (Fragment)	ATP6V1B2	0	6.8476	5.81596	2	6.33178	0.2	4
O75955-2	FLOT1_HUMAN	Flotillin-1	FLOT1	6.12195	6.94046	5.9113	3	6.32457	#N/A	#N/A
G3V3E6	G3V3E6_HUMAN	ERO1-like protein alpha	ERO1A	0	6.65495	5.9917	2	6.32332	0.1	4
Q99653	CHP1_HUMAN	Calcineurin B homologous protein 1 (Calcineurin B-like protein) (Calcium-binding protein CHP) (Calcium-binding protein p22) (EF-hand calcium-binding domain-containing protein p22)	CHP1	6.17837	0	6.45388	2	6.31613	#N/A	#N/A
Q56VL3	OCAD2_HUMAN	OCIA domain-containing protein 2 (Ovarian carcinoma immunoreactive antigen-like protein)	OCIAD2	5.48433	7.14289	0	2	6.31361	#N/A	#N/A
P52597	HNRPF_HUMAN	Heterogeneous nuclear ribonucleoprotein F (hnRNP F) (Nucleolin-like protein mcs94-1) [Cleaved into: Heterogeneous nuclear ribonucleoprotein F, N-terminally processed]	HNRNPF	6.68731	0	5.93989	2	6.3136	4.7	2
C9JBY7	C9JBY7_HUMAN	28S ribosomal protein S33, mitochondrial	MRPS33	5.77954	6.8471	0	2	6.31332	0.1	4
P23368	MAOM_HUMAN	NAD-dependent malic enzyme, mitochondrial (NAD-ME) (EC 1.1.1.38) (Malic enzyme 2)	ME2	6.02942	7.23457	5.67555	3	6.31318	0.1	4
P09601	HMOX1_HUMAN	Heme oxygenase 1 (HO-1) (EC 1.14.14.18)	HMOX1	6.16146	6.46265	0	2	6.31206	#N/A	#N/A
A0A0C4DFX0	A0A0C4DFX0_HUMAN	Nucleolar protein 6	NOL6	5.96456	6.65631	0	2	6.31044	3.5	2
M0QY97	M0QY97_HUMAN	Zinc finger CCCH domain-containing protein 4 (Fragment)	ZC3H4	6.08084	5.97258	6.86843	3	6.30728	0.5	4
O95298-2	NDUC2_HUMAN	NADH dehydrogenase [ubiquinone] 1 subunit C2 (Complex I-B14.5b) (CI-B14.5b) (Human lung cancer oncogene 1 protein) (HLC-1) (NADH-ubiquinone oxidoreductase subunit B14.5b)	NDUFC2	5.40173	7.20981	0	2	6.30577	#N/A	#N/A
Q9NVI7-3	ATD3A_HUMAN	ATPase family AAA domain-containing protein 3A	ATAD3A	5.74232	7.03707	6.13513	3	6.30484	7	1
A2A274	A2A274_HUMAN	Aconitate hydratase, mitochondrial	ACO2	0	7.17722	5.43204	2	6.30463	0.4	4
P06756-3	ITAV_HUMAN	Integrin alpha-V (Vitronectin receptor) (Vitronectin receptor subunit alpha) (CD antigen CD51) [Cleaved into: Integrin alpha-V heavy chain; Integrin alpha-V light chain]	ITGAV	6.04883	6.51619	6.34762	3	6.30421	#N/A	#N/A
F8W0A2	F8W0A2_HUMAN	Iron-sulfur protein NUBPL (Fragment)	NUBPL	6.1049	6.49936	0	2	6.30213	#N/A	#N/A
Q15006	EMC2_HUMAN	ER membrane protein complex subunit 2 (Tetratricopeptide repeat protein 35) (TPR repeat protein 35)	EMC2	0	6.39844	6.20542	2	6.30193	#N/A	#N/A
Q8IWX8	CHERP_HUMAN	Calcium homeostasis endoplasmic reticulum protein (ERPROT 213-21) (SR-related CTD-associated factor 6)	CHERP	0	6.53227	6.07085	2	6.30156	0.6	4
O43143	DHX15_HUMAN	Pre-mRNA-splicing factor ATP-dependent RNA helicase DHX15 (EC 3.6.4.13) (ATP-dependent RNA helicase #46) (DEAH box protein 15)	DHX15	5.3934	6.91118	6.59962	3	6.3014	4.8	2
P51659	DHB4_HUMAN	Peroxisomal multifunctional enzyme type 2 (MFE-2) (17-beta-hydroxysteroid dehydrogenase 4) (17-beta-HSD 4) (D-bifunctional protein) (DBP) (Multifunctional protein 2) (MFP-2) (Short chain dehydrogenase/reductase family 8C member 1) [Cleaved into: (3R)-hydroxyacyl-CoA dehydrogenase (EC 1.1.1.n12); Enoyl-CoA hydratase 2 (EC 4.2.1.107) (EC 4.2.1.119) (3-alpha,7-alpha,12-alpha-trihydroxy-5-beta-choles…	HSD17B4	6.47201	7.08279	5.34756	3	6.30079	0.1	4
O75439	MPPB_HUMAN	Mitochondrial-processing peptidase subunit beta (EC 3.4.24.64) (Beta-MPP) (P-52)	PMPCB	6.28199	6.3025	0	2	6.29225	0.2	4
Q6YN16	HSDL2_HUMAN	Hydroxysteroid dehydrogenase-like protein 2 (EC 1.-.-.-) (Short chain dehydrogenase/reductase family 13C member 1)	HSDL2	6.12966	6.80313	5.94115	3	6.29131	#N/A	#N/A
P05026	AT1B1_HUMAN	Sodium/potassium-transporting ATPase subunit beta-1 (Sodium/potassium-dependent ATPase subunit beta-1)	ATP1B1	5.63761	7.19285	6.03679	3	6.28908	0.1	4
Q5SXN9	Q5SXN9_HUMAN	Alpha-MPP (Mitochondrial-processing peptidase subunit alpha) (Fragment)	PMPCA	0	6.39599	6.18093	2	6.28846	0.1	4
Q8TCC3	RM30_HUMAN	39S ribosomal protein L30, mitochondrial (L30mt) (MRP-L30) (39S ribosomal protein L28, mitochondrial) (L28mt) (MRP-L28) (Mitochondrial large ribosomal subunit protein uL30m)	MRPL30	5.60667	6.96605	0	2	6.28636	#N/A	#N/A
P15259	PGAM2_HUMAN	Phosphoglycerate mutase 2 (EC 5.4.2.11) (EC 5.4.2.4) (BPG-dependent PGAM 2) (Muscle-specific phosphoglycerate mutase) (Phosphoglycerate mutase isozyme M) (PGAM-M)	PGAM2	0	6.61429	5.95539	2	6.28484	1	3
F5H157	F5H157_HUMAN	Ras-related protein Rab-35 (Fragment)	RAB35	5.96863	6.59617	0	2	6.2824	1	3
P20645	MPRD_HUMAN	Cation-dependent mannose-6-phosphate receptor (CD Man-6-P receptor) (CD-MPR) (46 kDa mannose 6-phosphate receptor) (MPR 46)	M6PR	6.31088	0	6.25101	2	6.28094	#N/A	#N/A
Q80V1	PR38A_HUMAN	Pre-mRNA-splicing factor 38A	PRPF38A	5.40647	6.76311	6.66812	3	6.27923	0.4	4
E7EU96	E7EU96_HUMAN	Casein kinase II subunit alpha	CSNK2A1	6.25064	6.27068	6.30606	3	6.27579	1.1	3
Q96HS1	PGAM5_HUMAN	Serine/threonine-protein phosphatase PGAM5, mitochondrial (EC 3.1.3.16) (Bcl-XL-binding protein v68) (Phosphoglycerate mutase family member 5)	PGAM5	5.49132	6.97678	6.35578	3	6.27463	3	2
P13010	XRCC5_HUMAN	X-ray repair cross-complementing protein 5 (EC 3.6.4.-) (86 kDa subunit of Ku antigen) (ATP-dependent DNA helicase 2 subunit 2) (ATP-dependent DNA helicase II 80 kDa subunit) (CTC box-binding factor 85 kDa subunit) (CTC85) (CTCBF) (DNA repair protein XRCC5) (Ku80) (Ku86) (Lupus Ku autoantigen protein p86) (Nuclear factor IV) (Thyroid-lupus autoantigen) (TLAA) (X-ray repair complementing defective…	XRCC5	6.17947	6.36812	0	2	6.27379	4.7	2
Q8TCT9-5	HM13_HUMAN	Minor histocompatibility antigen H13 (EC 3.4.23.-) (Intramembrane protease 1) (IMP-1) (IMPAS-1) (hIMP1) (Presenilin-like protein 3) (Signal peptide peptidase)	HM13	5.78618	6.68397	6.33181	3	6.26732	#N/A	#N/A
Q8TCJ2	STT3B_HUMAN	Dolichyl-diphosphooligosaccharide--protein glycosyltransferase subunit STT3B (Oligosaccharyl transferase subunit STT3B) (STT3-B) (EC 2.4.99.18) (Source of immunodominant MHC-associated peptides homolog)	STT3B	6.08927	6.35852	6.34034	3	6.26271	#N/A	#N/A
J3KS15	J3KS15_HUMAN	Peptidyl-tRNA hydrolase ICT1, mitochondrial (Fragment)	MRPL58	5.44598	7.06644	0	2	6.25621	#N/A	#N/A
Q9GZY8-2	MFF_HUMAN	Mitochondrial fission factor	MFF	5.67591	6.82968	0	2	6.25279	#N/A	#N/A
Q9Y3Q3	TMED3_HUMAN	Transmembrane emp24 domain-containing protein 3 (Membrane protein p24B) (p24 family protein gamma-4) (p24gamma4) (p26)	TMED3	0	6.69448	5.8097	2	6.25209	#N/A	#N/A
Q9NPA0	EMC7_HUMAN	ER membrane protein complex subunit 7	EMC7	5.58416	7.23608	5.93474	3	6.25166	#N/A	#N/A
O43663-3	PRC1_HUMAN	Protein regulator of cytokinesis 1	PRC1	5.70008	6.82002	6.23076	3	6.25029	0.3	4
Q6P1L8	RM14_HUMAN	39S ribosomal protein L14, mitochondrial (L14mt) (MRP-L14) (39S ribosomal protein L32, mitochondrial) (L32mt) (MRP-L32) (Mitochondrial large ribosomal subunit protein uL14m)	MRPL14	5.80682	6.68205	0	2	6.24443	0.3	4
A0A087WU62	A0A087WU62_HUMAN	39S ribosomal protein L45, mitochondrial	MRPL45	6.14233	6.34106	0	2	6.24169	3.2	2
Q9UQ35	SRRM2_HUMAN	Serine/arginine repetitive matrix protein 2 (300 kDa nuclear matrix antigen) (Serine/arginine-rich splicing factor-related nuclear matrix protein of 300 kDa) (SR-related nuclear matrix protein of 300 kDa) (Ser/Arg-related nuclear matrix protein of 300 kDa) (Splicing coactivator subunit SRm300) (Tax-responsive enhancer element-binding protein 803) (TaxREB803)	SRRM2	5.95561	6.33979	6.42434	3	6.23991	2.6	3
Q9UN86-2	G3BP2_HUMAN	Ras GTPase-activating protein-binding protein 2 (G3BP-2) (GAP SH3 domain-binding protein 2)	G3BP2	5.99601	0	6.48061	2	6.23831	28.3	1
Q9HC36	MRM3_HUMAN	rRNA methyltransferase 3, mitochondrial (EC 2.1.1.-) (16S rRNA (guanosine(1370)-2'-O)-methyltransferase) (16S rRNA [Gm1370] 2'-O-methyltransferase) (RNA methyltransferase-like protein 1)	MRM3	5.89638	6.57769	0	2	6.23703	0.4	4
G3XAL9	G3XAL9_HUMAN	Solute carrier family 12 (Sodium/potassium/chloride transporters), member 2, isoform CRA_a (Solute carrier family 12 member 2)	SLC12A2	0	6.48871	5.98502	2	6.23686	0.2	4
Q9Y512	SAM50_HUMAN	Sorting and assembly machinery component 50 homolog (Transformation-related gene 3 protein) (TRG-3)	SAMM50	5.6833	6.95283	6.07166	3	6.23593	#N/A	#N/A
E9PBS1	E9PBS1_HUMAN	AIR carboxylase (EC 4.1.1.21) (EC 6.3.2.6) (Multifunctional protein ADE2) (Phosphoribosylaminoimidazole carboxylase) (Phosphoribosylaminoimidazole-succinocarboxamide synthase) (SAICAR synthetase) (Fragment)	PAICS	5.94883	6.51859	0	2	6.23371	0.4	4
Q9HD33	RM47_HUMAN	39S ribosomal protein L47, mitochondrial (L47mt) (MRP-L47) (Mitochondrial large ribosomal subunit protein uL29m) (Nasopharyngeal carcinoma metastasis-related protein 1)	MRPL47	5.86342	6.97879	5.85618	3	6.2328	0.1	4
Q9BUP3-3	HTAI2_HUMAN	Oxidoreductase HTATIP2 (EC 1.1.1.-) (30 kDa HIV-1 TAT-interacting protein) (HIV-1 TAT-interactive protein 2)	HTATIP2	6.05003	6.40965	0	2	6.22984	#N/A	#N/A
Q9H2W6	RM46_HUMAN	39S ribosomal protein L46, mitochondrial (L46mt) (MRP-L46) (Mitochondrial large ribosomal subunit protein mL46) (P2ECSL)	MRPL46	6.14854	6.87993	5.6584	3	6.22896	#N/A	#N/A
Q07973	CP24A_HUMAN	1,25-dihydroxyvitamin D(3) 24-hydroxylase, mitochondrial (24-OHase) (Vitamin D(3) 24-hydroxylase) (EC 1.14.15.16) (Cytochrome P450 24A1) (Cytochrome P450-CC24)	CYP24A1	5.8157	6.63747	0	2	6.22658	#N/A	#N/A
P50416-2	CPT1A_HUMAN	Carnitine O-palmitoyltransferase 1, liver isoform (CPT1-L) (EC 2.3.1.21) (Carnitine O-palmitoyltransferase I, liver isoform) (CPT I) (CPTI-L) (Carnitine palmitoyltransferase 1A)	CPT1A	5.85801	6.55017	6.25857	3	6.22225	#N/A	#N/A
Q8TCS8	PNPT1_HUMAN	Polyribonucleotide nucleotidyltransferase 1, mitochondrial (EC 2.7.7.8) (3'-5' RNA exonuclease OLD35) (PNPase old-35) (Polynucleotide phosphorylase 1) (PNPase 1) (Polynucleotide phosphorylase-like protein)	PNPT1	5.63756	7.31545	5.71019	3	6.22106	7.2	1
Q96N66	MBOA7_HUMAN	Lysophospholipid acyltransferase 7 (LPLAT 7) (EC 2.3.1.-) (1-acylglycerophosphatidylinositol O-acyltransferase) (Bladder and breast carcinoma-overexpressed gene 1 protein) (Leukocyte receptor cluster member 4) (Lysophosphatidylinositol acyltransferase) (LPIAT) (Lyso-PI acyltransferase) (Membrane-bound O-acyltransferase domain-containing protein 7) (O-acyltransferase domain-containing protein 7) (…	MBOAT7	5.66735	7.09458	5.89071	3	6.21754	0.1	4
Q92665	RT31_HUMAN	28S ribosomal protein S31, mitochondrial (MRP-S31) (S31mt) (Imogen 38) (Mitochondrial small ribosomal subunit protein mS31)	MRPS31	5.53896	6.8953	0	2	6.21713	4.6	2
O15269	SPTC1_HUMAN	Serine palmitoyltransferase 1 (EC 2.3.1.50) (Long chain base biosynthesis protein 1) (LCB 1) (Serine-palmitoyl-CoA transferase 1) (SPT 1) (SPT1)	SPTLC1	5.69266	6.77629	6.15788	3	6.20895	#N/A	#N/A
P50991	TCPD_HUMAN	T-complex protein 1 subunit delta (TCP-1-delta) (CCT-delta) (Stimulator of TAR RNA-binding)	CCT4	6.10394	6.78832	5.73214	3	6.20814	1.5	3
A6NP52	A6NP52_HUMAN	PRA1 family protein	PRAF2	6.08034	0	6.32993	2	6.20513	#N/A	#N/A
Q96JJ7	TMX3_HUMAN	Protein disulfide-isomerase TMX3 (EC 5.3.4.1) (Thioredoxin domain-containing protein 10) (Thioredoxin-related transmembrane protein 3)	TMX3	5.61691	6.92427	6.07401	3	6.20506	#N/A	#N/A
P28288	ABCD3_HUMAN	ATP-binding cassette sub-family D member 3 (70 kDa peroxisomal membrane protein) (PMP70)	ABCD3	5.90001	6.74747	5.96192	3	6.20313	0.1	4
Q9HCC0	MCCB_HUMAN	Methylcrotonoyl-CoA carboxylase beta chain, mitochondrial (MCCase subunit beta) (EC 6.4.1.4) (3-methylcrotonyl-CoA carboxylase 2) (3-methylcrotonyl-CoA carboxylase non-biotin-containing subunit) (3-methylcrotonyl-CoA:carbon dioxide ligase subunit beta)	MCCC2	6.55757	6.7006	5.34641	3	6.20153	#N/A	#N/A
P82663	RT25_HUMAN	28S ribosomal protein S25, mitochondrial (MRP-S25) (S25mt) (Mitochondrial small ribosomal subunit protein mS25)	MRPS25	0	6.84532	5.55633	2	6.20082	3.1	2
P21980	TGM2_HUMAN	Protein-glutamine gamma-glutamyltransferase 2 (EC 2.3.2.13) (Erythrocyte transglutaminase) (Heart G alpha(h)) (hhG alpha(h)) (Isopeptidase TGM2) (EC 3.4.-.-) (Protein G alpha(h)) (G(h)) (Protein-glutamine deamidase TGM2) (EC 3.5.1.44) (Protein-glutamine dopaminyltransferase TGM2) (EC 2.3.1.-) (Protein-glutamine histaminyltransferase TGM2) (EC 2.3.1.-) (Protein-glutamine noradrenalinyltransferase …	TGM2	6.29283	6.49646	5.80973	3	6.19968	0.1	4
P15151-3	PVR_HUMAN	Poliovirus receptor (Nectin-like protein 5) (NECL-5) (CD antigen CD155)	PVR	5.58873	6.55676	6.45261	3	6.19937	#N/A	#N/A
Q5U5X0	LYRM7_HUMAN	Complex III assembly factor LYRM7 (LYR motif-containing protein 7)	LYRM7	5.76858	6.62956	0	2	6.19907	#N/A	#N/A
Q969V3	NCLN_HUMAN	Nicalin (Nicastrin-like protein)	NCLN	5.63105	6.76248	0	2	6.19677	#N/A	#N/A
Q9NVJ2	ARL8B_HUMAN	ADP-ribosylation factor-like protein 8B (EC 3.6.5.2) (ADP-ribosylation factor-like protein 10C) (Novel small G protein indispensable for equal chromosome segregation 1)	ARL8B	6.03455	6.35624	0	2	6.19539	#N/A	#N/A
Q8WTV0-4	SCRB1_HUMAN	Scavenger receptor class B member 1 (SRB1) (CD36 and LIMPII analogous 1) (CLA-1) (CD36 antigen-like 1) (Collagen type I receptor, thrombospondin receptor-like 1) (SR-BI) (CD antigen CD36)	SCARB1	0	6.65981	5.72714	2	6.19348	#N/A	#N/A
P23919-2	KTHY_HUMAN	Thymidylate kinase (EC 2.7.4.9) (dTMP kinase)	DTYMK	5.24368	6.91407	6.41963	3	6.19246	0.1	4
Q5T8D3-2	ACBD5_HUMAN	Acyl-CoA-binding domain-containing protein 5	ACBD5	5.7168	6.66523	0	2	6.19102	3	2
P40227	TCPZ_HUMAN	T-complex protein 1 subunit zeta (TCP-1-zeta) (Acute morphine dependence-related protein 2) (CCT-zeta-1) (HTR3) (Tcp20)	CCT6A	6.25892	6.11291	0	2	6.18592	3.4	2
P16989	YBOX3_HUMAN	Y-box-binding protein 3 (Cold shock domain-containing protein A) (DNA-binding protein A) (Single-strand DNA-binding protein NF-GMB)	YBX3	5.87821	6.49187	6.18418	3	6.18475	24.8	1
E9PRJ3	E9PRJ3_HUMAN	Tetraspanin (Fragment)	CD151	5.30235	6.54908	6.69398	3	6.1818	#N/A	#N/A
P83111	LACTB_HUMAN	Serine beta-lactamase-like protein LACTB, mitochondrial (EC 3.4.-.-)	LACTB	5.40892	6.95067	0	2	6.17979	1	3
B1AK20	B1AK20_HUMAN	DnaJ homolog subfamily C member 11 (Fragment)	DNAJC11	6.32162	6.80585	5.40751	3	6.17833	#N/A	#N/A
Q6UWP7	LCLT1_HUMAN	Lysocardiolipin acyltransferase 1 (EC 2.3.1.-) (1-acylglycerol-3-phosphate O-acyltransferase 8) (1-AGP acyltransferase 8) (1-AGPAT 8) (EC 2.3.1.51) (Acyl-CoA:lysocardiolipin acyltransferase 1)	LCLAT1	5.93173	0	6.41812	2	6.17492	#N/A	#N/A
P12235	ADT1_HUMAN	ADP/ATP translocase 1 (ADP,ATP carrier protein 1) (ADP,ATP carrier protein, heart/skeletal muscle isoform T1) (Adenine nucleotide translocator 1) (ANT 1) (Solute carrier family 25 member 4)	SLC25A4	5.60505	6.74364	0	2	6.17434	#N/A	#N/A
H0YAK4	H0YAK4_HUMAN	Neurolysin, mitochondrial (Fragment)	NLN	0	6.77803	5.56744	2	6.17273	0.1	4
Q9Y679-3	AUP1_HUMAN	Lipid droplet-regulating VLDL assembly factor AUP1 (Ancient ubiquitous protein 1)	AUP1	5.41936	6.96625	6.12969	3	6.17177	#N/A	#N/A
Q14108	SCRB2_HUMAN	Lysosome membrane protein 2 (85 kDa lysosomal membrane sialoglycoprotein) (LGP85) (CD36 antigen-like 2) (Lysosome membrane protein II) (LIMP II) (Scavenger receptor class B member 2) (CD antigen CD36)	SCARB2	6.174	6.61663	5.72386	3	6.1715	0.1	4
P18084	ITB5_HUMAN	Integrin beta-5	ITGB5	6.11197	6.36008	6.03475	3	6.16893	#N/A	#N/A
Q9UHG3	PCYOX_HUMAN	Prenylcysteine oxidase 1 (EC 1.8.3.5) (Prenylcysteine lyase)	PCYOX1	5.28178	7.07824	6.14541	3	6.16848	#N/A	#N/A
P36551	HEM6_HUMAN	Oxygen-dependent coproporphyrinogen-III oxidase, mitochondrial (COX) (Coprogen oxidase) (Coproporphyrinogenase) (EC 1.3.3.3)	CPOX	5.32993	7.00621	0	2	6.16807	0.1	4
C9JVB6	C9JVB6_HUMAN	Mitochondrial ribonuclease P protein 1 (EC 2.1.1.218) (EC 2.1.1.221) (RNA (guanine-9-)-methyltransferase domain-containing protein 1) (mRNA methyladenosine-N(1)-methyltransferase) (tRNA (adenine(9)-N(1))-methyltransferase) (tRNA (guanine(9)-N(1))-methyltransferase) (tRNA methyltransferase 10 homolog C) (Fragment)	TRMT10C	0	6.9369	5.39646	2	6.16668	0.7	4
P38606-2	VATA_HUMAN	V-type proton ATPase catalytic subunit A (V-ATPase subunit A) (EC 7.1.2.2) (V-ATPase 69 kDa subunit) (Vacuolar ATPase isoform VA68) (Vacuolar proton pump subunit alpha)	ATP6V1A	6.19424	6.13628	0	2	6.16526	0.2	4
Q9Y265	RUVB1_HUMAN	RuvB-like 1 (EC 3.6.4.12) (49 kDa TATA box-binding protein-interacting protein) (49 kDa TBP-interacting protein) (54 kDa erythrocyte cytosolic protein) (ECP-54) (INO80 complex subunit H) (Nuclear matrix protein 238) (NMP 238) (Pontin 52) (TIP49a) (TIP60-associated protein 54-alpha) (TAP54-alpha)	RUVBL1	5.68626	6.84014	5.94815	3	6.15818	0.3	4
B4DEM9	B4DEM9_HUMAN	Polymerase delta-interacting protein 2 (cDNA FLJ52257, highly similar to Polymerase delta-interacting protein 2)	POLDIP2	0	6.78865	5.52718	2	6.15791	1.1	3
Q8TDN6	BRX1_HUMAN	Ribosome biogenesis protein BRX1 homolog (Brix domain-containing protein 2)	BRIX1	5.57649	6.55212	6.33766	3	6.15542	3.6	2
G3V1B6	G3V1B6_HUMAN	MICOS complex subunit MIC26	APOO	5.68724	6.55442	6.22141	3	6.15436	#N/A	#N/A
Q6RW13-2	ATRAP_HUMAN	Type-1 angiotensin II receptor-associated protein (AT1 receptor-associated protein)	AGTRAP	5.93179	6.37561	0	2	6.1537	#N/A	#N/A
Q9UBS4	DJB11_HUMAN	DnaJ homolog subfamily B member 11 (APOBEC1-binding protein 2) (ABBP-2) (DnaJ protein homolog 9) (ER-associated DNAJ) (ER-associated Hsp40 co-chaperone) (Endoplasmic reticulum DNA J domain-containing protein 3) (ER-resident protein ERdj3) (ERdj3) (ERj3p) (HEDJ) (Human DnaJ protein 9) (hDj-9) (PWP1-interacting protein 4)	DNAJB11	6.19396	6.17667	6.08838	3	6.153	0.1	4
Q8IVT2	MISP_HUMAN	Mitotic interactor and substrate of PLK1 (Mitotic spindle positioning protein)	MISP	5.54058	6.7594	0	2	6.14999	#N/A	#N/A
P82673	RT35_HUMAN	28S ribosomal protein S35, mitochondrial (MRP-S35) (S35mt) (28S ribosomal protein S28, mitochondrial) (MRP-S28) (S28mt) (Mitochondrial small ribosomal subunit protein mS35)	MRPS35	5.30933	6.97681	0	2	6.14307	4.3	2
E7ETY7	E7ETY7_HUMAN	Glutathione peroxidase	GPX8	5.32406	6.96171	0	2	6.14288	#N/A	#N/A
Q9NYL9	TMOD3_HUMAN	Tropomodulin-3 (Ubiquitous tropomodulin) (U-Tmod)	TMOD3	6.21338	6.07137	0	2	6.14238	3.2	2
Q5T092	Q5T092_HUMAN	Protein RER1 (Fragment)	RER1	5.30242	6.79126	6.31557	3	6.13641	#N/A	#N/A
F8WDT8	F8WDT8_HUMAN	ATP-dependent RNA helicase DDX54 (EC 3.6.4.13)	DDX56	0	6.56107	5.71159	2	6.13633	0.6	4
Q15393	SF3B3_HUMAN	Splicing factor 3B subunit 3 (Pre-mRNA-splicing factor SF3b 130 kDa subunit) (SF3b130) (STAF130) (Spliceosome-associated protein 130) (SAP 130)	SF3B3	5.56754	0	6.69268	2	6.13011	0.3	4
Q96SQ9	CP2S1_HUMAN	Cytochrome P450 2S1 (EC 1.14.14.-) (CYPIIS1) (Hydroperoxy icosatetraenoate dehydratase) (EC 4.2.1.152) (Thromboxane-A synthase) (EC 5.3.99.5)	CYP2S1	5.68121	6.57669	0	2	6.12895	#N/A	#N/A
P15291-2	B4GT1_HUMAN	Beta-1,4-galactosyltransferase 1 (Beta-1,4-GalTase 1) (Beta4Gal-T1) (b4Gal-T1) (EC 2.4.1.-) (Beta-N-acetylglucosaminyl-glycolipid beta-1,4-galactosyltransferase) (Beta-N-acetylglucosaminylglycopeptide beta-1,4-galactosyltransferase) (EC 2.4.1.38) (Lactose synthase A protein) (EC 2.4.1.22) (N-acetyllactosamine synthase) (EC 2.4.1.90) (Nal synthase) (Neolactotriaosylceramide beta-1,4-galactosyltran…	B4GALT1	5.60129	6.65522	0	2	6.12825	#N/A	#N/A
P49327	FAS_HUMAN	Fatty acid synthase (EC 2.3.1.85) (Type I fatty acid synthase) [Includes: [Acyl-carrier-protein] S-acetyltransferase (EC 2.3.1.38); [Acyl-carrier-protein] S-malonyltransferase (EC 2.3.1.39); 3-oxoacyl-[acyl-carrier-protein] synthase (EC 2.3.1.41); 3-oxoacyl-[acyl-carrier-protein] reductase (EC 1.1.1.100); 3-hydroxyacyl-[acyl-carrier-protein] dehydratase (EC 4.2.1.59); Enoyl-[acyl-carrier-protein]…	FASN	5.92107	6.77414	5.68709	3	6.12743	0.6	4
Q9H2U2	IPYR2_HUMAN	Inorganic pyrophosphatase 2, mitochondrial (EC 3.6.1.1) (Pyrophosphatase SID6-306) (Pyrophosphate phospho-hydrolase 2) (PPase 2)	PPA2	6.31133	6.11076	5.94849	3	6.12353	1.2	3
Q7RTV0	PHF5A_HUMAN	PHD finger-like domain-containing protein 5A (PHD finger-like domain protein 5A) (Splicing factor 3B-associated 14 kDa protein) (SF3b14b)	PHF5A	5.78974	6.06967	6.50803	3	6.12248	1.6	3
Q9Y3T9	NOC2L_HUMAN	Nucleolar complex protein 2 homolog (Protein NOC2 homolog) (NOC2-like protein) (Novel INHAT repressor)	NOC2L	0	5.9739	6.2708	2	6.12235	0.6	4
Q15029-2	U5S1_HUMAN	116 kDa U5 small nuclear ribonucleoprotein component (Elongation factor Tu GTP-binding domain-containing protein 2) (SNU114 homolog) (hSNU114) (U5 snRNP-specific protein, 116 kDa) (U5-116 kDa)	EFTUD2	5.85745	6.65229	5.85705	3	6.12227	3.6	2
P07602	SAP_HUMAN	Prosaposin (Proactivator polypeptide) [Cleaved into: Saposin-A (Protein A); Saposin-B-Val; Saposin-B (Cerebroside sulfate activator) (CSAct) (Dispersin) (Sphingolipid activator protein 1) (SAP-1) (Sulfatide/GM1 activator); Saposin-C (A1 activator) (Co-beta-glucosidase) (Glucosylceramidase activator) (Sphingolipid activator protein 2) (SAP-2); Saposin-D (Component C) (Protein C)]	PSAP	5.78066	6.8738	5.70665	3	6.12037	0.1	4
Q6UN15-3	FIP1_HUMAN	Pre-mRNA 3'-end-processing factor FIP1 (hFip1) (FIP1-like 1 protein) (Factor interacting with PAP) (Rearranged in hypereosinophilia)	FIP1L1	6.10182	6.20599	6.05231	3	6.12004	0.6	4
Q8WUY1	THEM6_HUMAN	Protein THEM6 (Mesenchymal stem cell protein DSCD75) (Thioesterase superfamily member 6)	THEM6	5.77584	6.93392	5.6241	3	6.11128	#N/A	#N/A
Q16822	PCKGM_HUMAN	Phosphoenolpyruvate carboxykinase [GTP], mitochondrial (PEPCK-M) (EC 4.1.1.32)	PCK2	6.08952	6.82548	5.40949	3	6.10816	0.2	4
Q96EY7	PTCD3_HUMAN	Pentatricopeptide repeat domain-containing protein 3, mitochondrial (28S ribosomal protein S39, mitochondrial) (MRP-S39) (Mitochondrial small ribosomal subunit protein mS39) (Transformation-related gene 15 protein) (TRG-15)	PTCD3	5.71581	6.70124	5.90248	3	6.10651	4.7	2
P53701	CCHL_HUMAN	Holocytochrome c-type synthase (EC 4.4.1.17) (Cytochrome c-type heme lyase)	HCCS	5.35195	6.85629	0	2	6.10412	#N/A	#N/A
P30038-3	AL4A1_HUMAN	Delta-1-pyrroline-5-carboxylate dehydrogenase, mitochondrial (P5C dehydrogenase) (EC 1.2.1.88) (Aldehyde dehydrogenase family 4 member A1) (L-glutamate gamma-semialdehyde dehydrogenase)	ALDH4A1	5.86636	6.93054	5.50911	3	6.102	#N/A	#N/A
P07686	HEXB_HUMAN	Beta-hexosaminidase subunit beta (EC 3.2.1.52) (Beta-N-acetylhexosaminidase subunit beta) (Hexosaminidase subunit B) (Cervical cancer proto-oncogene 7 protein) (HCC-7) (N-acetyl-beta-glucosaminidase subunit beta) [Cleaved into: Beta-hexosaminidase subunit beta chain B; Beta-hexosaminidase subunit beta chain A]	HEXB	5.6798	6.51426	0	2	6.09703	0.1	4
O95182	NDUA7_HUMAN	NADH dehydrogenase [ubiquinone] 1 alpha subcomplex subunit 7 (Complex I-B14.5a) (CI-B14.5a) (NADH-ubiquinone oxidoreductase subunit B14.5a)	NDUFA7	5.56186	6.61935	0	2	6.09061	#N/A	#N/A
Q7Z7H5-3	TMED4_HUMAN	Transmembrane emp24 domain-containing protein 4 (Endoplasmic reticulum stress-response protein 25) (ERS25) (GMP25iso) (Putative NF-kappa-B-activating protein 156) (p24 family protein alpha-3) (p24alpha3)	TMED4	5.54468	6.62609	0	2	6.08538	#N/A	#N/A
Q80F0	ZN579_HUMAN	Zinc finger protein 579	ZNF579	5.31184	6.40627	6.53368	3	6.08393	0.2	4
P17252	KPCA_HUMAN	Protein kinase C alpha type (PKC-A) (PKC-alpha) (EC 2.7.11.13)	PRKCA	5.88124	6.56745	5.79494	3	6.08121	1	3
P82933	RT09_HUMAN	28S ribosomal protein S9, mitochondrial (MRP-S9) (S9mt) (Mitochondrial small ribosomal subunit protein uS9m)	MRPS9	5.54173	6.61899	0	2	6.08036	4.4	2
P51991	ROA3_HUMAN	Heterogeneous nuclear ribonucleoprotein A3 (hnRNP A3)	HNRNPA3	4.94157	7.21147	6.07976	3	6.0776	10.8	1
Q7Z2K6	ERMP1_HUMAN	Endoplasmic reticulum metallopeptidase 1 (EC 3.4.-.-) (Felix-ina)	ERMP1	0	6.70503	5.44641	2	6.07572	0.1	4
Q8IXI1	MIRO2_HUMAN	Mitochondrial Rho GTPase 2 (MIRO-2) (hMiro-2) (EC 3.6.5.-) (Ras homolog gene family member T2)	RHOT2	5.49571	6.65485	0	2	6.07528	0.1	4
M0R026	M0R026_HUMAN	2-hydroxyacyl-CoA lyase 2 (Acetolactate synthase-like protein) (IlvB-like protein)	ILVBL	5.48916	6.65677	0	2	6.07296	#N/A	#N/A
P61106	RAB14_HUMAN	Ras-related protein Rab-14	RAB14	5.77122	0	6.36998	2	6.0706	0.2	4
Q7Z2W4	ZCCHV_HUMAN	Zinc finger CCCH-type antiviral protein 1 (ADP-ribosyltransferase diphtheria toxin-like 13) (ARTD13) (Inactive Poly [ADP-ribose] polymerase 13) (PARP13) (Zinc finger CCCH domain-containing protein 2) (Zinc finger antiviral protein) (ZAP)	ZC3HAV1	0	5.74458	6.39238	2	6.06848	27.4	1
O75369-2	FLNB_HUMAN	Filamin-B (FLN-B) (ABP-278) (ABP-280 homolog) (Actin-binding-like protein) (Beta-filamin) (Filamin homolog 1) (Fh1) (Filamin-3) (Thyroid autoantigen) (Truncated actin-binding protein) (Truncated ABP)	FLNB	6.17143	6.24147	5.76902	3	6.06064	3.6	2
P53985	MOT1_HUMAN	Monocarboxylate transporter 1 (MCT 1) (Solute carrier family 16 member 1)	SLC16A1	5.23629	6.82086	6.1214	3	6.05951	0.2	4
O43286	B4GT5_HUMAN	Beta-1,4-galactosyltransferase 5 (Beta-1,4-GalTase 5) (Beta4Gal-T5) (b4Gal-T5) (EC 2.4.1.-) (Beta-1,4-GalT II) (Glucosylceramide beta-1,4-galactosyltransferase) (EC 2.4.1.274) (Lactosylceramide synthase) (LacCer synthase) (UDP-Gal:beta-GlcNAc beta-1,4-galactosyltransferase 5) (UDP-galactose:beta-N-acetylglucosamine beta-1,4-galactosyltransferase 5)	B4GALT5	5.58681	6.3878	6.20377	3	6.05946	#N/A	#N/A
Q9BUQ8	DDX23_HUMAN	Probable ATP-dependent RNA helicase DDX23 (EC 3.6.4.13) (100 kDa U5 snRNP-specific protein) (DEAD box protein 23) (PRP28 homolog) (U5-100kD)	DDX23	4.53588	6.50107	7.14019	3	6.05905	0.4	4
Q14257	RCN2_HUMAN	Reticulocalbin-2 (Calcium-binding protein ERC-55) (E6-binding protein) (E6BP)	RCN2	6.40973	5.70807	0	2	6.0589	0.2	4
Q5VW36	FOCAD_HUMAN	Focadhesin	FOCAD	5.84406	5.52639	6.79757	3	6.05601	0.1	4
Q96AY3	FKB10_HUMAN	Peptidyl-prolyl cis-trans isomerase FKBP10 (PPIase FKBP10) (EC 5.2.1.8) (65 kDa FK506-binding protein) (65 kDa FKBP) (FKBP-65) (FK506-binding protein 10) (FKBP-10) (Immunophilin FKBP65) (Rotamase)	FKBP10	5.58698	6.52205	0	2	6.05452	0.1	4
A0A087WVM4	A0A087WVM4_HUMAN	Formyltetrahydrofolate synthetase (EC 6.3.4.3)	MTHFD1L	5.38048	6.72734	0	2	6.05391	0.2	4
P13674-3	P4HA1_HUMAN	Prolyl 4-hydroxylase subunit alpha-1 (4-PH alpha-1) (EC 1.14.11.2) (Procollagen-proline,2-oxoglutarate-4-dioxygenase subunit alpha-1)	P4HA1	5.4841	6.61926	0	2	6.05168	0.1	4
Q9P032	NDUF4_HUMAN	NADH dehydrogenase [ubiquinone] 1 alpha subcomplex assembly factor 4 (Hormone-regulated proliferation-associated protein of 20 kDa)	NDUFAF4	5.54315	6.55853	0	2	6.05084	#N/A	#N/A
G3V2V8	G3V2V8_HUMAN	Epididymal secretory protein E1 (NPC intracellular cholesterol transporter 2) (Fragment)	NPC2	5.41469	6.68355	0	2	6.04912	0.1	4
P61619	S61A1_HUMAN	Protein transport protein Sec61 subunit alpha isoform 1 (Sec61 alpha-1)	SEC61A1	5.74609	6.34871	0	2	6.0474	0.2	4
F8VZ44	F8VZ44_HUMAN	Aladin	AAAS	5.40834	6.75089	5.97563	3	6.04495	0.1	4
O95302	FKBP9_HUMAN	Peptidyl-prolyl cis-trans isomerase FKBP9 (PPIase FKBP9) (EC 5.2.1.8) (63 kDa FK506-binding protein) (63 kDa FKBP) (FKBP-63) (FK506-binding protein 9) (FKBP-9) (Rotamase)	FKBP9	5.59238	6.38662	6.13133	3	6.03678	0.1	4
O75874	IDHC_HUMAN	Isocitrate dehydrogenase [NADP] cytoplasmic (IDH) (EC 1.1.1.42) (Cytosolic NADP-isocitrate dehydrogenase) (IDP) (NADP(+)-specific ICDH) (Oxalosuccinate decarboxylase)	IDH1	5.57221	6.38353	6.14192	3	6.03255	0.2	4
Q6PKG0	LARP1_HUMAN	La-related protein 1 (La ribonucleoprotein domain family member 1)	LARP1	5.39365	5.97889	6.7132	3	6.02858	4.7	2
P61927	RL37_HUMAN	60S ribosomal protein L37 (G1.16) (Large ribosomal subunit protein eL37)	RPL37	0	5.76556	6.28355	2	6.02455	1.2	3
P28838-2	AMPL_HUMAN	Cytosol aminopeptidase (EC 3.4.11.1) (Cysteinylglycine-S-conjugate dipeptidase) (EC 3.4.13.23) (Leucine aminopeptidase 3) (LAP-3) (Leucyl aminopeptidase) (Peptidase S) (Proline aminopeptidase) (EC 3.4.11.5) (Prolyl aminopeptidase)	LAP3	5.5706	6.47292	0	2	6.02176	0.1	4
Q8NBJ5	GT251_HUMAN	Procollagen galactosyltransferase 1 (EC 2.4.1.50) (Collagen beta(1-O)galactosyltransferase 1) (ColGalT 1) (Glycosyltransferase 25 family member 1) (Hydroxylysine galactosyltransferase 1)	COLGALT1	5.77757	6.56178	5.69255	3	6.01063	0.1	4
P20020	AT2B1_HUMAN	Plasma membrane calcium-transporting ATPase 1 (EC 7.2.2.10) (Plasma membrane calcium ATPase isoform 1) (PMCA1) (Plasma membrane calcium pump isoform 1)	ATP2B1	5.56426	6.15045	6.30886	3	6.00786	0.1	4
M0R208	M0R208_HUMAN	ATP-dependent Clp protease proteolytic subunit (EC 3.4.21.92)	CLPP	0	5.89882	6.10975	2	6.00429	3.1	2
Q8TAE8	G45IP_HUMAN	Growth arrest and DNA damage-inducible proteins-interacting protein 1 (39S ribosomal protein L59, mitochondrial) (MRP-L59) (CKII beta-associating protein) (CR6-interacting factor 1) (CRIF1) (Mitochondrial large ribosomal subunit protein mL64) (Papillomavirus L2-interacting nuclear protein 1) (PLINP) (PLINP-1) (p53-responsive gene 6 protein)	GADD45GIP1	5.92552	6.07922	0	2	6.00237	0.1	4
P22692-2	IBP4_HUMAN	Insulin-like growth factor-binding protein 4 (IBP-4) (IGF-binding protein 4) (IGFBP-4)	IGFBP4	5.14758	0	6.85511	2	6.00135	#N/A	#N/A
P11234	RALB_HUMAN	Ras-related protein Ral-B (EC 3.6.5.2)	RALB	5.48346	0	6.50813	2	5.99579	1	3
Q5JVS0	HABP4_HUMAN	Intracellular hyaluronan-binding protein 4 (IHABP-4) (IHABP4) (Hyaluronan-binding protein 4) (Ki-1/57 intracellular antigen)	HABP4	0	5.87196	6.10978	2	5.99087	7.2	1
A0A0C4DFM1	A0A0C4DFM1_HUMAN	Transmembrane 9 superfamily member	TM9SF4	5.69503	6.28497	0	2	5.99	#N/A	#N/A
P04040	CATA_HUMAN	Catalase (EC 1.11.1.6)	CAT	5.42873	6.55011	0	2	5.98942	0.2	4
P42166	LAP2A_HUMAN	Lamina-associated polypeptide 2, isoform alpha (Thymopoietin isoform alpha) (TP alpha) (Thymopoietin-related peptide isoform alpha) (TPRP isoform alpha) [Cleaved into: Thymopoietin (TP) (Splenin); Thymopentin (TP5)]	TMPO	6.0454	5.93321	0	2	5.98931	0.5	4
Q9P0M6	H2AW_HUMAN	Core histone macro-H2A.2 (Histone macroH2A2) (mH2A2)	MACROH2A2	5.12189	6.92472	5.91344	3	5.98668	#N/A	#N/A
P02751-15	FINC_HUMAN	Fibronectin (FN) (Cold-insoluble globulin) (CIG) [Cleaved into: Anastellin; Ugl-Y1; Ugl-Y2; Ugl-Y3]	FN1	5.89184	0	6.07983	2	5.98584	0.2	4
D6RDY6	D6RDY6_HUMAN	Signal recognition particle subunit SRP72 (Fragment)	SRP72	0	5.98256	5.9796	2	5.98108	1.7	3
Q8NBX0	SCPDL_HUMAN	Saccharopine dehydrogenase-like oxidoreductase (EC 1.-.-.-)	SCCPDH	5.93909	6.15715	5.8355	3	5.97725	#N/A	#N/A
Q6WCQ1-3	MPRIP_HUMAN	Myosin phosphatase Rho-interacting protein (M-RIP) (Rho-interacting protein 3) (RIP3) (p116Rip)	MPRIP	0	6.63005	5.31725	2	5.97365	0.2	4
Q12965	MYO1E_HUMAN	Unconventional myosin-Ie (Myosin-Ic) (Unconventional myosin 1E)	MYO1E	5.44204	0	6.49374	2	5.96789	0.1	4
P24534	EF1B_HUMAN	Elongation factor 1-beta (EF-1-beta)	EEF1B2	5.8545	6.07547	0	2	5.96499	0.2	4
P41250	SYG_HUMAN	Glycine--tRNA ligase (EC 6.1.1.14) (Diadenosine tetraphosphate synthetase) (Ap4A synthetase) (EC 2.7.7.-) (Glycyl-tRNA synthetase) (GlyRS) (Glycyl-tRNA synthetase 1)	GARS1	5.68854	6.23507	0	2	5.9618	#N/A	#N/A
Q8NFH3	NUP43_HUMAN	Nucleoporin Nup43 (Nup107-160 subcomplex subunit Nup43) (p42)	NUP43	5.83341	6.08483	0	2	5.95912	0.1	4
O60762	DPM1_HUMAN	Dolichol-phosphate mannosyltransferase subunit 1 (EC 2.4.1.83) (Dolichol-phosphate mannose synthase subunit 1) (DPM synthase subunit 1) (Dolichyl-phosphate beta-D-mannosyltransferase subunit 1) (Mannose-P-dolichol synthase subunit 1) (MPD synthase subunit 1)	DPM1	5.99614	6.00013	5.88056	3	5.95895	#N/A	#N/A
Q12860-2	CNTN1_HUMAN	Contactin-1 (Glycoprotein gp135) (Neural cell surface protein F3)	CNTN1	5.88804	6.3704	5.60742	3	5.95529	#N/A	#N/A
Q9Y394-2	DHRS7_HUMAN	Dehydrogenase/reductase SDR family member 7 (EC 1.1.-.-) (Retinal short-chain dehydrogenase/reductase 4) (retSDR4) (Short chain dehydrogenase/reductase family 34C member 1)	DHRS7	6.06382	6.44138	5.34797	3	5.95106	#N/A	#N/A
Q9BZE4-3	NOG1_HUMAN	GTP-binding protein 4 (Chronic renal failure gene protein) (GTP-binding protein NGB) (Nucleolar GTP-binding protein 1)	GTPBP4	5.37308	6.26112	6.21471	3	5.94964	5.7	2
P00533	EGFR_HUMAN	Epidermal growth factor receptor (EC 2.7.10.1) (Proto-oncogene c-ErbB-1) (Receptor tyrosine-protein kinase erbB-1)	EGFR	5.33009	6.66435	5.84807	3	5.9475	#N/A	#N/A
Q9BRK5-4	CAB45_HUMAN	45 kDa calcium-binding protein (Cab45) (Stromal cell-derived factor 4) (SDF-4)	SDF4	0	6.35604	5.53711	2	5.94658	0.1	4
Q14344-2	G013_HUMAN	Guanine nucleotide-binding protein subunit alpha-13	GNA13	0	6.31733	5.56908	2	5.94321	#N/A	#N/A
Q14764	MVP_HUMAN	Major vault protein (MVP) (Lung resistance-related protein)	MVP	6.20909	5.52026	6.09614	3	5.94183	#N/A	#N/A
O75400-2	PR40A_HUMAN	Pre-mRNA-processing factor 40 homolog A (Fas ligand-associated factor 1) (Formin-binding protein 11) (Formin-binding protein 3) (Huntingtin yeast partner A) (Huntingtin-interacting protein 10) (HIP-10) (Huntingtin-interacting protein A) (Renal carcinoma antigen NY-REN-6)	PRPF40A	5.60581	0	6.27374	2	5.93978	0.4	4
Q99832	TCPH_HUMAN	T-complex protein 1 subunit eta (TCP-1-eta) (CCT-eta) (HIV-1 Nef-interacting protein) [Cleaved into: T-complex protein 1 subunit eta, N-terminally processed]	CCT7	5.84987	0	6.02747	2	5.93867	0.3	4
P50552	VASP_HUMAN	Vasodilator-stimulated phosphoprotein (VASP)	VASP	0	6.05057	5.81877	2	5.93467	3.2	2
O75844	FACE1_HUMAN	CAAX prenyl protease 1 homolog (EC 3.4.24.84) (Farnesylated proteins-converting enzyme 1) (FACE-1) (Prenyl protein-specific endoprotease 1) (Zinc metalloproteinase Ste24 homolog)	ZMPSTE24	5.86638	6.14579	5.78047	3	5.93088	0.1	4
H0YKS8	H0YKS8_HUMAN	Lactadherin (Fragment)	MFGE8	5.71399	0	6.146	2	5.93	#N/A	#N/A
Q9H936	GHC1_HUMAN	Mitochondrial glutamate carrier 1 (GC-1) (Glutamate/H(+) symporter 1) (Solute carrier family 25 member 22)	SLC25A22	0	5.92806	5.93089	2	5.92948	#N/A	#N/A
O75475-3	PSIP1_HUMAN	PC4 and SFRS1-interacting protein (CLL-associated antigen KW-7) (Dense fine speckles 70 kDa protein) (DFS 70) (Lens epithelium-derived growth factor) (Transcriptional coactivator p75/p52)	PSIP1	0	5.81565	6.01891	2	5.91728	0.5	4
Q9Y673-2	ALG5_HUMAN	Dolichyl-phosphate beta-glucosyltransferase (DolP-glucosyltransferase) (EC 2.4.1.117) (Asparagine-linked glycosylation protein 5 homolog)	ALG5	5.67386	6.15936	0	2	5.91661	#N/A	#N/A
C9J4Z3	C9J4Z3_HUMAN	60S ribosomal protein L37a (Ribosomal protein L37a, isoform CRA_c)	RPL37A	5.48471	0	6.34219	2	5.91345	0.3	4
Q70UQ0	IKIP_HUMAN	Inhibitor of nuclear factor kappa-B kinase-interacting protein (I kappa-B kinase-interacting protein) (IKBKB-interacting protein) (IKK-interacting protein)	IKBIP	5.76261	6.67106	5.30589	3	5.91319	#N/A	#N/A
F5H6I7	F5H6I7_HUMAN	Atlastin-3	ATL3	0	6.32893	5.48169	2	5.90531	0.2	4
Q969Z0-2	TBRG4_HUMAN	FAST kinase domain-containing protein 4 (Cell cycle progression restoration protein 2) (Cell cycle progression protein 2) (Protein TBRG4) (Transforming growth factor beta regulator 4)	TBRG4	5.4255	6.8753	5.39824	3	5.89968	0.4	4
Q9UL25	RAB21_HUMAN	Ras-related protein Rab-21	RAB21	5.34496	6.4524	0	2	5.89868	0.1	4
F5H669	F5H669_HUMAN	Cleavage and polyadenylation-specificity factor subunit 7 (Fragment)	CPSF7	6.26026	5.78893	5.64573	3	5.89831	6.6	2
Q9H845	ACAD9_HUMAN	Complex I assembly factor ACAD9, mitochondrial (Acyl-CoA dehydrogenase family member 9) (ACAD-9) (EC 1.3.8.-)	ACAD9	0	6.59643	5.18879	2	5.89261	#N/A	#N/A
Q8N766-3	EMC1_HUMAN	ER membrane protein complex subunit 1	EMC1	5.76134	6.78484	5.12418	3	5.89012	0.1	4
Q9H7Z7	PGES2_HUMAN	Prostaglandin E synthase 2 (EC 5.3.99.3) (Membrane-associated prostaglandin E synthase-2) (mPGE synthase-2) (Microsomal prostaglandin E synthase 2) (mPGES-2) (Prostaglandin-H(2) E-isomerase) [Cleaved into: Prostaglandin E synthase 2 truncated form]	PTGES2	5.87118	6.33216	5.44837	3	5.8839	#N/A	#N/A
Q9BRR6-2	ADPGK_HUMAN	ADP-dependent glucokinase (ADP-GK) (ADPGK) (EC 2.7.1.147) (RbBP-35)	ADPGK	5.30912	6.45611	0	2	5.88261	#N/A	#N/A
Q7Z417	NUFP2_HUMAN	Nuclear fragile X mental retardation-interacting protein 2 (82 kDa FMRP-interacting protein) (82-FIP) (Cell proliferation-inducing gene 1 protein) (FMRP-interacting protein 2)	NUFIP2	0	6.13745	5.62457	2	5.88101	26.1	1
Q6Y1H2	HACD2_HUMAN	Very-long-chain (3R)-3-hydroxyacyl-CoA dehydratase 2 (EC 4.2.1.134) (3-hydroxyacyl-CoA dehydratase 2) (HACD2) (Protein-tyrosine phosphatase-like member B)	HACD2	0	5.25513	6.49711	2	5.87612	#N/A	#N/A
Q13418	ILK_HUMAN	Integrin-linked protein kinase (EC 2.7.11.1) (59 kDa serine/threonine-protein kinase) (Beta-integrin-linked kinase) (ILK-1) (ILK-2) (p59ILK)	ILK	4.9922	6.6142	6.0103	3	5.87224	0.2	4
Q9Y4W6	AFG32_HUMAN	AFG3-like protein 2 (EC 3.4.24.-) (Paraplegin-like protein)	AFG3L2	5.10496	6.63616	0	2	5.87056	#N/A	#N/A
Q9UNW1-4	MINP1_HUMAN	Multiple inositol polyphosphate phosphatase 1 (EC 3.1.3.62) (2,3-bisphosphoglycerate 3-phosphatase) (2,3-BPG phosphatase) (EC 3.1.3.80) (Inositol (1,3,4,5)-tetrakisphosphate 3-phosphatase) (Ins(1,3,4,5)P(4) 3-phosphatase)	MINPP1	5.94982	5.7824	0	2	5.86611	0.1	4
Q02224-3	CENPE_HUMAN	Centromere-associated protein E (Centromere protein E) (CENP-E) (Kinesin-7) (Kinesin-related protein CENPE)	CENPE	0	5.9999	5.72051	2	5.86021	0.2	4
O60313	OPA1_HUMAN	Dynamin-like 120 kDa protein, mitochondrial (EC 3.6.5.5) (Optic atrophy protein 1) [Cleaved into: Dynamin-like 120 kDa protein, form S1]	OPA1	5.96745	6.58318	5.02849	3	5.8597	0.1	4
O95239-2	KIF4A_HUMAN	Chromosome-associated kinesin KIF4A (Chromokinesin-A)	KIF4A	4.67529	6.43592	6.4658	3	5.85901	0.2	4
Q5T7C4	Q5T7C4_HUMAN	High mobility group protein B1	HMGB1	5.62357	0	6.08799	2	5.85578	0.6	4
Q9Y490	TLN1_HUMAN	Talin-1	TLN1	5.39386	6.46838	5.68571	3	5.84931	0.4	4
O15400-2	STX7_HUMAN	Syntaxin-7	STX7	5.48067	6.43067	5.62308	3	5.84481	0.1	4
E9PSI1	E9PSI1_HUMAN	Transmembrane 9 superfamily member	NA9	5.17164	6.51787	0	2	5.84475	#N/A	#N/A
Q10472	GALT1_HUMAN	Polypeptide N-acetylgalactosaminyltransferase 1 (EC 2.4.1.41) (Polypeptide GalNAc transferase 1) (GalNAc-T1) (pp-GaNTase 1) (Protein-UDP acetylgalactosaminyltransferase 1) (UDP-GalNAc:polypeptide N-acetylgalactosaminyltransferase 1) [Cleaved into: Polypeptide N-acetylgalactosaminyltransferase 1 soluble form]	GALNT1	4.96505	6.70991	0	2	5.83748	#N/A	#N/A
F5H2F4	F5H2F4_HUMAN	C-1-tetrahydrofolate synthase, cytoplasmic (EC 1.5.1.5) (EC 3.5.4.9) (EC 6.3.4.3) (Formyltetrahydrofolate synthetase) (Methenyltetrahydrofolate cyclohydrolase) (Methylenetetrahydrofolate dehydrogenase)	MTHFD1	4.79509	6.30752	6.40978	3	5.83746	3.4	2
Q8N357	S35F6_HUMAN	Solute carrier family 35 member F6 (ANT2-binding protein) (ANT2BP) (Transport and Golgi organization 9 homolog)	SLC35F6	4.48858	6.56109	6.43008	3	5.82658	#N/A	#N/A
Q96DZ1-2	ERLEC_HUMAN	Endoplasmic reticulum lectin 1 (ER lectin) (Erlectin) (XTP3-transactivated gene B protein)	ERLEC1	4.88161	6.76912	0	2	5.82537	#N/A	#N/A
Q8TEM1	PO210_HUMAN	Nuclear pore membrane glycoprotein 210 (Nuclear pore protein gp210) (Nuclear envelope pore membrane protein POM 210) (POM210) (Nucleoporin Nup210) (Pore membrane protein of 210 kDa)	NUP210	5.18656	6.88447	5.40276	3	5.8246	0.1	4
I3L1L3	I3L1L3_HUMAN	Myb-binding protein 1A (Fragment)	MYBBP1A	0	5.52547	6.1088	2	5.81714	1.7	3
Q99805	TM9S2_HUMAN	Transmembrane 9 superfamily member 2 (p76)	TM9SF2	5.32077	6.10907	6.01465	3	5.81483	0.1	4
Q9NWH9	SLTM_HUMAN	SAFB-like transcription modulator (Modulator of estrogen-induced transcription)	SLTM	4.95282	0	6.67231	2	5.81256	0.7	4
Q09666	AHNK_HUMAN	Neuroblast differentiation-associated protein AHNAK (Desmoyokin)	AHNAK	5.38119	6.21141	5.84375	3	5.81212	0.5	4
P18583-6	SON_HUMAN	Protein SON (Bax antagonist selected in saccharomyces 1) (BASS1) (Negative regulatory element-binding protein) (NRE-binding protein) (Protein DBP-5) (SON3)	SON	5.41142	6.29206	5.71415	3	5.80588	0.6	4
Q8NCW5-2	NNRE_HUMAN	NAD(P)H-hydrate epimerase (EC 5.1.99.6) (Apolipoprotein A-I-binding protein) (AI-BP) (NAD(P)HX epimerase) (YjeF N-terminal domain-containing protein 1) (YjeF_N1)	NAXE	5.48262	0	6.12571	2	5.80416	0.1	4
Q9NTK5	OLA1_HUMAN	Obg-like ATPase 1 (DNA damage-regulated overexpressed in cancer 45) (DOC45) (GTP-binding protein 9)	OLA1	5.30029	6.30389	0	2	5.80209	0.4	4
P07384	CAN1_HUMAN	Calpain-1 catalytic subunit (EC 3.4.22.52) (Calcium-activated neutral proteinase 1) (CANP 1) (Calpain mu-type) (Calpain-1 large subunit) (Cell proliferation-inducing gene 30 protein) (Micromolar-calpain) (muCANP)	CAPN1	5.425	6.15848	0	2	5.79174	0.2	4
Q8WUM4	PDC6I_HUMAN	Programmed cell death 6-interacting protein (PDCD6-interacting protein) (ALG-2-interacting protein 1) (ALG-2-interacting protein X) (Hp95)	PDCD6IP	5.60512	5.97825	0	2	5.79169	4.4	2
A0A087WTV6	A0A087WTV6_HUMAN	Pyrroline-5-carboxylate reductase (EC 1.5.1.2)	PYCR2	4.81666	6.7637	0	2	5.79018	#N/A	#N/A
D6RCD0	D6RCD0_HUMAN	Estradiol 17-beta-dehydrogenase 11	HSD17B11	5.5392	5.80625	6.00428	3	5.78324	#N/A	#N/A
Q6ZMP0	THSD4_HUMAN	Thrombospondin type-1 domain-containing protein 4 (A disintegrin and metalloproteinase with thrombospondin motifs-like protein 6) (ADAMTS-like protein 6) (ADAMTSL-6)	THSD4	5.38844	5.55584	6.39848	3	5.78092	#N/A	#N/A
O60568	PLOD3_HUMAN	Multifunctional procollagen lysine hydroxylase and glycosyltransferase LH3 [Includes: Procollagen-lysine,2-oxoglutarate 5-dioxygenase 3 (EC 1.14.11.4) (Lysyl hydroxylase 3) (LH3); Procollagen glycosyltransferase (EC 2.4.1.50) (EC 2.4.1.66) (Galactosylhydroxylysine-glucosyltransferase) (Procollagen galactosyltransferase) (Procollagen glucosyltransferase)]	PLOD3	5.46346	6.0839	0	2	5.77368	0.1	4
Q99583	MNT_HUMAN	Max-binding protein MNT (Class D basic helix-loop-helix protein 3) (bHLHd3) (Myc antagonist MNT) (Protein ROX)	MNT	0	5.82253	5.71399	2	5.76826	#N/A	#N/A
G3V3B0	G3V3B0_HUMAN	Apoptotic chromatin condensation inducer in the nucleus	ACIN1	0	6.44149	5.09276	2	5.76712	0.6	4
P67775-2	PP2AA_HUMAN	Serine/threonine-protein phosphatase 2A catalytic subunit alpha isoform (PP2A-alpha) (EC 3.1.3.16) (Replication protein C) (RP-C)	PPP2CA	5.49718	6.02674	0	2	5.76196	0.1	4
P49189	AL9A1_HUMAN	4-trimethylaminobutyraldehyde dehydrogenase (TMABA-DH) (TMABALDH) (EC 1.2.1.47) (Aldehyde dehydrogenase E3 isozyme) (Aldehyde dehydrogenase family 9 member A1) (EC 1.2.1.3) (Gamma-aminobutyraldehyde dehydrogenase) (EC 1.2.1.19) (R-aminobutyraldehyde dehydrogenase) [Cleaved into: 4-trimethylaminobutyraldehyde dehydrogenase, N-terminally processed]	ALDH9A1	5.47832	6.03088	0	2	5.7546	0.2	4
P23526	SAHH_HUMAN	Adenosylhomocysteinase (AdoHcyase) (EC 3.3.1.1) (S-adenosyl-L-homocysteine hydrolase)	AHCY	5.26271	6.32021	5.67363	3	5.75218	0.2	4
P38919	IF4A3_HUMAN	Eukaryotic initiation factor 4A-III (eIF-4A-III) (eIF4A-III) (EC 3.6.4.13) (ATP-dependent RNA helicase DDX48) (ATP-dependent RNA helicase eIF4A-3) (DEAD box protein 48) (Eukaryotic initiation factor 4A-like NUK-34) (Eukaryotic translation initiation factor 4A isoform 3) (Nuclear matrix protein 265) (NMP 265) (hNMP 265) [Cleaved into: Eukaryotic initiation factor 4A-III, N-terminally processed]	EIF4A3	5.33999	6.1634	0	2	5.75169	10.6	1
P35221-2	CT01_HUMAN	Catenin alpha-1	CTNNA1	5.35106	6.13729	0	2	5.74418	0.5	4
Q15149	PLEC_HUMAN	Plectin (PCN) (PLTN) (Hemidesmosomal protein 1) (HD1) (Plectin-1)	PLEC	6.97852	0	4.48477	2	5.73165	0.4	4
P61970	NTF2_HUMAN	Nuclear transport factor 2 (NTF-2) (Placental protein 15) (PP15)	NUTF2	5.52767	5.92532	0	2	5.7265	0.1	4
P30533	AMRP_HUMAN	Alpha-2-macroglobulin receptor-associated protein (Alpha-2-MRAP) (Low density lipoprotein receptor-related protein-associated protein 1) (RAP)	LRPAP1	5.27154	6.38666	5.51451	3	5.72424	0.1	4
O15460-2	P4HA2_HUMAN	Prolyl 4-hydroxylase subunit alpha-2 (4-PH alpha-2) (EC 1.14.11.2) (Procollagen-proline,2-oxoglutarate-4-dioxygenase subunit alpha-2)	P4HA2	5.76348	6.29896	5.11008	3	5.72418	0.1	4
Q96ER9-2	CCD51_HUMAN	Mitochondrial potassium channel (MITOK) (Coiled-coil domain-containing protein 51)	CCDC51	4.9072	6.54099	0	2	5.7241	#N/A	#N/A
G3XAN4	G3XAN4_HUMAN	Translocating chain-associated membrane protein 1 (Translocation associated membrane protein 1, isoform CRA_a)	TRAM1	4.55955	6.51218	6.087	3	5.71957	0.1	4
Q96DV4	RM38_HUMAN	39S ribosomal protein L38, mitochondrial (L38mt) (MRP-L38) (Mitochondrial large ribosomal subunit protein mL38)	MRPL38	4.83495	6.73039	5.57717	3	5.71417	0.2	4
P61006	RAB8A_HUMAN	Ras-related protein Rab-8A (Oncogene c-mel)	RAB8A	5.5539	6.26752	5.31831	3	5.71324	#N/A	#N/A
Q92896	GSLG1_HUMAN	Golgi apparatus protein 1 (CFR-1) (Cysteine-rich fibroblast growth factor receptor) (E-selectin ligand 1) (ESL-1) (Golgi sialoglycoprotein MG-160)	GLG1	5.39501	6.03068	0	2	5.71285	#N/A	#N/A
P29317	EPHA2_HUMAN	Ephrin type-A receptor 2 (EC 2.7.10.1) (Epithelial cell kinase) (Tyrosine-protein kinase receptor ECK)	EPHA2	4.85988	6.49535	5.75482	3	5.70335	#N/A	#N/A
E9PK91	E9PK91_HUMAN	Bcl-2-associated transcription factor 1	BCLAF1	0	5.56939	5.83662	2	5.703	3.6	2
E5RK48	E5RK48_HUMAN	NADP-retinol dehydrogenase (EC 1.1.1.300)	RDH10	5.34457	6.05793	0	2	5.70125	#N/A	#N/A
Q96C01	F136A_HUMAN	Protein FAM136A	FAM136A	5.28974	5.50237	6.30809	3	5.70007	#N/A	#N/A
P61160	ARP2_HUMAN	Actin-related protein 2 (Actin-like protein 2)	ACTR2	5.17638	6.20491	0	2	5.69064	0.1	4
O75533	SF3B1_HUMAN	Splicing factor 3B subunit 1 (Pre-mRNA-splicing factor SF3b 155 kDa subunit) (SF3b155) (Spliceosome-associated protein 155) (SAP 155)	SF3B1	5.34827	5.68707	6.02102	3	5.68545	3.7	2
P30457	1A66_HUMAN	HLA class I histocompatibility antigen, A alpha chain (Human leukocyte antigen A) (HLA-A)	HLA-A	4.94288	6.19667	5.91006	3	5.6832	0.1	4
P49790-3	NU153_HUMAN	Nuclear pore complex protein Nup153 (153 kDa nucleoporin) (Nucleoporin Nup153)	NUP153	5.00303	6.3628	0	2	5.68292	3.1	2
Q13243-3	SRSF5_HUMAN	Serine/arginine-rich splicing factor 5 (Delayed-early protein HRS) (Pre-mRNA-splicing factor SRP40) (Splicing factor, arginine/serine-rich 5)	SRSF5	5.20825	6.15039	5.6851	3	5.68125	8.8	1
P33176	KINH_HUMAN	Kinesin-1 heavy chain (Conventional kinesin heavy chain) (Ubiquitous kinesin heavy chain) (UKHC)	KIF5B	0	5.75433	5.60526	2	5.6798	0.3	4
P17066	HSP76_HUMAN	Heat shock 70 kDa protein 6 (Heat shock 70 kDa protein B')	HSPA6	4.77319	5.99144	6.24736	3	5.67067	0.1	4
Q9UG63	ABCF2_HUMAN	ATP-binding cassette sub-family F member 2 (Iron-inhibited ABC transporter 2)	ABCF2	0	6.04017	5.28596	2	5.66306	0.3	4
P43686	PRS6B_HUMAN	26S proteasome regulatory subunit 6B (26S proteasome AAA-ATPase subunit RPT3) (MB67-interacting protein) (MIP224) (Proteasome 26S subunit ATPase 4) (Tat-binding protein 7) (TBP-7)	PSMC4	4.9891	6.33423	0	2	5.66167	0.1	4
Q9NZI8	IF2B1_HUMAN	Insulin-like growth factor 2 mRNA-binding protein 1 (IGF2 mRNA-binding protein 1) (IMP-1) (IMP1) (Coding region determinant-binding protein) (CRD-BP) (IGF-II mRNA-binding protein 1) (VICKZ family member 1) (Zipcode-binding protein 1) (ZBP-1)	IGF2BP1	5.14718	6.17499	0	2	5.66109	30	1
Q9NZN4	EHD2_HUMAN	EH domain-containing protein 2 (PAST homolog 2)	EHD2	0	5.95993	5.35353	2	5.65673	#N/A	#N/A
P26640	SYVC_HUMAN	Valine--tRNA ligase (EC 6.1.1.9) (Protein G7a) (Valyl-tRNA synthetase) (ValRS)	VARS1	4.86765	6.02649	6.07456	3	5.65623	#N/A	#N/A
Q9Y2Z4	SYYM_HUMAN	Tyrosine--tRNA ligase, mitochondrial (EC 6.1.1.1) (Tyrosyl-tRNA synthetase) (TyrRS)	YARS2	5.37945	5.92437	0	2	5.65191	0.2	4
Q6P2E9	EDC4_HUMAN	Enhancer of mRNA-decapping protein 4 (Autoantigen Ge-1) (Autoantigen RCD-8) (Human enhancer of decapping large subunit) (Hedls)	EDC4	5.05618	6.22	0	2	5.63809	22.8	1
P14923	PLAK_HUMAN	Junction plakoglobin (Catenin gamma) (Desmoplakin III) (Desmoplakin-3)	JUP	5.79112	0	5.47916	2	5.63514	0.1	4
Q2TB90	HKDC1_HUMAN	Hexokinase HKDC1 (EC 2.7.1.1) (Hexokinase domain-containing protein 1)	HKDC1	5.36881	6.30511	5.22378	3	5.63257	#N/A	#N/A
Q02809	PLOD1_HUMAN	Procollagen-lysine,2-oxoglutarate 5-dioxygenase 1 (EC 1.14.11.4) (Lysyl hydroxylase 1) (LH1)	PLOD1	5.05637	6.19838	0	2	5.62738	0.1	4
Q92887	MRP2_HUMAN	ATP-binding cassette sub-family C member 2 (EC 7.6.2.-) (EC 7.6.2.2) (EC 7.6.2.3) (Canalicular multidrug resistance protein) (Canalicular multispecific organic anion transporter 1) (Multidrug resistance-associated protein 2)	ABCC2	0	5.64413	5.60898	2	5.62655	0.1	4
Q15459	SF3A1_HUMAN	Splicing factor 3A subunit 1 (SF3a120) (Spliceosome-associated protein 114) (SAP 114)	SF3A1	5.47296	0	5.77681	2	5.62489	0.6	4
P11498	PYC_HUMAN	Pyruvate carboxylase, mitochondrial (EC 6.4.1.1) (Pyruvic carboxylase) (PCB)	PC	5.97225	6.13216	4.7655	3	5.6233	0.2	4
Q14151	SAFB2_HUMAN	Scaffold attachment factor B2 (SAF-B2)	SAFB2	4.59734	5.64511	6.62298	3	5.62181	13.5	1
Q9H330-2	TM245_HUMAN	Transmembrane protein 245 (Protein CG-2)	TMEM245	4.61073	5.68273	6.56697	3	5.62014	#N/A	#N/A
Q76M96-2	CCD80_HUMAN	Coiled-coil domain-containing protein 80 (Down-regulated by oncogenes protein 1) (Up-regulated in BRS-3 deficient mouse homolog)	CCDC80	4.50714	5.55725	6.77821	3	5.6142	#N/A	#N/A
O60264	SMCA5_HUMAN	SWI/SNF-related matrix-associated actin-dependent regulator of chromatin subfamily A member 5 (SWI/SNF-related matrix-associated actin-dependent regulator of chromatin A5) (EC 3.6.4.-) (Sucrose nonfermenting protein 2 homolog) (hSNF2H)	SMARCA5	5.09729	6.65562	5.07525	3	5.60939	3.3	2
A0A087WV29	A0A087WV29_HUMAN	RNA cytidine acetyltransferase (EC 2.3.1.-) (18S rRNA cytosine acetyltransferase) (N-acetyltransferase 10)	NAT10	4.82181	6.45977	5.51243	3	5.598	0.6	4
P09874	PARP1_HUMAN	Poly [ADP-ribose] polymerase 1 (PARP-1) (EC 2.4.2.30) (ADP-ribosyltransferase diphtheria toxin-like 1) (ARTD1) (DNA ADP-ribosyltransferase PARP1) (EC 2.4.2.-) (NAD(+) ADP-ribosyltransferase 1) (ADPRT 1) (Poly[ADP-ribose] synthase 1) (Protein poly-ADP-ribosyltransferase PARP1) (EC 2.4.2.-)	PARP1	5.80445	0	5.35432	2	5.57938	1.5	3
A0A087WTP3	A0A087WTP3_HUMAN	Far upstream element-binding protein 2	KHSRP	5.54403	5.6057	0	2	5.57487	14.8	1
P07942	LAMB1_HUMAN	Laminin subunit beta-1 (Laminin B1 chain) (Laminin-1 subunit beta) (Laminin-10 subunit beta) (Laminin-12 subunit beta) (Laminin-2 subunit beta) (Laminin-6 subunit beta) (Laminin-8 subunit beta)	LAMB1	0	6.03149	5.11062	2	5.57106	0.1	4
Q6ZXV5-2	TMTC3_HUMAN	Protein O-mannosyl-transferase TMTC3 (EC 2.4.1.109) (Protein SMILE) (Transmembrane and TPR repeat-containing protein 3)	TMTC3	5.13504	6.00169	0	2	5.56836	0.1	4
S4R400	S4R400_HUMAN	Focadhesin	FOCAD	4.95973	6.16747	0	2	5.5636	0.1	4
P53396	ACLY_HUMAN	ATP-citrate synthase (EC 2.3.3.8) (ATP-citrate (pro-S-)-lyase) (ACL) (Citrate cleavage enzyme)	ACLY	5.91229	5.20287	0	2	5.55758	0.2	4
P49792	RBP2_HUMAN	E3 SUMO-protein ligase RanBP2 (EC 2.3.2.-) (358 kDa nucleoporin) (Nuclear pore complex protein Nup358) (Nucleoporin Nup358) (Ran-binding protein 2) (RanBP2) (p270)	RANBP2	5.21693	6.37486	5.02098	3	5.53759	2.4	3
P31153	METK2_HUMAN	S-adenosylmethionine synthase isoform type-2 (AdoMet synthase 2) (EC 2.5.1.6) (Methionine adenosyltransferase 2) (MAT 2) (Methionine adenosyltransferase II) (MAT-II)	MAT2A	4.73345	6.3353	0	2	5.53438	0.3	4
Q15397	K0020_HUMAN	Pumilio homolog 3 (HBV X-transactivated gene 5 protein) (HBV XAg-transactivated protein 5) (Minor histocompatibility antigen HA-8) (HLA-HA8)	PUM3	5.56573	5.4907	5.54233	3	5.53292	0.5	4
Q9BYN8	RT26_HUMAN	28S ribosomal protein S26, mitochondrial (MRP-S26) (S26mt) (28S ribosomal protein S13, mitochondrial) (MRP-S13) (S13mt) (Mitochondrial small ribosomal subunit protein mS26)	MRPS26	5.19265	0	5.84692	2	5.51979	3.2	2
Q9UII2	ATIF1_HUMAN	ATPase inhibitor, mitochondrial (ATP synthase F1 subunit epsilon) (Inhibitor of F(1)F(o)-ATPase) (IF(1)) (IF1)	ATP5IF1	5.33049	6.50877	4.7183	3	5.51919	#N/A	#N/A
P78527	PRKDC_HUMAN	DNA-dependent protein kinase catalytic subunit (DNA-PK catalytic subunit) (DNA-PKcs) (EC 2.7.11.1) (DNPK1) (p460)	PRKDC	5.33467	5.92927	5.23613	3	5.50002	1.5	3
J3KR24	J3KR24_HUMAN	Isoleucyl-tRNA synthetase (EC 6.1.1.5)	IARS1	0	5.6928	5.29055	2	5.49167	#N/A	#N/A
P35580	MYH10_HUMAN	Myosin-10 (Cellular myosin heavy chain, type B) (Myosin heavy chain 10) (Myosin heavy chain, non-muscle IIb) (Non-muscle myosin heavy chain B) (NMMHC-B) (Non-muscle myosin heavy chain IIb) (NMMHC II-b) (NMMHC-IIB)	MYH10	5.1821	5.76798	0	2	5.47504	3.3	2
Q96QC0	PP1RA_HUMAN	Serine/threonine-protein phosphatase 1 regulatory subunit 10 (MHC class I region proline-rich protein CAT53) (PP1-binding protein of 114 kDa) (Phosphatase 1 nuclear targeting subunit) (Protein FB19) (p99)	PPP1R10	4.69757	6.01749	5.66908	3	5.46138	4.4	2
Q9NVV4-2	PAPD1_HUMAN	Poly(A) RNA polymerase, mitochondrial (PAP) (EC 2.7.7.19) (PAP-associated domain-containing protein 1) (Polynucleotide adenylyltransferase) (Terminal uridylyltransferase 1) (TUTase 1) (mtPAP)	MTPAP	4.73292	6.13903	0	2	5.43598	0.4	4
B1ANR0	B1ANR0_HUMAN	Polyadenylate-binding protein (PABP)	PABPC4	0	5.85174	5.01347	2	5.43261	25.4	1
P23229-4	ITA6_HUMAN	Integrin alpha-6 (CD49 antigen-like family member F) (VLA-6) (CD antigen CD49f) [Cleaved into: Integrin alpha-6 heavy chain; Integrin alpha-6 light chain; Processed integrin alpha-6 (Alpha6p)]	ITGA6	5.33062	5.63107	5.3283	3	5.42999	0.1	4
Q14204	DYHC1_HUMAN	Cytoplasmic dynein 1 heavy chain 1 (Cytoplasmic dynein heavy chain 1) (Dynein heavy chain, cytosolic)	DYNC1H1	5.08874	5.71873	0	2	5.40374	0.5	4
Q13347	EIF3I_HUMAN	Eukaryotic translation initiation factor 3 subunit I (eIF3i) (Eukaryotic translation initiation factor 3 subunit 2) (TGF-beta receptor-interacting protein 1) (TRIP-1) (eIF-3-beta) (eIF3 p36)	EIF3I	5.31271	5.48861	0	2	5.40066	4.3	2
E9PF10	E9PF10_HUMAN	Nuclear pore complex protein Nup155	NUP155	4.30658	6.51908	5.36386	3	5.3965	0.2	4
O14578	CTRO_HUMAN	Citron Rho-interacting kinase (CRIK) (EC 2.7.11.1) (Serine/threonine-protein kinase 21)	CIT	0	5.12215	5.65007	2	5.38611	3.1	2
P16144-4	ITB4_HUMAN	Integrin beta-4 (GP150) (CD antigen CD104)	ITGB4	5.13392	5.61908	0	2	5.3765	#N/A	#N/A
O75746-2	CMC1_HUMAN	Calcium-binding mitochondrial carrier protein Aralar1 (Mitochondrial aspartate glutamate carrier 1) (Solute carrier family 25 member 12)	SLC25A12	4.67625	6.03358	0	2	5.35492	#N/A	#N/A
Q9UGP8	SEC63_HUMAN	Translocation protein SEC63 homolog	SEC63	4.72552	5.96831	0	2	5.34691	0.4	4
P46087	NOP2_HUMAN	Probable 28S rRNA (cytosine(4447)-C(5))-methyltransferase (EC 2.1.1.-) (Nucleolar protein 1) (Nucleolar protein 2 homolog) (Proliferating-cell nucleolar antigen p120) (Proliferation-associated nucleolar protein p120)	NOP2	4.49514	6.08565	5.44699	3	5.34259	2.7	3
Q96CP6-2	GRM1A_HUMAN	Protein Aster-A (GRAM domain-containing protein 1A)	GRAMD1A	4.1172	6.64359	5.26102	3	5.34061	#N/A	#N/A
P12270	TPR_HUMAN	Nucleoprotein TPR (Megator) (NPC-associated intranuclear protein) (Translocated promoter region protein)	TPR	5.1312	5.52537	0	2	5.32829	0.4	4
O43175	SERA_HUMAN	D-3-phosphoglycerate dehydrogenase (3-PGDH) (EC 1.1.1.95) (2-oxoglutarate reductase) (EC 1.1.1.399) (Malate dehydrogenase) (EC 1.1.1.37)	PHGDH	4.58364	6.06337	0	2	5.32351	0.4	4
O94907	DKK1_HUMAN	Dickkopf-related protein 1 (Dickkopf-1) (Dkk-1) (hDkk-1) (SK)	DKK1	4.68307	5.68693	5.57927	3	5.31642	#N/A	#N/A
Q5JTH9-2	RRP12_HUMAN	RRP12-like protein	RRP12	5.65287	5.3057	4.97129	3	5.30995	0.7	4
Q92616	GCN1L_HUMAN	eIF-2-alpha kinase activator GCN1 (GCN1 eIF-2-alpha kinase activator homolog) (GCN1-like protein 1) (General control of amino-acid synthesis 1-like protein 1) (Translational activator GCN1) (HsGCN1)	GCN1	0	5.41502	5.20017	2	5.30759	1.6	3
P62633-7	CNBP_HUMAN	Cellular nucleic acid-binding protein (CNBP) (Zinc finger protein 9)	CNBP	4.88755	0	5.72185	2	5.3047	0.7	4
Q8IVF2-3	AHNK2_HUMAN	Protein AHNAK2	AHNAK2	4.86548	5.43957	5.52034	3	5.27513	0.1	4
P17480-2	UBF1_HUMAN	Nucleolar transcription factor 1 (Autoantigen NOR-90) (Upstream-binding factor 1) (UBF-1)	UBTF	4.36186	6.11019	0	2	5.23602	0.3	4
O75976	CBPD_HUMAN	Carboxypeptidase D (EC 3.4.17.22) (Metallocarboxypeptidase D) (gp180)	CPD	5.25498	4.87629	5.50102	3	5.21076	#N/A	#N/A
O00411	RPOM_HUMAN	DNA-directed RNA polymerase, mitochondrial (MtRPOL) (EC 2.7.7.6)	POLRMT	0	5.86275	4.54074	2	5.20174	0.5	4
O75643	U520_HUMAN	U5 small nuclear ribonucleoprotein 200 kDa helicase (EC 3.6.4.13) (Activating signal cointegrator 1 complex subunit 3-like 1) (BRR2 homolog) (U5 snRNP-specific 200 kDa protein) (U5-200KD)	SNRNP200	4.9581	6.07889	4.52523	3	5.1874	1.5	3
Q3KQU3-2	MA7D1_HUMAN	MAP7 domain-containing protein 1 (Arginine/proline-rich coiled-coil domain-containing protein 1) (Proline/arginine-rich coiled-coil domain-containing protein 1)	MAP7D1	5.05281	0	5.30224	2	5.17753	0.2	4
P55060-3	XPO2_HUMAN	Exportin-2 (Exp2) (Cellular apoptosis susceptibility protein) (Chromosome segregation 1-like protein) (Importin-alpha re-exporter)	CSE1L	4.40731	5.84537	0	2	5.12634	3.5	2
Q14126	DSG2_HUMAN	Desmoglein-2 (Cadherin family member 5) (HDGC)	DSG2	4.52731	5.72269	0	2	5.125	0.2	4
Q9Y520-3	PRC2C_HUMAN	Protein PRRC2C (BAT2 domain-containing protein 1) (HBV X-transactivated gene 2 protein) (HBV XAg-transactivated protein 2) (HLA-B-associated transcript 2-like 2) (Proline-rich and coiled-coil-containing protein 2C)	PRRC2C	4.1749	5.13532	6.00864	3	5.10629	25.7	1
Q6P2Q9	PRP8_HUMAN	Pre-mRNA-processing-splicing factor 8 (220 kDa U5 snRNP-specific protein) (PRP8 homolog) (Splicing factor Prp8) (p220)	PRPF8	5.1724	5.47737	4.63371	3	5.09449	0.5	4
Q27J81-2	INF2_HUMAN	Inverted formin-2 (HBEBP2-binding protein C)	INF2	0	5.47374	4.69155	2	5.08264	0.2	4
G3V529	G3V529_HUMAN	RNA helicase (EC 3.6.4.13)	DDX24	4.24396	5.90087	0	2	5.07241	0.6	4
Q8WWM7	ATX2L_HUMAN	Ataxin-2-like protein (Ataxin-2 domain protein) (Ataxin-2-related protein)	ATXN2L	4.87115	0	5.23548	2	5.05331	30.4	1
Q5T8P6-3	RBM26_HUMAN	RNA-binding protein 26 (CTCL tumor antigen se70-2) (RNA-binding motif protein 26)	RBM26	4.01481	0	6.0214	2	5.01811	4.6	2
Q9H0D6	XRN2_HUMAN	5'-3' exoribonuclease 2 (EC 3.1.13.-) (DHM1-like protein) (DHP protein)	XRN2	4.68071	4.58824	5.72505	3	4.998	7.6	1
P11388	TOP2A_HUMAN	DNA topoisomerase 2-alpha (EC 5.6.2.2) (DNA topoisomerase II, alpha isozyme)	TOP2A	4.73359	6.25013	3.93494	3	4.97289	3.4	2
P10253	LYAG_HUMAN	Lysosomal alpha-glucosidase (EC 3.2.1.20) (Acid maltase) (Aglucosidase alfa) [Cleaved into: 76 kDa lysosomal alpha-glucosidase; 70 kDa lysosomal alpha-glucosidase]	GAA	5.03072	4.88283	0	2	4.95678	0.1	4
O00443	P3C2A_HUMAN	Phosphatidylinositol 4-phosphate 3-kinase C2 domain-containing subunit alpha (PI3K-C2-alpha) (PtdIns-3-kinase C2 subunit alpha) (EC 2.7.1.137) (EC 2.7.1.153) (EC 2.7.1.154) (Phosphoinositide 3-kinase-C2-alpha)	PIK3C2A	4.83889	4.9762	0	2	4.90755	4.2	2
Q92621	NU205_HUMAN	Nuclear pore complex protein Nup205 (205 kDa nucleoporin) (Nucleoporin Nup205)	NUP205	3.88928	5.912	0	2	4.90064	10.3	1
Q14980-2	NUMA1_HUMAN	Nuclear mitotic apparatus protein 1 (Nuclear matrix protein-22) (NMP-22) (Nuclear mitotic apparatus protein) (NuMA protein) (SP-H antigen)	NUMA1	4.15103	5.63043	0	2	4.89073	3.2	2
Q13813-3	SPTN1_HUMAN	Spectrin alpha chain, non-erythrocytic 1 (Alpha-II spectrin) (Fodrin alpha chain) (Spectrin, non-erythroid alpha subunit)	SPTAN1	4.62844	5.12875	0	2	4.8786	3.5	2
Q86VP6	CAND1_HUMAN	Cullin-associated NEDD8-dissociated protein 1 (Cullin-associated and neddylation-dissociated protein 1) (TBP-interacting protein of 120 kDa A) (TBP-interacting protein 120A) (p120 CAND1)	CAND1	4.84832	4.90257	0	2	4.87545	0.4	4
P11717	MPRI_HUMAN	Cation-independent mannose-6-phosphate receptor (CI Man-6-P receptor) (CI-MPR) (M6PR) (300 kDa mannose 6-phosphate receptor) (MPR 300) (Insulin-like growth factor 2 receptor) (Insulin-like growth factor II receptor) (IGF-II receptor) (M6P/IGF2 receptor) (M6P/IGF2R) (CD antigen CD222)	IGF2R	3.6877	5.33899	0	2	4.51335	0.2	4

## Sheet: Fig. 2B
	Chaperone		RNA granule DB				Particle complex composition
	TOR2A		Gene Name	Score	Tier		H2AC12
	TOR3A		LSM14A	39.1	1		H2BC5
	TOR1A		DDX6	36.8	1		H4C1
	TOR1B		SYNCRIP	35.5	1		H3C15
	TOR4A		MOV10	35.3	1		KRT18
	LONP1		AGO2	34.3	1		H1-4
	AFG3L2		FMR1	34.3	1		ACTG1
	ATAD3A		DDX3X	31.3	1		HSPD1
	ATAD3B		G3BP1	31.2	1		ANXA2
	ATAD3C		HELZ	30.6	1		SNRPD3
	AHSA1		ATXN2L	30.4	1		HSPE1
	CDC37		IGF2BP1	30	1		RPS25
	CDC37L1		RC3H1	28.8	1		FUS
	PTGES3		IGF2BP2	28.4	1		SYNCRIP
	AIP		G3BP2	28.3	1		FBL
	AIPL1		PUM1	28.3	1		SNRPD1
	FKBP4		XRN1	28.3	1		RPS4X
	FKBP5		FAM120A	28.1	1		SNRPD2
	FKBPL		EIF4ENIF1	27.9	1		TUBA3C
	PPID		PCBP2	27.9	1		ALYREF
	PPP5C		CELF1	27.8	1		VIM
	RPAP3		UPF1	27.7	1		ATP5F1B
	SGTA		IGF2BP3	27.6	1		VDAC2
	SGTB		CASC3	27.5	1		MDH2
	ST13		LSM14B	27.5	1		RPL27A
	STIP1		ZC3HAV1	27.4	1		TUBB4B
	STUB1		CPEB4	27.4	1		S100A10
	SUGT1		UBAP2L	26.5	1		EEF1A1
	TOMM34		TNRC6B	26.2	1		SLC25A5
	TTC1		PABPC1	26.2	1		GAPDH
	TTC36		FXR1	26.1	1		HNRNPU
	TTC4		FXR2	26.1	1		HNRNPR
	TTC5		NUFIP2	26.1	1		SRSF3
	UNC45A		ATXN2	25.7	1		HSPA5
	UNC45B		PRRC2C	25.7	1		H2AZ2
	NKTR		USP10	25.6	1		SFPQ
	HSPE1		PABPC4	25.4	1		RPL23A
	DNAJA1		DDX1	25.3	1		VDAC1
	DNAJA2		TIAL1	25.2	1		RPS15
	DNAJA3		YBX3	24.8	1		ATP5F1A
	DNAJA4		CSDE1	24.7	1		HSPA9
	DNAJB1		CAPRIN1	24.7	1		H2AC21
	DNAJB11		YTHDF3	24.6	1		RPL24
	DNAJB12		YTHDF2	24.6	1		RPS3A
	DNAJB13		AGO1	24.6	1		SNRPE
	DNAJB14		PUM2	24.5	1		SNRNP70
	DNAJB2		FUBP3	24.4	1		MYL6
	DNAJB4		EIF4E2	24.2	1		SNRPG
	DNAJB5		DAZAP1	23.7	1		RPL35
	DNAJB6		RBMS1	23.6	1		ALDH1A1
	DNAJB7		YTHDF1	23.6	1		RPS13
	DNAJB8		LARP4B	23.4	1		RPS2
	DNAJB9		MEX3A	23.3	1		SNRPF
	DNAJC1		EIF4E	23.3	1		HSP90B1
	DNAJC10		MAGED1	23.2	1		SLIRP
	DNAJC11		EDC4	22.8	1		RPS6
	DNAJC12		TNRC6A	22.4	1		RPL38
	DNAJC13		PATL1	22.3	1		AGR2
	DNAJC14		SND1	22.3	1		SLC3A2
	DNAJC15		PARP12	21.8	1		COX6B1
	DNAJC16		GIGYF2	21.5	1		PHB
	DNAJC17		DHX36	21.3	1		P4HB
	DNAJC18		TDRD3	21.2	1		KHDRBS1
	DNAJC19		ELAVL1	21.2	1		NQO1
	DNAJC2		MSI1	21.1	1		SERBP1
	DNAJC21		EDC3	20.9	1		EWSR1
	DNAJC22		DCP2	20.7	1		ACTC1
	DNAJC24		EIF4G2	20.7	1		COX5A
	DNAJC25		TRIM56	20.5	1		ANXA1
	DNAJC27		OTUD4	20.5	1		C1QBP
	DNAJC28		MCRIP1	20	1		PDIA3
	DNAJC3		SMG7	20	1		RPL36A
	DNAJC30		LSM12	20	1		AKR1B10
	DNAJC4		TNRC6C	20	1		ATP5MF
	DNAJC5		MEX3B	19.9	1		MT-CO2
	DNAJC5B		STAU2	19.6	1		RPS26
	DNAJC5G		L1RE1	19.3	1		H2BC17
	DNAJC6		ZFP36	18.9	1		PGRMC1
	DNAJC7		MCRIP2	17.9	1		ANXA4
	DNAJC8		DCP1A	17.9	1		TUFM
	DNAJC9		APOBEC3F	17.9	1		PPIB
	GAK		PCBP1	17.8	1		TUBB
	HSCB		EIF2AK2	17.8	1		PDIA6
	SACS		HNRNPAB	17.8	1		RPS5
	SEC63		FASTK	17.8	1		PHB2
	BBS10		FAM98A	17.7	1		RPS18
	CCT2		PRRC2A	17.6	1		RPL23
	CCT3		TOP3B	17.6	1		RPL8
	CCT4		R3HDM2	17.4	1		ETFB
	CCT5		RC3H2	17.4	1		RPLP1
	CCT6A		AGO3	17.3	1		PRDX3
	CCT6B		MARF1	17.1	1		AKR1C1
	CCT7		SMG6	17.1	1		H1-5
	CCT8		APOBEC3G	17.1	1		UQCRH
	CCT8L2		CNOT6	17	1		ETFA
	HSPD1		SMAP2	17	1		PRDX5
	MKKS		LIN28A	17	1		MACROH2A1
	TCP1		LARP4	16.7	1		PKM
	HSPA12A		PTBP3	16.6	1		RPS17
	HSPA12B		RBMS2	16.6	1		CALR
	HSPA13		UBAP2	16.5	1		RPS27L
	HSPA14		EIF4E3	16	1		H2AC6
	HSPA1A		EIF3E	15.9	1		RPL36
	HSPA1B		EIF3G	15.4	1		RPS20
	HSPA1L		TNPO1	15.3	1		SSBP1
	HSPA2		DHX30	15.3	1		COX6C
	HSPA5		EIF4G1	15.1	1		RPL5
	HSPA6		TIA1	15	1		RPS14
	HSPA8		KHSRP	14.8	1		SNRPB
	HSPA9		ILF3	14.7	1		SRSF7
	HSP90AA1		DDX21	14.7	1		CANX
	NAA15		SECISBP2	14.4	1		RPS23
	NAA16		MSI2	14.4	1		RTCB
	HSP90AB1		EIF3A	14.3	1		ITGB1
	HSP90B1		IPO8	14.2	1		DDX5
	TRAP1		TRIM25	14.2	1		ECH1
	BAG1		LSM1	14.1	1		SRSF2
	BAG2		AGO4	14	1		RPS27A
	BAG3		CPEB1	14	1		HADHA
	BAG4		KPNB1	13.9	1		CFL1
	BAG5		YBX1	13.8	1		ECHS1
	GRPEL1		SRSF1	13.8	1		SLC25A3
	GRPEL2		EIF4H	13.7	1		H3-2
	HSPA4		FUBP1	13.7	1		RPL17
	HSPA4L		EIF4B	13.7	1		G6PD
	HSPBP1		EIF4A1	13.7	1		COX5B
	HSPH1		GRSF1	13.7	1		RPL18
	HYOU1		R3HDM1	13.6	1		COX4I1
	SIL1		MATR3	13.6	1		RAN
	FKBP10		CCAR1	13.6	1		HADHB
	FKBP11		EIF4G3	13.6	1		COX7A2
	FKBP14		PRRC2B	13.6	1		CS
	FKBP15		CNOT1	13.6	1		RPL7
	FKBP1A		TUT4	13.6	1		RPS24
	FKBP1B		ANKRD17	13.5	1		ATP5PD
	FKBP2		EIF3H	13.5	1		RPS11
	FKBP3		SAFB2	13.5	1		ALDH2
	FKBP6		STIP1	13.5	1		PFN1
	FKBP7		QKI	13.5	1		COX6A1
	FKBP8		HSPB1	13.4	1		TRA2B
	FKBP9		MKRN2	13.4	1		RPL29
	FKBP1C		ZCCHC3	13.4	1		RPL39P5
	CALR		FAM120C	13.4	1		U2AF1
	CANX		TNKS1BP1	13.3	1		NA
	CLGN		TNPO2	13.2	1		IMMT
	EDEM1		CELF2	13.2	1		U2AF2
	EDEM2		KPNA1	13.1	1		RPL14
	EDEM3		ASCC1	13	1		CYB5B
	ERP44		TARDBP	12.8	1		HSP90AB1
	MZB1		MBNL1	12.5	1		UQCRC2
	P4HB		ADAR	12.4	1		RPL21
	PDIA2		LSM3	12.2	1		GOT2
	PDIA3		CIRBP	12.1	1		ATP5PB
	PDIA4		EIF3B	12.1	1		RPL10
	PDIA5		PAN2	12	1		SLC25A6
	PDIA6		KPNA2	11.9	1		DDX1
	TXNDC5		SRSF3	11.8	1		RPL27
	TXNDC12		SRSF9	11.8	1		RPN1
	TXNRD1		RBMX	11.7	1		GAR1
	TXNDC11		RPS3	11.7	1		LSM14A
	TMX1		HNRNPA1	11.7	1		RPS8
	TMX2		DHX57	11.6	1		LRPPRC
	TMX3		FBL	11.6	1		ATP2A2
	SERPINH1		RBM25	11.6	1		SHMT2
	VCP		EIF3D	11.6	1		HSPA8
	PHB		FUS	11.5	1		PDIA4
	PHB2		AKAP9	11.3	1		PRDX4
	BCS1L		CNOT3	11.1	1		DDOST
	CLPB		TDRD7	11	1		FAU
	CLPX		DDX3Y	11	1		HSD17B10
	PPIA		RPTOR	10.9	1		RCN1
	PPIB		SMN1	10.9	1		ERP29
	PPIC		HNRNPA3	10.8	1		CYCS
	PPIE		SF1	10.7	1		CYC1
	PPIF		TRA2B	10.7	1		NOP10
	PPIG		PSPC1	10.7	1		SRSF11
	PPIH		RBM15	10.7	1		NDUFA4
	PPIL1		EIF4A2	10.6	1		CKAP4
	PPIL2		EIF4A3	10.6	1		CALM
	PPIL3		UPF3B	10.6	1		ASPH
	PPIL4		YARS	10.6	1		MYL12A
	PPIL6		NKRF	10.6	1		APMAP
	PPWD1		ANKHD1	10.5	1		MYH9
	PPIAL4G		PRKRA	10.5	1		ATP5PO
	PTGDS		FNDC3B	10.5	1		UQCRC1
	ERP29		HSPD1	10.5	1		STOML2
	ERP27		ZNF598	10.5	1		ILF3
	PDILT		RBM47	10.5	1		DLD
	P4HA3		PEG10	10.5	1		NONO
	PLOD1		LIN28B	10.5	1		RNPS1
	PLOD2		ASCC3	10.5	1		PRKCSH
	PLOD3		LARP1B	10.4	1		GANAB
	AGR2		NFX1	10.4	1		CAPRIN1
	PSMG1		MEX3D	10.4	1		PGRMC2
	QSOX1		MARS	10.3	1		BANF1
	QSOX2		KPNA3	10.3	1		NA4
	ERLEC1		MBNL2	10.3	1		UQCRB
	TUSC3		NUP205	10.3	1		RPSA
	TXN		TRIP6	10.3	1		TMEM205
	PRDX4		CNOT4	10.3	1		HNRNPK
	FAXC		KHDRBS1	10.3	1		SFXN1
	TXNDC16		LUZP1	10.2	1		RBMX
	TMX4		BICC1	10.2	1		GLS
	PDRG1		KIF1B	10.2	1		RPL6
	PFDN1		RNF219	10.2	1		RPL13
	PFDN2		FAM193A	10.2	1		PPIA
	PFDN4		CNOT9	10.2	1		HSP90AA1
	PFDN5		CEP85	10.2	1		RPN2
	PFDN6		CNOT11	10.1	1		DDX46
	UXT		DVL3	10.1	1		SLC1A5
	VBP1		CDK1	10.1	1		EPHX1
	CRYAA		CEP192	10.1	1		ILF2
	CRYAB		CNOT7	10.1	1		SERPINH1
	HSPB1		CNOT2	10.1	1		ERH
	HSPB2		CNOT10	10.1	1		TMED10
	HSPB3		TMEM131	10.1	1		ALDH3A1
	HSPB6		IBTK	10.1	1		RPS16
	HSPB7		ALG13	10.1	1		UQCRQ
	HSPB8		DZIP3	10.1	1		RTRAF
	ODF1		DIS3L	10.1	1		TOMM6
	ANAPC5		SMG5	10.1	1		RPL7A
	ANAPC7		CNOT8	10	1		UGDH
	APPBP2		GLE1	10	1		ALDH3A2
	ASPH		CNOT6L	10	1		TIMM9
	P3H2		ZCCHC2	10	1		ATP5F1C
	ST13P5		N4BP2	10	1		RTN4
	BBS4		ZCCHC14	10	1		POR
	CABIN1		KIAA0355	10	1		PRDX1
	CDC16		TTC17	10	1		GLUD1
	CDC23		RTCB	9.7	1		G3BP1
	CDC27		CCHCR1	9.7	1		H1-2
	CNOT10		STRAP	9.7	1		LRRC59
	CRNKL1		ZC3H7B	9.6	1		S100A11
	CTR9		ELAVL2	9.5	1		SCO1
	EMC2		SERBP1	9.4	1		PCBP1
	FICD		MYO5A	9.3	1		NDUFAB1
	GPSM1		RO60	9.3	1		PDHB
	GPSM2		PARK7	9.3	1		S100A4
	GTF3C3		RTRAF	9.3	1		RACGAP1
	IFIT1		PDCD6	9.2	1		LMNA
	IFIT2		PQBP1	9.2	1		TXNDC5
	IFIT3		RNF214	9.2	1		MMGT1
	IFIT5		HDAC6	9.1	1		RBM39
	IFT88		NRG2	9	1		CPS1
	KLC1		DAZAP2	9	1		TXN2
	KLC2		TNKS	9	1		UTS2
	KLC3		LSM4	9	1		ARF1
	KLC4		DCP1B	9	1		RPL4
	LONRF1		NBDY	9	1		SNRPA
	LONRF3		SRSF5	8.8	1		ATP5ME
	LRP2BP		RBM14	8.7	1		AK2
	NASP		RPS3A	8.7	1		SQSTM1
	NCF2		RPS24	8.7	1		KIF23
	NOXA1		ABCF1	8.6	1		AKR1C2
	OGT		UTP18	8.6	1		BCAP31
	P4HA1		RPS19	8.6	1		H1-3
	P4HA2		RPS6	8.6	1		TOMM40
	PDCD11		GEMIN5	8.5	1		PDIA3
	PEX5		SRP14	8.5	1		RPL3
	PEX5L		LSM2	8.5	1		TM9SF3
	PRPF6		RPS11	8.5	1		NDUFB1
	RAPSN		SRP9	8.3	1		NDUFA13
	SH3TC1		RPS6KB2	8	1		TRAP1
	SH3TC2		CALR	8	1		TMEM256-PLSCR3
	SPAG1		EIF5A	8	1		TMED9
	SRP68		RPS6KB1	8	1		TIMM50
	SRP72		SPAG5	7.9	1		RPL18A
	TANC1		HNRNPK	7.8	1		RPS9
	TMTC1		HNRNPC	7.8	1		SRSF1
	TMTC2		HNRNPR	7.8	1		GCSH
	TMTC3		PTBP1	7.8	1		EIF4A1
	TMTC4		DDX58	7.7	1		ANXA5
	TTC12		ZBP1	7.7	1		CD9
	TTC13		SRSF7	7.7	1		SSR4
	TTC14		RALY	7.7	1		SUCLG1
	TTC16		RNASEL	7.7	1		SPCS3
	TTC17		ZC3H11A	7.7	1		ACAT1
	TTC19		AQR	7.7	1		RPL32
	TTC21A		RACK1	7.7	1		RPL31
	TTC21B		NOLC1	7.6	1		EIF5A2
	TTC22		CCDC124	7.6	1		RAP1B
	TTC23		RAN	7.6	1		ATP5MG
	TTC24		XRN2	7.6	1		TUBA1B
	TTC25		DROSHA	7.5	1		TMX1
	TTC26		RBM42	7.5	1		DLST
	TTC27		PFN1	7.5	1		RAB10
	TTC28		HNRNPUL1	7.5	1		TMCO1
	TTC29		PRMT1	7.5	1		CALU
	TTC3		RBFOX2	7.4	1		NME2
	TTC30A		YWHAG	7.4	1		COA3
	TTC30B		BCCIP	7.4	1		MYOF
	TTC32		NELFE	7.4	1		RPLP2
	TTC33		SRP68	7.4	1		HNRNPA0
	TTC37		EPRS	7.4	1		AIFM1
	TTC39A		PARN	7.3	1		SEC61G
	TTC39B		METAP2	7.3	1		TMSB10
	TTC6		KARS	7.3	1		SNU13
	TTC7A		XPO1	7.3	1		EBP
	TTC7B		THOC2	7.3	1		FDXR
	TTC8		CDC37	7.3	1		RPL19
	TTC9		ADD1	7.3	1		SF3B4
	TTC9B		C19ORF66	7.2	1		CHCHD3
	TTC9C		UPF2	7.2	1		CDC42
	UTY		HABP4	7.2	1		VAPA
	WDTC1		DHX33	7.2	1		RPS7
	XAB2		RECQL	7.2	1		HSPB1
	ZC3H7B		PKP3	7.2	1		RAB1A
	ZFC3H1		MTOR	7.2	1		MT-ATP6
	ZMYND12		OASL	7.2	1		VDAC3
	AHSA2		PNPT1	7.2	1		RPL13A
	DYX1C1		RPS6KA3	7.2	1		REEP5
	TOMM70A		SLBP	7.2	1		RPL11
	NUDC		HTT	7.2	1		RAB11B
	PIH1D1		WDR62	7.2	1		RHOA
	TSC1		AHSA1	7.2	1		TUBB8
	RUVBL2		NOL12	7.2	1		AKR1C3
	CHORDC1		PAK4	7.2	1		TXN
	RUVBL1		UBQLN2	7.1	1		NPM1
	DNAJB3		SUGT1	7.1	1		HMGA1
	BBS12		PARP14	7.1	1		MGST1
	CCT8L1P		LSM6	7.1	1		MGST3
	HSPA7		SAMD4A	7.1	1		MT-ATP8
	HSP90AA2		FBRSL1	7.1	1		NA8
	BAG6		PARG	7.1	1		TIMM8A
	FKBP9L		RBM17	7.1	1		DHX9
	ERO1L		TRAF2	7.1	1		TOMM22
	ERO1LB		PKP1	7.1	1		DKC1
	PPIAL4A		SCAPER	7.1	1		STOM
	SDCCAG10		ZFP36L1	7.1	1		CISD1
	SELS		CPVL	7.1	1		TMEM43
	DERL1		DUSP12	7.1	1		NAP1L1
	HSPB11		RNASET2	7.1	1		NA3
	URI1		PPP1R8	7.1	1		RPL28
	HSPB9		HAX1	7	1		NUCB1
	CFAP70		LSM7	7	1		RAC1
	IFIT1B		IPPK	7	1		HIBADH
	KDM6A		DZIP1	7	1		TECR
	TONSL		DEF6	7	1		SUCLG2
	TRAPPC12		CSNK1D	7	1		HINT2
			LSM5	7	1		AK3
			NCOA3	7	1		ARL6IP5
			PXDNL	7	1		SF3B5
			TRAF3IP2	7	1		RPL9
			ATAD3A	7	1		IDH3A
			PIWIL4	7	1		NOP56
			CCN1	7	1		RAB5C
			KIAA0232	7	1		PTGES
			IFIH1	7	1		ACSL3
			CD24	7	1		NDUFA2
			PAX1	7	1		DPM3
			POC1B	7	1		SNRPC
			ST7	7	1		ERGIC1
			PARP15	7	1		SCD
			BTG3	7	1		TFRC
			ANG	7	1		ACTN4
			OGG1	7	1		SYNGR2
			ENDOV	7	1		RPS10
			POM121	7	1		GSTK1
			OAS2	7	1		MRPL41
			HNRNPA2B1	6.8	2		TIMM13
			HNRNPDL	6.8	2		UQCRFS1
			NOP58	6.7	2		RPL15
			RSL1D1	6.7	2		HSPA1B
			PURA	6.7	2		FAM98A
			ZC3H7A	6.7	2		BSG
			TAF15	6.7	2		ACADVL
			DDX50	6.7	2		GOLT1B
			PRDX1	6.6	2		PDCD6
			CPSF6	6.6	2		NIPSNAP1
			CPSF7	6.6	2		GRPEL1
			EIF3L	6.6	2		NCL
			STAU1	6.5	2		CLU
			YLPM1	6.5	2		RPL35A
			DSP	6.5	2		RPL12
			PURB	6.5	2		COA6
			SAMD4B	6.4	2		DIABLO
			DNAJA1	6.4	2		IARS2
			EIF3J	6.4	2		SQOR
			ANXA7	6.3	2		CA12
			KIF23	6.3	2		FAM120A
			MCM7	6.3	2		NDUFB10
			FABP5	6.2	2		MRPS28
			SEC24C	6.2	2		ALDH1B1
			KANK2	6.1	2		NDUFS1
			S100A9	6.1	2		TUBA1C
			SRI	6.1	2		AVEN
			ACTBL2	6	2		OSTC
			GIGYF1	6	2		TMSB4X
			U2AF2	5.8	2		RPL10A
			GTPBP4	5.7	2		HMOX2
			DHX9	5.7	2		PRSS23
			PRMT5	5.2	2		NDUFB4
			NDEL1	5	2		RPS3
			HNRNPU	4.8	2		TST
			DHX15	4.8	2		MYADM
			HNRNPD	4.8	2		TIMM10
			HNRNPM	4.8	2		TRA2A
			XRCC5	4.7	2		FKBP2
			XRCC6	4.7	2		LMAN1
			HNRNPF	4.7	2		SLC2A1
			LARP1	4.7	2		CD81
			PTCD3	4.7	2		EMC8
			HNRNPH1	4.7	2		ATP1A1
			NIFK	4.7	2		LDHB
			U2AF1	4.7	2		OGDH
			MRPS31	4.6	2		RAB2A
			MRPS7	4.6	2		TMED7-TICAM2
			RPS16	4.6	2		IDH2
			DDX18	4.6	2		FADS2
			RBM26	4.6	2		MRPL50
			POLR2B	4.6	2		CPSF6
			RCC2	4.6	2		SRRM1
			MRPS5	4.5	2		TMEM33
			BYSL	4.5	2		SAR1A
			RPS4X	4.5	2		LUC7L3
			ETF1	4.5	2		RAB6A
			MRPS9	4.4	2		HNRNPC
			EIF3C	4.4	2		ACOT9
			PPP1R10	4.4	2		OAT
			PDCD6IP	4.4	2		ECI1
			NCBP1	4.4	2		NPTN
			DAP3	4.3	2		SDHA
			MRPS35	4.3	2		MTCH2
			EIF3I	4.3	2		COMT
			LBR	4.3	2		MRPS7
			IPO7	4.3	2		TOMM5
			C1QBP	4.2	2		NA5
			MRPS27	4.2	2		MYO1B
			PPP2R1A	4.2	2		HNRNPH1
			PIK3C2A	4.2	2		MPDU1
			RAB1A	4.1	2		HNRNPM
			MRPS2	4.1	2		SPR
			TUBA4A	4.1	2		TSKU
			MRPS18B	4.1	2		VMP1
			CBX1	4.1	2		TAF15
			MRPS22	4.1	2		ORMDL1
			TRIM71	4.1	2		NDUFV2
			PAN3	4	2		CD44
			HNRNPL	3.8	2		EEF2
			RBM3	3.8	2		B2M
			PUF60	3.8	2		CMC1
			RBM19	3.7	2		IDH3B
			STRBP	3.7	2		ITGA3
			MAP4	3.7	2		MCU
			ILF2	3.7	2		CHTOP
			NSUN2	3.7	2		TUBB3
			HDLBP	3.7	2		TUBA4A
			HNRNPH2	3.7	2		PFKP
			DDX27	3.7	2		EMC3
			HNRNPH3	3.7	2		GPD2
			EIF2S2	3.7	2		NA4
			NOP56	3.7	2		COX17
			ZFR	3.7	2		SCP2
			RBM4	3.7	2		CTSD
			SF3B1	3.7	2		SURF4
			RBM28	3.7	2		BCLAF1
			HSP90AA1	3.7	2		SDHB
			P4HB	3.7	2		ACTB
			TUFM	3.6	2		YWHAG
			VCP	3.6	2		HNRNPUL1
			EFTUD2	3.6	2		MAGT1
			SPATS2L	3.6	2		STIM1
			HSPA9	3.6	2		NDUFS8
			PDAP1	3.6	2		SRPRB
			RBM12	3.6	2		PGD
			PES1	3.6	2		TMED2
			YTHDC2	3.6	2		GNB2
			DDX10	3.6	2		TXNDC12
			BRIX1	3.6	2		CERS2
			MRPL4	3.6	2		PTGES3
			TXN	3.6	2		AKR1B1
			BCLAF1	3.6	2		TKT
			DDX47	3.6	2		RAB7A
			MFAP1	3.6	2		THRAP3
			THRAP3	3.6	2		YIPF5
			RBM12B	3.6	2		GLRX5
			ZC3H14	3.6	2		PGK1
			FLNB	3.6	2		NCEH1
			RPF2	3.6	2		PABPC1
			SRRT	3.6	2		NDUFA8
			PDIA3	3.6	2		NHP2
			FTSJ3	3.6	2		CHCHD2
			ZNF638	3.6	2		SLC25A13
			GSPT1	3.6	2		MRPS36
			ALYREF	3.6	2		PCBP2
			RAVER1	3.6	2		NA6
			RBM6	3.6	2		NDUFS5
			SUGP2	3.6	2		DYNLL1
			APEX1	3.5	2		MKKS
			SPATS2	3.5	2		FAF2
			RBM33	3.5	2		ATP5PF
			DDX41	3.5	2		IKBIP
			NOSIP	3.5	2		SEC61B
			DKC1	3.5	2		SLC25A11
			UBA1	3.5	2		NDUFS6
			MKI67	3.5	2		CISD2
			MAPRE1	3.5	2		AGPS
			NOL6	3.5	2		DNAJA1
			TCP1	3.5	2		HNRNPL
			CSE1L	3.5	2		NDUFS3
			RPL11	3.5	2		OCIAD1
			CFL1	3.5	2		ARF4
			CSTF1	3.5	2		PRPF4B
			SPTAN1	3.5	2		TMX2
			SRSF4	3.5	2		FH
			RBM5	3.5	2		PDHA1
			UTP15	3.5	2		CRYZ
			KIF1C	3.5	2		UGT1A6
			ESRP2	3.5	2		FKBP11
			MRPS23	3.5	2		SLC25A1
			RBM4B	3.5	2		NFU1
			TUT7	3.5	2		MRPL3
			SECISBP2L	3.5	2		DDX3X
			SPTBN1	3.5	2		NDUFA12
			SCAF8	3.4	2		RAB1B
			FSCN1	3.4	2		GALNT2
			CSTB	3.4	2		CES1
			WDR33	3.4	2		SYNJ2BP
			MTHFD1	3.4	2		DNAJA3
			HELZ2	3.4	2		RPS19
			RPL26	3.4	2		ANXA11
			CCT6A	3.4	2		ERP44
			HMGB3	3.4	2		SERBP1
			LMNA	3.4	2		CLN6
			CCT3	3.4	2		ALDH18A1
			MACF1	3.4	2		GRHPR
			CDV3	3.4	2		FBLL1
			GTPBP1	3.4	2		GPRC5A
			CRKL	3.4	2		NDUFAF2
			PDLIM5	3.4	2		NENF
			RNH1	3.4	2		HSD17B12
			BAZ1B	3.4	2		MTHFD2
			KHDRBS3	3.4	2		SAFB
			CTNND1	3.4	2		HYOU1
			DST	3.4	2		LMNB1
			LUC7L	3.4	2		NUDT21
			CDC5L	3.4	2		H1-0
			TOP2A	3.4	2		YWHAZ
			APOBEC3C	3.4	2		GNAI3
			PRPF4B	3.4	2		SEC62
			RBMXL1	3.4	2		TAGLN2
			SMC1A	3.4	2		SEC13
			ALDH18A1	3.4	2		RBM14
			RBM38	3.4	2		SREK1
			MEX3C	3.4	2		NDUFB9
			H1F0	3.4	2		CCT2
			HNRNPCL1	3.4	2		PLOD2
			TOP2B	3.3	2		PROCR
			SMARCA5	3.3	2		SCAMP3
			GPATCH8	3.3	2		LBR
			CEP131	3.3	2		HADH
			MYO1C	3.3	2		MRPL51
			DDX20	3.3	2		CLTC
			MYH10	3.3	2		DECR1
			LMNB1	3.3	2		SPCS2
			SEC16A	3.3	2		MAP7
			SMC3	3.3	2		VCP
			DDX19A	3.3	2		SSR3
			CNN3	3.3	2		SUCLA2
			PEF1	3.3	2		TOP1
			CEP350	3.3	2		CCDC47
			TTK	3.3	2		NDUFS2
			PAWR	3.3	2		NDUFV1
			H1FX	3.3	2		MRPL13
			UTP11	3.3	2		MATR3
			AP2B1	3.3	2		PITRM1
			APC	3.3	2		DARS2
			DCTN1	3.3	2		ENO1
			HSPA4	3.3	2		CAPNS1
			RCC1	3.3	2		NUCB2
			SMC4	3.3	2		GGT1
			SMU1	3.3	2		MSN
			EIF1	3.3	2		LMAN2
			SPECC1L	3.3	2		MRPL39
			SMG1	3.3	2		TSFM
			RANBP1	3.3	2		SLC35A4
			PRDX6	3.3	2		NOP58
			PFN2	3.3	2		SLC25A24
			PSMD2	3.3	2		ECI2
			GRB2	3.3	2		LONP1
			GLRX3	3.3	2		SARS2
			EPPK1	3.3	2		MRPL15
			GFPT1	3.3	2		FXR1
			TUBA1C	3.3	2		ESYT1
			CDC73	3.3	2		MRRF
			CIP2A	3.3	2		CYB5R3
			YWHAQ	3.3	2		MANF
			CORO1B	3.3	2		CTSB
			CWC22	3.3	2		PLS3
			CAP1	3.3	2		SEC11A
			EIF2A	3.3	2		NDUFA5
			ANXA6	3.3	2		ETHE1
			ANXA1	3.3	2		CBR1
			MRPS24	3.3	2		SUB1
			MRPS28	3.3	2		TFAM
			BAG3	3.3	2		TMEM109
			ATP5F1A	3.3	2		PRMT3
			RPS27A	3.3	2		ABCC1
			YWHAB	3.3	2		DDX21
			NUDC	3.3	2		LDHA
			ANXA11	3.3	2		SLC7A5
			TCEA1	3.3	2		BCAT2
			H2AFY	3.3	2		MRPS6
			METAP1	3.3	2		EMD
			IK	3.3	2		YWHAE
			NUP98	3.3	2		CLPX
			MAP4K4	3.3	2		RSL1D1
			ARPC1B	3.3	2		CTSL
			NOVA2	3.3	2		RPS29
			MCM5	3.3	2		HACD3
			RBM15B	3.3	2		NIPSNAP2
			MRPS26	3.2	2		MRPS18B
			BRAT1	3.2	2		HDHD5
			MIA3	3.2	2		STT3A
			MAGED2	3.2	2		SRSF10
			ATAD2	3.2	2		MRPL4
			PEPD	3.2	2		PLEC
			SMG8	3.2	2		MRPS14
			XAB2	3.2	2		ATP6V0D1
			DNAJA2	3.2	2		TMPO
			CLIC4	3.2	2		SRSF6
			SEC23B	3.2	2		LACTB2
			USP5	3.2	2		HNRNPA2B1
			VASP	3.2	2		TOMM70
			AP2A1	3.2	2		NSDHL
			CHORDC1	3.2	2		MRPS23
			TOMM34	3.2	2		GFM1
			HMGA1	3.2	2		TPI1
			SUN1	3.2	2		SLC27A2
			KPNA6	3.2	2		DHCR7
			KIAA1671	3.2	2		TACO1
			TMOD3	3.2	2		MLEC
			STAT1	3.2	2		COX20
			PALLD	3.2	2		PRXL2A
			TXNL1	3.2	2		POFUT1
			PPP2R1B	3.2	2		ALDOA
			MYO6	3.2	2		LAMP1
			PPME1	3.2	2		CYB5A
			MAGOHB	3.2	2		RHOC
			LASP1	3.2	2		ABHD12
			PELO	3.2	2		ACAA2
			PCNA	3.2	2		NDUFA9
			CTIF	3.2	2		KPNB1
			RBBP4	3.2	2		UGGT1
			LIG3	3.2	2		HIBCH
			MRPL45	3.2	2		CAV1
			PCF11	3.2	2		RAB27B
			PDLIM1	3.2	2		EEF1G
			ANP32E	3.2	2		NTPCR
			CLNS1A	3.2	2		CHCHD4
			MSH6	3.2	2		GRSF1
			DCD	3.2	2		LETM1
			SEC24B	3.2	2		ANXA7
			DYNLL1	3.2	2		DDX17
			PIBF1	3.2	2		NDUFAF3
			MCM4	3.2	2		RPL34
			MRPS14	3.2	2		PPIF
			YWHAH	3.2	2		GNB1
			GOLGA2	3.2	2		YWHAQ
			DPYSL2	3.2	2		TOR1AIP1
			DNAJC8	3.2	2		MRPL43
			SNTB2	3.2	2		RUVBL2
			DSTN	3.2	2		SEC22B
			FHL1	3.2	2		MRPL11
			ATG3	3.2	2		CPNE3
			NUPL2	3.2	2		MRPL44
			NUMA1	3.2	2		TSPAN6
			AKAP13	3.2	2		FLOT2
			SLC25A5	3.2	2		PPP2R1A
			RFC3	3.1	2		NOMO2
			CEP55	3.1	2		ERLIN1
			UBL5	3.1	2		LPGAT1
			NME7	3.1	2		H1-10
			ALMS1	3.1	2		CLPTM1
			RAD21	3.1	2		MYO1C
			CLPP	3.1	2		NDUFB5
			PTGES3	3.1	2		U2SURP
			RACGAP1	3.1	2		PNN
			MAPRE2	3.1	2		BAG2
			NUP153	3.1	2		MRPL19
			SSX2IP	3.1	2		DAP3
			CEP152	3.1	2		RAB18
			ACTR1A	3.1	2		KPNA2
			VBP1	3.1	2		MRPL1
			DSC1	3.1	2		ALDH7A1
			ATP6V1G1	3.1	2		BASP1
			ENTR1	3.1	2		HNRNPDL
			DSG1	3.1	2		PIGK
			SNRPF	3.1	2		NUP93
			H2AFV	3.1	2		HSP90AB2P
			MRPS17	3.1	2		TMED1
			SFN	3.1	2		MAVS
			SIPA1L1	3.1	2		NDUFA10
			PPP1R18	3.1	2		EHD3
			SMARCA1	3.1	2		ATP6V1B2
			HMGN1	3.1	2		FLOT1
			KIF7	3.1	2		ERO1A
			LPP	3.1	2		CHP1
			CHCHD3	3.1	2		OCIAD2
			ARHGAP32	3.1	2		HNRNPF
			CROCC	3.1	2		MRPS33
			PGP	3.1	2		ME2
			RNF25	3.1	2		HMOX1
			OFD1	3.1	2		NOL6
			RBM20	3.1	2		ZC3H4
			TBK1	3.1	2		NDUFC2
			CELF3	3.1	2		ATAD3A
			CEP78	3.1	2		ACO2
			LANCL1	3.1	2		ITGAV
			C20ORF27	3.1	2		NUBPL
			NTMT1	3.1	2		EMC2
			SORBS1	3.1	2		CHERP
			CARHSP1	3.1	2		DHX15
			LMNB2	3.1	2		HSD17B4
			PDLIM4	3.1	2		PMPCB
			MRPS34	3.1	2		HSDL2
			WDCP	3.1	2		ATP1B1
			SMYD5	3.1	2		PMPCA
			PHLDB2	3.1	2		MRPL30
			LEMD3	3.1	2		PGAM2
			PKP2	3.1	2		RAB35
			CRYAB	3.1	2		M6PR
			MRPS16	3.1	2		PRPF38A
			PDS5B	3.1	2		CSNK2A1
			OSBPL9	3.1	2		PGAM5
			CCDC9B	3.1	2		XRCC5
			WBP2	3.1	2		HM13
			MRPS25	3.1	2		STT3B
			ANKRD52	3.1	2		MRPL58
			PWP1	3.1	2		MFF
			RFC4	3.1	2		TMED3
			TPM1	3.1	2		EMC7
			HSPA2	3.1	2		PRC1
			BANF1	3.1	2		MRPL14
			ARMC6	3.1	2		MRPL45
			AZGP1	3.1	2		SRRM2
			GCA	3.1	2		G3BP2
			CBFB	3.1	2		MRM3
			ITGB1	3.1	2		SLC12A2
			CAPZA2	3.1	2		SAMM50
			GLO1	3.1	2		PAICS
			DTX3L	3.1	2		MRPL47
			S100A8	3.1	2		HTATIP2
			USP11	3.1	2		MRPL46
			CALML5	3.1	2		CYP24A1
			CTTNBP2NL	3.1	2		CPT1A
			CIT	3.1	2		PNPT1
			DIS3L2	3.1	2		MBOAT7
			LZTS2	3.1	2		MRPS31
			TXNDC17	3.1	2		SPTLC1
			EIF3K	3.1	2		CCT4
			YES1	3.1	2		PRAF2
			EIF3M	3.1	2		TMX3
			EIF3F	3.1	2		ABCD3
			CPSF3	3.1	2		MCCC2
			DPYSL3	3.1	2		MRPS25
			AP2M1	3.1	2		TGM2
			AIFM1	3	2		PVR
			ARG1	3	2		LYRM7
			CSPP1	3	2		NCLN
			CCP110	3	2		ARL8B
			GSDMA	3	2		SCARB1
			PJA2	3	2		DTYMK
			PIP	3	2		ACBD5
			SLC25A6	3	2		CCT6A
			MAGEA4	3	2		YBX3
			C2CD3	3	2		CD151
			ZNF703	3	2		LACTB
			PNRC1	3	2		DNAJC11
			PPP1R13B	3	2		LCLAT1
			ABRACL	3	2		SLC25A4
			MRPS6	3	2		NLN
			CYLD	3	2		AUP1
			SPATA2	3	2		SCARB2
			SIPA1L2	3	2		ITGB5
			ACAP1	3	2		PCYOX1
			USP54	3	2		CPOX
			LGALS7	3	2		TRMT10C
			MYO1D	3	2		ATP6V1A
			SOGA3	3	2		RUVBL1
			MACO1	3	2		POLDIP2
			TBRG1	3	2		BRIX1
			GABARAPL2	3	2		APOO
			CTNNA2	3	2		AGTRAP
			PEX11B	3	2		DNAJB11
			NEXN	3	2		MISP
			MPHOSPH9	3	2		MRPS35
			PFDN1	3	2		GPX8
			APOA1	3	2		TMOD3
			TUBA3C	3	2		RER1
			CCDC138	3	2		DDX56
			PLEKHG1	3	2		SF3B3
			CENPB	3	2		CYP2S1
			JMJD1C	3	2		B4GALT1
			TBKBP1	3	2		FASN
			TUBB8	3	2		PPA2
			TUBB3	3	2		PHF5A
			LYZ	3	2		NOC2L
			TAGLN3	3	2		EFTUD2
			DYNLL2	3	2		PSAP
			GPBP1L1	3	2		FIP1L1
			FAM168B	3	2		THEM6
			RGPD3	3	2		PCK2
			NUDT19	3	2		PTCD3
			GPBP1	3	2		HCCS
			PFDN4	3	2		ALDH4A1
			ELAVL4	3	2		HEXB
			RBFOX1	3	2		NDUFA7
			HECA	3	2		TMED4
			ALB	3	2		ZNF579
			CCDC85C	3	2		PRKCA
			S100A7A	3	2		MRPS9
			GNB2	3	2		HNRNPA3
			ENTPD1	3	2		ERMP1
			ACTR1B	3	2		RHOT2
			NYNRIN	3	2		ILVBL
			TRIP4	3	2		RAB14
			WDR47	3	2		ZC3HAV1
			SERPINB3	3	2		FLNB
			CNTROB	3	2		SLC16A1
			SYCP3	3	2		B4GALT5
			SBSN	3	2		DDX23
			KIF13B	3	2		RCN2
			SERPINB12	3	2		FOCAD
			MAPK1IP1L	3	2		FKBP10
			PGAM5	3	2		MTHFD1L
			TRIM21	3	2		P4HA1
			ELAVL3	3	2		NDUFAF4
			KIAA0753	3	2		NPC2
			TF	3	2		SEC61A1
			IGLC2	3	2		AAAS
			KEAP1	3	2		FKBP9
			TCHP	3	2		IDH1
			ACBD5	3	2		LARP1
			TPM2	3	2		RPL37
			IGHA1	3	2		LAP3
			PYCR1	3	2		COLGALT1
			DMKN	3	2		ATP2B1
			SOX3	3	2		CLPP
			NPM1	2.7	3		GADD45GIP1
			RPL5	2.7	3		IGFBP4
			NONO	2.7	3		RALB
			NOP2	2.7	3		HABP4
			RPS2	2.7	3		TM9SF4
			RPS9	2.6	3		CAT
			SRRM2	2.6	3		TMPO
			RPL13A	2.5	3		MACROH2A2
			RPL10	2.5	3		FN1
			RPL32	2.5	3		SRP72
			SRPK1	2.5	3		SCCPDH
			RANBP2	2.4	3		MPRIP
			PPP1R12A	2.2	3		MYO1E
			TRAF6	2	3		EEF1B2
			DYRK2	2	3		GARS1
			DUSP26	2	3		NUP43
			RBM39	1.8	3		DPM1
			NCL	1.8	3		CNTN1
			EIF5B	1.7	3		DHRS7
			RBM10	1.7	3		GTPBP4
			SSB	1.7	3		EGFR
			RPS20	1.7	3		SDF4
			DDX5	1.7	3		GNA13
			RPL30	1.7	3		MVP
			RPL3	1.7	3		PRPF40A
			RPS5	1.7	3		CCT7
			RPL7A	1.7	3		VASP
			EEF2	1.7	3		ZMPSTE24
			SRP72	1.7	3		MFGE8
			RPS8	1.7	3		SLC25A22
			DDX17	1.7	3		PSIP1
			MYBBP1A	1.7	3		ALG5
			MTDH	1.7	3		RPL37A
			SFPQ	1.7	3		IKBIP
			RPL14	1.7	3		ATL3
			RPL10A	1.7	3		TBRG4
			LRPPRC	1.7	3		RAB21
			RPL15	1.7	3		CPSF7
			RPL18A	1.7	3		ACAD9
			RPL21	1.7	3		EMC1
			GCN1	1.6	3		PTGES2
			RPS7	1.6	3		ADPGK
			RPL13	1.6	3		NUFIP2
			PHF5A	1.6	3		HACD2
			RPL6	1.6	3		ILK
			SCAF11	1.6	3		AFG3L2
			RPLP0	1.6	3		MINPP1
			RPL4	1.6	3		CENPE
			RPL12	1.6	3		OPA1
			RPL27A	1.6	3		KIF4A
			RPL22	1.6	3		HMGB1
			EIF2S1	1.6	3		TLN1
			RPL7	1.6	3		STX7
			RPS14	1.6	3		NA9
			RPS13	1.6	3		GALNT1
			SUPT6H	1.6	3		MTHFD1
			LARP7	1.6	3		SLC35F6
			RPL8	1.6	3		ERLEC1
			SRSF2	1.6	3		NUP210
			POP1	1.5	3		MYBBP1A
			TSR1	1.5	3		TM9SF2
			PRPF31	1.5	3		SLTM
			PRKDC	1.5	3		AHNAK
			EIF5	1.5	3		SON
			PRPF3	1.5	3		NAXE
			SRRM1	1.5	3		OLA1
			SNRNP200	1.5	3		CAPN1
			NUDT21	1.5	3		PDCD6IP
			PPIB	1.5	3		PYCR2
			FAU	1.5	3		HSD17B11
			PARP1	1.5	3		THSD4
			PPIA	1.5	3		PLOD3
			TOP1	1.5	3		MNT
			NAP1L1	1.5	3		ACIN1
			UBE2O	1.5	3		PPP2CA
			RPS18	1.5	3		ALDH9A1
			CCT4	1.5	3		AHCY
			NAP1L4	1.5	3		EIF4A3
			NOP53	1.5	3		CTNNA1
			RPS17	1.5	3		PLEC
			HSPA5	1.5	3		NUTF2
			MEPCE	1.5	3		LRPAP1
			LYAR	1.5	3		P4HA2
			RPS25	1.5	3		CCDC51
			MAP1B	1.4	3		TRAM1
			RPSA	1.4	3		MRPL38
			RRBP1	1.4	3		RAB8A
			ALDOA	1.4	3		GLG1
			RPN1	1.4	3		EPHA2
			SNRPA1	1.4	3		BCLAF1
			SET	1.3	3		RDH10
			HK2	1.3	3		FAM136A
			EIF2S3	1.3	3		ACTR2
			ECPAS	1.3	3		SF3B1
			RPS21	1.3	3		HLA-A
			UBR5	1.3	3		NUP153
			RPA1	1.3	3		SRSF5
			RIOK1	1.3	3		KIF5B
			PCNT	1.3	3		HSPA6
			TRRAP	1.3	3		ABCF2
			SPART	1.3	3		PSMC4
			CKAP5	1.3	3		IGF2BP1
			CDK11B	1.3	3		EHD2
			NCOA5	1.3	3		VARS1
			PRKAR2A	1.3	3		YARS2
			FEN1	1.3	3		EDC4
			RPL18	1.3	3		JUP
			PPRC1	1.3	3		HKDC1
			PPIF	1.3	3		PLOD1
			PPM1B	1.2	3		ABCC2
			VDAC1	1.2	3		SF3A1
			PCYT1A	1.2	3		PC
			CHD3	1.2	3		SAFB2
			RPL37	1.2	3		TMEM245
			PSMA4	1.2	3		CCDC80
			RPL9	1.2	3		SMARCA5
			CASK	1.2	3		NAT10
			RAPGEF6	1.2	3		PARP1
			PIN1	1.2	3		KHSRP
			ERP44	1.2	3		LAMB1
			CTSC	1.2	3		TMTC3
			CKMT1B	1.2	3		FOCAD
			MPG	1.2	3		ACLY
			PFAS	1.2	3		RANBP2
			AGL	1.2	3		MAT2A
			RAB10	1.2	3		PUM3
			WDR77	1.2	3		MRPS26
			OXSR1	1.2	3		ATP5IF1
			PPA2	1.2	3		PRKDC
			PPP4R1	1.2	3		IARS1
			TTF1	1.2	3		MYH10
			CHAF1A	1.2	3		PPP1R10
			SQSTM1	1.2	3		MTPAP
			PTK7	1.2	3		PABPC4
			BUB1	1.2	3		ITGA6
			IMMT	1.2	3		DYNC1H1
			DCAF1	1.2	3		EIF3I
			UBE2M	1.2	3		NUP155
			PPP5C	1.2	3		CIT
			PLRG1	1.2	3		ITGB4
			ICE1	1.2	3		SLC25A12
			SNRPC	1.2	3		SEC63
			DUSP14	1.1	3		NOP2
			CENPU	1.1	3		GRAMD1A
			PRPF4	1.1	3		TPR
			RPS6KA5	1.1	3		PHGDH
			MAPK3	1.1	3		DKK1
			PTPA	1.1	3		RRP12
			TFIP11	1.1	3		GCN1
			TACC2	1.1	3		CNBP
			USP22	1.1	3		AHNAK2
			TACC3	1.1	3		UBTF
			SORT1	1.1	3		CPD
			GIPC1	1.1	3		POLRMT
			RPA2	1.1	3		SNRNP200
			SCD	1.1	3		MAP7D1
			CHML	1.1	3		CSE1L
			DUSP3	1.1	3		DSG2
			EP300	1.1	3		PRRC2C
			EIF2B1	1.1	3		PRPF8
			PRKCI	1.1	3		INF2
			RSRC1	1.1	3		DDX24
			SP100	1.1	3		ATXN2L
			GTF2E1	1.1	3		RBM26
			GNPDA1	1.1	3		XRN2
			CHAF1B	1.1	3		TOP2A
			GRHPR	1.1	3		GAA
			MPP5	1.1	3		PIK3C2A
			UBA52	1.1	3		NUP205
			NEDD1	1.1	3		NUMA1
			USP28	1.1	3		SPTAN1
			BPNT1	1.1	3		CAND1
			RECQL5	1.1	3		IGF2R
			PDE3A	1.1	3
			NUDT5	1.1	3
			KAT6A	1.1	3
			CSNK2A1	1.1	3
			POLDIP2	1.1	3
			TTN	1.1	3
			IRS4	1.1	3
			PICK1	1.1	3
			TLK2	1.1	3
			PDE6D	1.1	3
			CSNK2A2	1.1	3
			PACSIN3	1.1	3
			PRKAA1	1.1	3
			PSMA6	1.1	3
			PTK2	1.1	3
			UQCRH	1.1	3
			FMC1	1.1	3
			NACC1	1.1	3
			MOGS	1.1	3
			PRPF18	1.1	3
			DARS2	1.1	3
			PFKL	1.1	3
			GTF3C2	1.1	3
			LONP1	1.1	3
			CLPX	1.1	3
			PPIH	1.1	3
			PPM1F	1.1	3
			MARCKS	1.1	3
			PSME3	1.1	3
			PHB	1.1	3
			CHCHD2	1.1	3
			PTCRA	1	3
			RELN	1	3
			OIP5	1	3
			FOLR2	1	3
			RAB35	1	3
			DDR1	1	3
			PPP1R3C	1	3
			CHIA	1	3
			PTPRU	1	3
			PTPRE	1	3
			MAST1	1	3
			EYA1	1	3
			STRADB	1	3
			STK17B	1	3
			SERPINI2	1	3
			PTGIR	1	3
			RIPK4	1	3
			PTPRD	1	3
			MTMR8	1	3
			SPHK2	1	3
			CDC42SE2	1	3
			GRIN2C	1	3
			GBP1	1	3
			ATP6V0E1	1	3
			PTPDC1	1	3
			PIK3R1	1	3
			DRD3	1	3
			DUSP18	1	3
			DYRK1A	1	3
			ACP7	1	3
			PIP5K1A	1	3
			STRADA	1	3
			RALB	1	3
			SSH1	1	3
			DMPK	1	3
			PDE6A	1	3
			DYRK4	1	3
			WNK4	1	3
			LRRK2	1	3
			COL9A2	1	3
			MAP3K13	1	3
			PDPK1	1	3
			PHKB	1	3
			PIK3AP1	1	3
			ANP32C	1	3
			ATP8B1	1	3
			PDE2A	1	3
			TRPC7	1	3
			BMP2K	1	3
			PIP5K1C	1	3
			ZAP70	1	3
			PPP1R14A	1	3
			PRKCA	1	3
			PRRX1	1	3
			PPP1R12C	1	3
			TXK	1	3
			THRA	1	3
			PKLR	1	3
			PKMYT1	1	3
			PAK3	1	3
			CAMK2N1	1	3
			ITPKA	1	3
			MAPK10	1	3
			MARK4	1	3
			G6PC3	1	3
			DCLK3	1	3
			VEGFB	1	3
			ZP2	1	3
			DUSP6	1	3
			MFN2	1	3
			MYC	1	3
			EIF2AK1	1	3
			CAMK4	1	3
			NUDT6	1	3
			NRK	1	3
			NRGN	1	3
			CDK14	1	3
			TRPM3	1	3
			PTPRH	1	3
			TCAP	1	3
			SMAD6	1	3
			MTMR9	1	3
			SMN2	1	3
			MAP3K3	1	3
			DGKB	1	3
			KAT5	1	3
			IPMK	1	3
			MADD	1	3
			NME4	1	3
			PCSK5	1	3
			PIK3C2B	1	3
			PIK3C2G	1	3
			PPM1D	1	3
			RTN4RL1	1	3
			PHF2	1	3
			PDE3B	1	3
			PDE4C	1	3
			SCGB1D1	1	3
			HDDC3	1	3
			CSNK1G3	1	3
			STK11IP	1	3
			TSSK6	1	3
			SST	1	3
			ATXN1L	1	3
			P2RX1	1	3
			TAS2R39	1	3
			STK32A	1	3
			ACVR2B	1	3
			LILRB1	1	3
			BMX	1	3
			CDC7	1	3
			CDK8	1	3
			IFI44	1	3
			CDC25C	1	3
			CDC14C	1	3
			CAMKK2	1	3
			CDC14B	1	3
			PPP3R2	1	3
			PGAM2	1	3
			ARHGEF4	1	3
			APOE	1	3
			ATP2A1	1	3
			C1QA	1	3
			CACNA1G	1	3
			ADRB2	1	3
			TBP	1	3
			RNF32	1	3
			PPP1R12B	1	3
			SLC6A4	1	3
			SSTR3	1	3
			STYX	1	3
			CALM1	1	3
			CARF	1	3
			GPR101	1	3
			GPER1	1	3
			HAVCR2	1	3
			HPGDS	1	3
			KIF18A	1	3
			GNG12	1	3
			FZD8	1	3
			DBP	1	3
			CCL21	1	3
			FGF10	1	3
			FGF23	1	3
			FZD2	1	3
			OR3A2	1	3
			KRT6A	1	3
			PCSK6	1	3
			ATP1A3	1	3
			PLXNA3	1	3
			RAB36	1	3
			RGL4	1	3
			PHB2	1	3
			FBXO21	1	3
			LACTB	1	3
			MIER3	1	3
			CDAN1	1	3
			NMNAT1	1	3
			CMAS	1	3
			SKAP2	1	3
			SFRP2	1	3
			CCL17	1	3
			BDP1	1	3
			CLCN7	1	3
			POU4F1	1	3
			KRT3	1	3
			ALDOB	1	3
			TRPC3	1	3
			SMPD3	1	3
			SLC4A4	1	3
			TDGF1	1	3
			TEX14	1	3
			ACOT11	1	3
			LIF	1	3
			FLI1	1	3
			PLAUR	1	3
			PRKACG	1	3
			PPP2R2C	1	3
			PLA2R1	1	3
			PTK6	1	3
			RNF4	1	3
			NYX	1	3
			OR8B8	1	3
			GRK6	1	3
			P2RX2	1	3
			PIWIL2	1	3
			PHYH	1	3
			PGM5	1	3
			PAK5	1	3
			PDE4A	1	3
			ZBTB16	1	3
			LMTK3	1	3
			INSR	1	3
			PPP2R2B	1	3
			PPM1L	1	3
			CTDSP2	1	3
			ENPP3	1	3
			CALM2	1	3
			ICA1L	1	3
			COL1A1	1	3
			CDK19	1	3
			MED6	1	3
			LIM2	1	3
			MED26	1	3
			NPBWR1	1	3
			PLXNA1	1	3
			NTN1	1	3
			CTDSP1	1	3
			ADCK5	1	3
			SRSF6	0.8	4
			SUPT5H	0.7	4
			SLTM	0.7	4
			EWSR1	0.7	4
			PPIL4	0.7	4
			TRMT10C	0.7	4
			SPEN	0.7	4
			NOP9	0.7	4
			SNRNP70	0.7	4
			RPS12	0.7	4
			FLNA	0.7	4
			ELAC2	0.7	4
			NSUN5	0.7	4
			POLDIP3	0.7	4
			EDF1	0.7	4
			RPS10	0.7	4
			HSPA8	0.7	4
			PABPN1	0.7	4
			GNL2	0.7	4
			RPL24	0.7	4
			HNRNPA0	0.7	4
			RPS28	0.7	4
			HNRNPLL	0.7	4
			CSTF2	0.7	4
			SAFB	0.7	4
			RPL23A	0.7	4
			PWP2	0.7	4
			RPS26	0.7	4
			RBM22	0.7	4
			BMS1	0.7	4
			CNBP	0.7	4
			SLIRP	0.7	4
			DHX8	0.7	4
			SF3B4	0.7	4
			RRP12	0.7	4
			CANX	0.7	4
			PDCD11	0.6	4
			FASTKD2	0.6	4
			FASN	0.6	4
			PNN	0.6	4
			TCOF1	0.6	4
			TCERG1	0.6	4
			RBM34	0.6	4
			DDX56	0.6	4
			ENO1	0.6	4
			XPO5	0.6	4
			WDR75	0.6	4
			SURF6	0.6	4
			ACIN1	0.6	4
			PUS1	0.6	4
			POLR2A	0.6	4
			HEATR1	0.6	4
			UTP14A	0.6	4
			RPL19	0.6	4
			RPL23	0.6	4
			URB1	0.6	4
			RDX	0.6	4
			TRA2A	0.6	4
			GRWD1	0.6	4
			PPIG	0.6	4
			UNK	0.6	4
			RPL28	0.6	4
			UTP20	0.6	4
			HSP90AB1	0.6	4
			HNRNPUL2	0.6	4
			ZC3H8	0.6	4
			HMGB1	0.6	4
			RBM27	0.6	4
			WBP11	0.6	4
			RPL31	0.6	4
			FIP1L1	0.6	4
			PEBP1	0.6	4
			ZC3H15	0.6	4
			MDH2	0.6	4
			BTF3	0.6	4
			SF3B2	0.6	4
			DEK	0.6	4
			SF3A1	0.6	4
			DDX54	0.6	4
			MPHOSPH10	0.6	4
			RPS23	0.6	4
			KRR1	0.6	4
			RPL7L1	0.6	4
			NAT10	0.6	4
			LAS1L	0.6	4
			DDX51	0.6	4
			MRPL1	0.6	4
			RPL27	0.6	4
			RPL29	0.6	4
			RRP36	0.6	4
			RRP1B	0.6	4
			CCAR2	0.6	4
			C1ORF35	0.6	4
			CCDC86	0.6	4
			SART1	0.6	4
			MRPL13	0.6	4
			DDX24	0.6	4
			CEBPZ	0.6	4
			DNTTIP2	0.6	4
			CHTOP	0.6	4
			ZNF326	0.6	4
			AKAP8	0.6	4
			NOL8	0.6	4
			RPS15A	0.6	4
			NOP16	0.6	4
			RBM45	0.6	4
			NXF1	0.6	4
			SSBP1	0.6	4
			NPM3	0.6	4
			SRSF11	0.6	4
			NOC3L	0.6	4
			NOC2L	0.6	4
			CHERP	0.6	4
			RPS15	0.6	4
			NGDN	0.6	4
			API5	0.6	4
			EBNA1BP2	0.6	4
			ALKBH5	0.6	4
			SON	0.6	4
			AKAP8L	0.6	4
			RRP1	0.6	4
			NIP7	0.6	4
			ESF1	0.6	4
			PPIE	0.5	4
			DHX16	0.5	4
			DHX29	0.5	4
			PCBP3	0.5	4
			MYH9	0.5	4
			PKM	0.5	4
			SF3A3	0.5	4
			MRTO4	0.5	4
			SARS	0.5	4
			RPL35	0.5	4
			SF3A2	0.5	4
			SF3B6	0.5	4
			PA2G4	0.5	4
			SNRPA	0.5	4
			HDGF	0.5	4
			GNL3L	0.5	4
			DUSP11	0.5	4
			KRI1	0.5	4
			LRRC59	0.5	4
			NMD3	0.5	4
			NHP2	0.5	4
			MRPL37	0.5	4
			DIMT1	0.5	4
			SEC61B	0.5	4
			SMNDC1	0.5	4
			MRPS11	0.5	4
			ZFP36L2	0.5	4
			RRS1	0.5	4
			ZCCHC8	0.5	4
			RRP8	0.5	4
			MRPL41	0.5	4
			CMSS1	0.5	4
			CSTF2T	0.5	4
			MRPL3	0.5	4
			DCAF13	0.5	4
			WDR43	0.5	4
			WDR3	0.5	4
			SARNP	0.5	4
			TAGLN2	0.5	4
			DDX42	0.5	4
			SNRPG	0.5	4
			THUMPD1	0.5	4
			DDX39B	0.5	4
			UBE2L3	0.5	4
			TRMT1L	0.5	4
			TMPO	0.5	4
			DDX39A	0.5	4
			FARSB	0.5	4
			DYNC1H1	0.5	4
			GTF2F1	0.5	4
			ERAL1	0.5	4
			SUB1	0.5	4
			PRPF8	0.5	4
			PSIP1	0.5	4
			EMG1	0.5	4
			PUM3	0.5	4
			HIST1H1C	0.5	4
			SSRP1	0.5	4
			PTBP2	0.5	4
			SUGP1	0.5	4
			GNL3	0.5	4
			SUPT16H	0.5	4
			PNO1	0.5	4
			EXOSC10	0.5	4
			EZR	0.5	4
			POLRMT	0.5	4
			PPAN	0.5	4
			TRUB2	0.5	4
			TRNAU1AP	0.5	4
			GAR1	0.5	4
			PPHLN1	0.5	4
			UTP3	0.5	4
			HIST1H1E	0.5	4
			CTTN	0.5	4
			CD3EAP	0.5	4
			CALD1	0.5	4
			NOL11	0.5	4
			NOL10	0.5	4
			EIF1AX	0.5	4
			SNRPD1	0.5	4
			SNU13	0.5	4
			EEF1A1	0.5	4
			DLD	0.5	4
			ANXA2	0.5	4
			AHNAK	0.5	4
			SRSF10	0.5	4
			PYM1	0.5	4
			PUS7	0.5	4
			HMGB2	0.5	4
			RAVER2	0.5	4
			YTHDC1	0.5	4
			SRFBP1	0.5	4
			NOM1	0.5	4
			MTREX	0.5	4
			NOP14	0.5	4
			CLTC	0.5	4
			SART3	0.5	4
			CCDC9	0.5	4
			ZC3H18	0.5	4
			LUC7L2	0.5	4
			YWHAZ	0.5	4
			REXO4	0.5	4
			CHD2	0.5	4
			ZRANB2	0.5	4
			ZC3H4	0.5	4
			RPL17	0.5	4
			CCDC137	0.5	4
			LLPH	0.5	4
			ARCN1	0.5	4
			FKBP3	0.5	4
			LRRC47	0.5	4
			BZW1	0.5	4
			LSM8	0.5	4
			MAP3K20	0.5	4
			ZNFX1	0.5	4
			IPO5	0.5	4
			AKAP1	0.5	4
			ABT1	0.5	4
			CTNNA1	0.5	4
			USO1	0.5	4
			CKAP4	0.5	4
			GDI2	0.4	4
			VIRMA	0.4	4
			LDHA	0.4	4
			EIF2D	0.4	4
			DNAJC2	0.4	4
			EML4	0.4	4
			NKAP	0.4	4
			MAK16	0.4	4
			HSD17B10	0.4	4
			ZCCHC17	0.4	4
			DDX49	0.4	4
			CSRP1	0.4	4
			KTN1	0.4	4
			SNW1	0.4	4
			RPS19BP1	0.4	4
			ZC3H13	0.4	4
			TSFM	0.4	4
			AATF	0.4	4
			IPO4	0.4	4
			GPATCH4	0.4	4
			HSPE1	0.4	4
			HSP90B1	0.4	4
			DUS3L	0.4	4
			FKBP4	0.4	4
			NCBP3	0.4	4
			PRPF38A	0.4	4
			DARS	0.4	4
			SNRPD3	0.4	4
			TENT4B	0.4	4
			TSNAX	0.4	4
			GANAB	0.4	4
			ISY1	0.4	4
			EPB41L2	0.4	4
			CAND1	0.4	4
			LDHB	0.4	4
			NUCKS1	0.4	4
			LIMA1	0.4	4
			MANF	0.4	4
			RPP30	0.4	4
			NTPCR	0.4	4
			WDR46	0.4	4
			RBMX2	0.4	4
			RPL36	0.4	4
			NSA2	0.4	4
			HEATR6	0.4	4
			PTCD2	0.4	4
			RPLP2	0.4	4
			SPAG9	0.4	4
			ELOA	0.4	4
			U2SURP	0.4	4
			PHGDH	0.4	4
			PDS5A	0.4	4
			TKT	0.4	4
			TARS	0.4	4
			MSN	0.4	4
			MYH14	0.4	4
			PRPF40A	0.4	4
			PRPF6	0.4	4
			BZW2	0.4	4
			KNOP1	0.4	4
			ATP1A1	0.4	4
			LTA4H	0.4	4
			TPX2	0.4	4
			CACYBP	0.4	4
			SPOUT1	0.4	4
			HTATSF1	0.4	4
			MRPL39	0.4	4
			HUWE1	0.4	4
			MRPL28	0.4	4
			SREK1	0.4	4
			RBBP6	0.4	4
			PLEC	0.4	4
			SRPK2	0.4	4
			PRPF38B	0.4	4
			PHF6	0.4	4
			PDIA4	0.4	4
			NAA15	0.4	4
			AARS	0.4	4
			NME1	0.4	4
			NVL	0.4	4
			GOLGB1	0.4	4
			NOL7	0.4	4
			MBNL3	0.4	4
			DDX23	0.4	4
			YWHAE	0.4	4
			TBRG4	0.4	4
			WDR6	0.4	4
			RRP9	0.4	4
			WDR36	0.4	4
			FARSA	0.4	4
			RTF1	0.4	4
			ZFC3H1	0.4	4
			LUC7L3	0.4	4
			ACTN4	0.4	4
			DYNC1I2	0.4	4
			TLN1	0.4	4
			RPL35A	0.4	4
			DDX31	0.4	4
			ZNF622	0.4	4
			URB2	0.4	4
			FASTKD1	0.4	4
			TRMT2A	0.4	4
			SUPV3L1	0.4	4
			FAM98B	0.4	4
			CPSF4	0.4	4
			MRPL11	0.4	4
			CS	0.4	4
			MRPL15	0.4	4
			TPR	0.4	4
			RPS27	0.4	4
			MRM3	0.4	4
			TRMT1	0.4	4
			TRAP1	0.4	4
			MRPL2	0.4	4
			CSTF3	0.4	4
			RPUSD4	0.4	4
			EEF1G	0.4	4
			METTL16	0.4	4
			USP36	0.4	4
			SNRPD2	0.4	4
			SRP54	0.4	4
			MRPL27	0.4	4
			RPUSD3	0.4	4
			MRPL42	0.4	4
			CACTIN	0.4	4
			CCDC59	0.4	4
			AFDN	0.4	4
			PAICS	0.4	4
			RBM7	0.4	4
			AFF4	0.4	4
			PELP1	0.4	4
			MTPAP	0.4	4
			PHF3	0.4	4
			CAST	0.4	4
			TRIM28	0.4	4
			ZNF207	0.4	4
			NARS	0.4	4
			ABCE1	0.4	4
			40787	0.4	4
			DIDO1	0.4	4
			ZCRB1	0.4	4
			NMT1	0.4	4
			OLA1	0.4	4
			ACO2	0.4	4
			NOC4L	0.4	4
			TACO1	0.4	4
			RNPS1	0.4	4
			SCAF4	0.4	4
			SBDS	0.4	4
			C1ORF131	0.4	4
			SRPRA	0.4	4
			DDX46	0.4	4
			TFAM	0.4	4
			BOP1	0.4	4
			CCT2	0.4	4
			RRP7A	0.4	4
			DDX52	0.4	4
			BRD2	0.4	4
			MTHFSD	0.4	4
			ARL6IP4	0.4	4
			RPRD2	0.4	4
			COPB1	0.4	4
			RRP15	0.4	4
			SEC63	0.4	4
			DENR	0.3	4
			HEATR3	0.3	4
			XPOT	0.3	4
			IWS1	0.3	4
			ATXN10	0.3	4
			GART	0.3	4
			GEMIN4	0.3	4
			TRIP12	0.3	4
			LARS	0.3	4
			EIF6	0.3	4
			PLIN3	0.3	4
			NCAPG	0.3	4
			TRIR	0.3	4
			MCM3	0.3	4
			MYL6	0.3	4
			ZMYND8	0.3	4
			WDR1	0.3	4
			BRD4	0.3	4
			TCF25	0.3	4
			MDC1	0.3	4
			CCT7	0.3	4
			NCAPG2	0.3	4
			RARS	0.3	4
			SETD3	0.3	4
			NF1	0.3	4
			BUB3	0.3	4
			HDGFL2	0.3	4
			COPA	0.3	4
			ABCF2	0.3	4
			PCMT1	0.3	4
			XPO7	0.3	4
			CARM1	0.3	4
			KIF2C	0.3	4
			TTLL12	0.3	4
			PIK3R4	0.3	4
			PRC1	0.3	4
			RPL34	0.3	4
			TXNRD1	0.3	4
			GNL1	0.3	4
			ASCC2	0.3	4
			SLK	0.3	4
			TNPO3	0.3	4
			COIL	0.3	4
			GTF3C3	0.3	4
			ADNP	0.3	4
			DBN1	0.3	4
			POLR1A	0.3	4
			SHMT2	0.3	4
			PPP2R2A	0.3	4
			HEXIM1	0.3	4
			ELP1	0.3	4
			SMC2	0.3	4
			GTF2I	0.3	4
			COPB2	0.3	4
			LRRFIP1	0.3	4
			GSR	0.3	4
			IARS	0.3	4
			CKAP2	0.3	4
			GARS	0.3	4
			PPP6R3	0.3	4
			PLCB3	0.3	4
			ANKZF1	0.3	4
			SCAF1	0.3	4
			C8ORF33	0.3	4
			RANBP3	0.3	4
			ODF2	0.3	4
			TXLNA	0.3	4
			PGK1	0.3	4
			WNK1	0.3	4
			USP8	0.3	4
			PDCD4	0.3	4
			SNRNP27	0.3	4
			GAPDH	0.3	4
			KIF5B	0.3	4
			SETD2	0.3	4
			PPP1CA	0.3	4
			NCAPD2	0.3	4
			PSMD6	0.3	4
			PPP1CB	0.3	4
			TPP2	0.3	4
			USP24	0.3	4
			BRD3	0.3	4
			TRIM33	0.3	4
			GAPVD1	0.3	4
			CAD	0.3	4
			NOB1	0.3	4
			CHD4	0.3	4
			CORO1C	0.3	4
			CLUH	0.3	4
			VARS	0.3	4
			DHX37	0.3	4
			PRPF19	0.3	4
			EEF1D	0.3	4
			DICER1	0.3	4
			PAF1	0.3	4
			SDHA	0.3	4
			SF3B3	0.3	4
			DIS3	0.3	4
			LTN1	0.3	4
			TSN	0.3	4
			SKIV2L	0.3	4
			TRIO	0.3	4
			DRG1	0.3	4
			RIOK2	0.3	4
			PDIA6	0.3	4
			NUP93	0.3	4
			RUVBL2	0.3	4
			PCM1	0.3	4
			NKTR	0.3	4
			RUVBL1	0.3	4
			NUP188	0.3	4
			JPT2	0.3	4
			TEX10	0.3	4
			PLS3	0.3	4
			CTR9	0.3	4
			LTV1	0.3	4
			BTAF1	0.3	4
			GMPS	0.3	4
			TOE1	0.3	4
			ETFA	0.3	4
			TP53BP1	0.3	4
			BPTF	0.3	4
			CHD1	0.3	4
			ABCF3	0.3	4
			NUP160	0.3	4
			NASP	0.3	4
			GTF3C1	0.3	4
			FANCI	0.3	4
			KMT2D	0.3	4
			THADA	0.3	4
			PAK2	0.3	4
			PGD	0.3	4
			CTPS1	0.3	4
			IPO9	0.3	4
			CYFIP1	0.3	4
			VCL	0.3	4
			ARHGDIA	0.3	4
			ZW10	0.3	4
			HCFC1	0.3	4
			SMARCA4	0.3	4
			CBX3	0.3	4
			CDK9	0.3	4
			SRCAP	0.3	4
			LRBA	0.3	4
			CCT8	0.3	4
			DOCK7	0.3	4
			PPM1G	0.3	4
			CDK4	0.3	4
			AP3D1	0.3	4
			ASNS	0.3	4
			RIF1	0.3	4
			FH	0.3	4
			ATRX	0.3	4
			PPAT	0.3	4
			ZMYM4	0.3	4
			BIRC6	0.3	4
			KIF2A	0.3	4
			HSPH1	0.3	4
			CHD8	0.3	4
			AKAP12	0.3	4
			NOL9	0.3	4
			NCAPD3	0.3	4
			KMT2A	0.3	4
			UBR4	0.3	4
			MSH2	0.3	4
			TUBB	0.3	4
			RNF213	0.3	4
			TJP1	0.3	4
			MDN1	0.3	4
			CCT5	0.3	4
			NIPBL	0.3	4
			CSNK1A1	0.3	4
			G6PD	0.3	4
			TXLNG	0.3	4
			CPSF1	0.3	4
			IARS2	0.3	4
			USP7	0.3	4
			IQGAP1	0.3	4
			AP3B1	0.3	4
			MAP1S	0.3	4
			CAPZB	0.3	4
			CLIC1	0.3	4
			USP9X	0.3	4
			QARS	0.3	4
			KIF11	0.3	4
			DDB1	0.3	4
			PSMC1	0.3	4
			TRMT10A	0.3	4
			PKN2	0.3	4
			ARHGEF1	0.3	4
			PSMD4	0.3	4
			TMEM214	0.3	4
			DIEXF	0.3	4
			TMA16	0.3	4
			APEH	0.3	4
			NUSAP1	0.3	4
			NSRP1	0.3	4
			C12ORF43	0.3	4
			ATP2A2	0.3	4
			ASS1	0.3	4
			YBX2	0.3	4
			CNN2	0.3	4
			MRPL43	0.3	4
			TRUB1	0.3	4
			TXNDC5	0.3	4
			MRPS30	0.3	4
			DHX38	0.3	4
			DYNC2H1	0.3	4
			TBCA	0.3	4
			RPP25L	0.3	4
			MRPS18A	0.3	4
			GGCT	0.3	4
			NDRG1	0.3	4
			CDKN2A	0.3	4
			ACAA2	0.3	4
			NSF	0.3	4
			FAM50A	0.3	4
			MRPL24	0.3	4
			NAF1	0.3	4
			TES	0.3	4
			MRPL14	0.3	4
			PIN4	0.3	4
			EXOSC2	0.3	4
			ADK	0.3	4
			MAZ	0.3	4
			MDH1	0.3	4
			HDAC2	0.3	4
			TEFM	0.3	4
			ISG20L2	0.3	4
			DNAJC21	0.3	4
			DDX28	0.3	4
			DIAPH1	0.3	4
			DDX55	0.3	4
			ATP5F1B	0.3	4
			SAP18	0.3	4
			SRP19	0.3	4
			GOT2	0.3	4
			DUT	0.3	4
			HMGN5	0.3	4
			CDC40	0.3	4
			UBTF	0.3	4
			SEC23IP	0.3	4
			SERPINH1	0.3	4
			PTCD1	0.3	4
			MRPL44	0.3	4
			MRPL22	0.3	4
			RSRC2	0.3	4
			SNRNP40	0.3	4
			DBR1	0.3	4
			FYTTD1	0.3	4
			SUCLG1	0.3	4
			HERC5	0.3	4
			ACO1	0.3	4
			ZCCHC9	0.3	4
			TBL3	0.3	4
			HIST1H1B	0.3	4
			ZC3H10	0.3	4
			IFI16	0.3	4
			HLTF	0.3	4
			APOB	0.3	4
			GFM1	0.3	4
			FRG1	0.3	4
			C7ORF50	0.3	4
			EXOSC9	0.3	4
			DYNC1LI1	0.3	4
			TFB2M	0.3	4
			C1ORF52	0.3	4
			TBL2	0.3	4
			FLYWCH2	0.3	4
			FDPS	0.3	4
			RPL37A	0.3	4
			MAT2A	0.3	4
			ANP32A	0.3	4
			CNDP2	0.3	4
			CLASP2	0.3	4
			IMP3	0.3	4
			COPG1	0.3	4
			ZNF768	0.3	4
			TPT1	0.3	4
			DBNL	0.3	4
			RBM8A	0.3	4
			NQO1	0.3	4
			NCBP2	0.3	4
			AIMP1	0.3	4
			MRPS18C	0.3	4
			ACAT1	0.3	4
			ALDH7A1	0.3	4
			RBPMS	0.3	4
			KCTD12	0.3	4
			ARHGEF2	0.3	4
			ANP32B	0.3	4
			CRNKL1	0.3	4
			EXOSC6	0.3	4
			HADH	0.3	4
			HSPA1B	0.3	4
			RPS27L	0.3	4
			ERH	0.3	4
			PABPC4L	0.3	4
			ERI3	0.3	4
			PGRMC1	0.3	4
			CPEB3	0.3	4
			AKAP17A	0.3	4
			FKBP2	0.3	4
			TRMT6	0.3	4
			PAFAH1B3	0.3	4
			IFIT5	0.3	4
			UTP23	0.3	4
			UCHL5	0.3	4
			TWF2	0.3	4
			PSMB1	0.3	4
			SUMO2	0.3	4
			39326	0.3	4
			MTIF2	0.3	4
			RTN4	0.3	4
			ZNF106	0.3	4
			PTPN12	0.3	4
			BAG4	0.3	4
			RPL38	0.3	4
			SRBD1	0.3	4
			ZYX	0.3	4
			PPID	0.3	4
			RPF1	0.3	4
			PSMC2	0.3	4
			ARF1	0.3	4
			SDAD1	0.3	4
			SYF2	0.3	4
			SEC31A	0.3	4
			VIM	0.3	4
			ROCK2	0.3	4
			SYNE1	0.3	4
			NGRN	0.3	4
			SNRPB	0.3	4
			C11ORF68	0.3	4
			TMSB4X	0.3	4
			TFRC	0.3	4
			PRR3	0.2	4
			NFKB1	0.2	4
			DIP2B	0.2	4
			MAT2B	0.2	4
[truncated: 2,381 more rows]

## Sheet: Fig.2G
SILAC_ParticleComplexes_vs_EVs_ramdomforest_limma_remove_lower2_expression
	Final_name	log2FoldChange	AveExpr	t	P.Value	adj.P.Val	B	sig	new_label
1	SRSF3	8.56074	22.5402	41.5112	2.50533e-11	8.00452e-08	14.9913	Up	up (adj.P.Val< 0.05, log2FC >= 1)
2	LSM14A	6.66302	21.3907	33.0595	1.80396e-10	2.88183e-07	13.8076	Up	up (adj.P.Val< 0.05, log2FC >= 1)
3	SEC23A	-5.78177	19.3164	-29.9132	4.2859e-10	3.69025e-07	13.2124	Down	down (adj.P.Val< 0.05, log2FC <= -1)
4	PHB1	7.11826	21.1189	28.6378	6.24572e-10	3.69025e-07	12.9396	Up	up (adj.P.Val< 0.05, log2FC >= 1)
5	TOMM22	6.45448	19.7033	28.4612	6.58857e-10	3.69025e-07	12.9002	Up	up (adj.P.Val< 0.05, log2FC >= 1)
6	RPN1	4.86779	20.3172	27.1576	9.87635e-10	3.69025e-07	12.5967	Up	up (adj.P.Val< 0.05, log2FC >= 1)
7	FUS	5.3597	23.0914	26.9874	1.04268e-09	3.69025e-07	12.5554	Up	up (adj.P.Val< 0.05, log2FC >= 1)
8	FBL	6.58924	21.5971	26.8925	1.07487e-09	3.69025e-07	12.5321	Up	up (adj.P.Val< 0.05, log2FC >= 1)
9	LAMC1	-5.69515	23.3283	-26.8399	1.09318e-09	3.69025e-07	12.5192	Down	down (adj.P.Val< 0.05, log2FC <= -1)
10	SPEN	5.58011	22.1078	26.6692	1.15501e-09	3.69025e-07	12.4769	Up	up (adj.P.Val< 0.05, log2FC >= 1)
11	B3GAT3	-6.46065	19.9367	-24.9885	2.02425e-09	5.24372e-07	12.0368	Down	down (adj.P.Val< 0.05, log2FC <= -1)
12	COL6A1	-5.83892	22.015	-24.9242	2.06974e-09	5.24372e-07	12.019	Down	down (adj.P.Val< 0.05, log2FC <= -1)
13	ZBTB18	6.37318	23.2994	24.8364	2.1336e-09	5.24372e-07	11.9946	Up	up (adj.P.Val< 0.05, log2FC >= 1)
14	RPL23A	5.87887	23.5673	23.8203	3.05665e-09	6.77184e-07	11.7031	Up	up (adj.P.Val< 0.05, log2FC >= 1)
15	APOB	5.87017	22.5453	23.7064	3.18532e-09	6.77184e-07	11.6692	Up	up (adj.P.Val< 0.05, log2FC >= 1)
16	SAFB	6.0279	21.4684	23.4777	3.46224e-09	6.77184e-07	11.6006	Up	up (adj.P.Val< 0.05, log2FC >= 1)
17	ATAD3A	4.92053	21.9379	23.3691	3.60317e-09	6.77184e-07	11.5676	Up	up (adj.P.Val< 0.05, log2FC >= 1)
18	CHD4	4.20604	20.1898	23.0758	4.01637e-09	7.12906e-07	11.4774	Up	up (adj.P.Val< 0.05, log2FC >= 1)
19	CHTOP	4.9504	21.935	22.5181	4.95583e-09	7.6599e-07	11.3012	Up	up (adj.P.Val< 0.05, log2FC >= 1)
20	THRAP3	4.62272	20.4895	22.4232	5.13885e-09	7.6599e-07	11.2706	Up	up (adj.P.Val< 0.05, log2FC >= 1)
21	AGRN	-6.45469	22.1556	-22.3579	5.26916e-09	7.6599e-07	11.2495	Down	down (adj.P.Val< 0.05, log2FC <= -1)
22	EMD	7.09929	19.7072	22.275	5.43993e-09	7.6599e-07	11.2225	Up	up (adj.P.Val< 0.05, log2FC >= 1)
23	ACTG1	-5.12225	24.4681	-22.2399	5.51417e-09	7.6599e-07	11.211	Down	down (adj.P.Val< 0.05, log2FC <= -1)
24	SRPRB	5.00124	19.348	22.0629	5.90546e-09	7.81656e-07	11.1527	Up	up (adj.P.Val< 0.05, log2FC >= 1)
25	LGALS3BP	-5.62411	24.6046	-21.9502	6.17097e-09	7.81656e-07	11.1153	Down	EV markers
26	PRDX6	-4.28745	23.1016	-21.8328	6.46141e-09	7.81656e-07	11.076	Down	down (adj.P.Val< 0.05, log2FC <= -1)
27	MINPP1	-5.90909	20.6986	-21.7768	6.60554e-09	7.81656e-07	11.0571	Down	down (adj.P.Val< 0.05, log2FC <= -1)
28	GLUD1	4.89288	19.7136	21.5922	7.1059e-09	7.92161e-07	10.9945	Up	up (adj.P.Val< 0.05, log2FC >= 1)
29	COX7A2	5.52286	20.1787	21.4726	7.45248e-09	7.92161e-07	10.9535	Up	up (adj.P.Val< 0.05, log2FC >= 1)
30	FIP1L1	4.93597	18.7995	21.4157	7.62398e-09	7.92161e-07	10.9339	Up	up (adj.P.Val< 0.05, log2FC >= 1)
31	NDUFA5	5.84144	18.2525	21.3427	7.85064e-09	7.92161e-07	10.9086	Up	up (adj.P.Val< 0.05, log2FC >= 1)
32	NDUFS3	5.84527	20.0506	21.3164	7.93401e-09	7.92161e-07	10.8995	Up	up (adj.P.Val< 0.05, log2FC >= 1)
33	SDCBP	-5.61059	23.135	-21.1063	8.63696e-09	8.36215e-07	10.8259	Down	EV markers
34	SNRPE	6.5246	20.5814	21.0222	8.93769e-09	8.3988e-07	10.7962	Up	up (adj.P.Val< 0.05, log2FC >= 1)
35	IMMT	4.2072	21.5798	20.8831	9.46069e-09	8.63626e-07	10.7467	Up	up (adj.P.Val< 0.05, log2FC >= 1)
36	PHB2	7.563	20.067	20.6861	1.02607e-08	9.10636e-07	10.6758	Up	up (adj.P.Val< 0.05, log2FC >= 1)
37	VPS45	3.89258	20.1215	20.4716	1.12188e-08	9.68755e-07	10.5975	Up	up (adj.P.Val< 0.05, log2FC >= 1)
38	ZZEF1	-4.58814	18.6743	-20.3207	1.1952e-08	9.81938e-07	10.5417	Down	down (adj.P.Val< 0.05, log2FC <= -1)
39	ILF3	5.0617	24.0137	20.2736	1.2192e-08	9.81938e-07	10.5242	Up	up (adj.P.Val< 0.05, log2FC >= 1)
40	PDIA4	3.73742	20.0491	20.254	1.22934e-08	9.81938e-07	10.5169	Up	up (adj.P.Val< 0.05, log2FC >= 1)
41	IGSF8	-6.95574	20.1978	-20.1883	1.26399e-08	9.84989e-07	10.4923	Down	down (adj.P.Val< 0.05, log2FC <= -1)
42	SERBP1	4.34674	23.6421	20.0849	1.32077e-08	1.00473e-06	10.4534	Up	EV exclusion markers
43	AHCY	-3.98151	20.9913	-19.921	1.41666e-08	1.01821e-06	10.3913	Down	down (adj.P.Val< 0.05, log2FC <= -1)
44	PRKAR2A	-5.64734	21.1895	-19.8971	1.43123e-08	1.01821e-06	10.3822	Down	down (adj.P.Val< 0.05, log2FC <= -1)
45	CPSF7	4.34755	20.6813	19.8925	1.4341e-08	1.01821e-06	10.3804	Up	up (adj.P.Val< 0.05, log2FC >= 1)
46	LDHA	-4.37516	23.2242	-19.7234	1.54271e-08	1.07151e-06	10.3154	Down	down (adj.P.Val< 0.05, log2FC <= -1)
47	COL4A2	-7.26108	21.6972	-19.397	1.77916e-08	1.19378e-06	10.1877	Down	down (adj.P.Val< 0.05, log2FC <= -1)
48	FBLL1	5.4963	22.3149	19.3788	1.79347e-08	1.19378e-06	10.1805	Up	up (adj.P.Val< 0.05, log2FC >= 1)
49	RPN2	5.68234	19.9164	19.307	1.85121e-08	1.20707e-06	10.1521	Up	up (adj.P.Val< 0.05, log2FC >= 1)
50	COX5A	4.54783	21.5553	19.1827	1.9562e-08	1.22769e-06	10.1024	Up	up (adj.P.Val< 0.05, log2FC >= 1)
51	HNRNPU	4.05762	25.0857	19.1787	1.95969e-08	1.22769e-06	10.1008	Up	up (adj.P.Val< 0.05, log2FC >= 1)
52	ERH	3.32303	22.5225	18.8704	2.25043e-08	1.35306e-06	9.9757	Up	up (adj.P.Val< 0.05, log2FC >= 1)
53	SFXN1	4.19629	21.5364	18.8507	2.27059e-08	1.35306e-06	9.96761	Up	up (adj.P.Val< 0.05, log2FC >= 1)
54	DKC1	4.59603	20.1482	18.8349	2.28686e-08	1.35306e-06	9.96114	Up	up (adj.P.Val< 0.05, log2FC >= 1)
55	COL14A1	-4.11893	21.3992	-18.7242	2.40488e-08	1.37364e-06	9.91543	Down	down (adj.P.Val< 0.05, log2FC <= -1)
56	PGS1	6.66864	23.4757	18.6852	2.44793e-08	1.37364e-06	9.89929	Up	up (adj.P.Val< 0.05, log2FC >= 1)
57	SNRPN	5.71109	22.17	18.6218	2.51994e-08	1.37364e-06	9.87289	Up	up (adj.P.Val< 0.05, log2FC >= 1)
58	DDOST	5.42538	20.4264	18.5856	2.5622e-08	1.37364e-06	9.85773	Up	up (adj.P.Val< 0.05, log2FC >= 1)
59	COL18A1	-6.31518	22.5375	-18.5484	2.6063e-08	1.37364e-06	9.84217	Down	down (adj.P.Val< 0.05, log2FC <= -1)
60	SLC25A3	7.10345	20.6199	18.5213	2.63903e-08	1.37364e-06	9.83078	Up	up (adj.P.Val< 0.05, log2FC >= 1)
61	SNRPF	4.56763	23.0175	18.5073	2.65608e-08	1.37364e-06	9.8249	Up	up (adj.P.Val< 0.05, log2FC >= 1)
62	EWSR1	5.28209	22.614	18.4995	2.66559e-08	1.37364e-06	9.82164	Up	up (adj.P.Val< 0.05, log2FC >= 1)
63	CLU	-5.35297	23.3012	-18.4513	2.72555e-08	1.38224e-06	9.80131	Down	down (adj.P.Val< 0.05, log2FC <= -1)
64	RBMX	7.12081	22.2939	18.3108	2.90903e-08	1.45224e-06	9.74169	Up	up (adj.P.Val< 0.05, log2FC >= 1)
65	FKBP8	4.84625	19.8597	18.2028	3.05944e-08	1.50383e-06	9.69545	Up	up (adj.P.Val< 0.05, log2FC >= 1)
66	HNRNPR	4.04859	24.7958	18.0786	3.24319e-08	1.57e-06	9.64184	Up	up (adj.P.Val< 0.05, log2FC >= 1)
67	NAMPT	-5.11096	19.1384	-18.0286	3.32048e-08	1.58342e-06	9.62016	Down	down (adj.P.Val< 0.05, log2FC <= -1)
68	MOGS	5.39152	17.8991	17.9761	3.40401e-08	1.59938e-06	9.59726	Up	up (adj.P.Val< 0.05, log2FC >= 1)
69	MT-CO2	3.75915	21.7952	17.9436	3.4568e-08	1.60065e-06	9.58307	Up	up (adj.P.Val< 0.05, log2FC >= 1)
70	CAPRIN1	4.10929	22.1998	17.8705	3.57912e-08	1.63361e-06	9.55097	Up	up (adj.P.Val< 0.05, log2FC >= 1)
71	NID1	-7.84096	21.8377	-17.8378	3.63541e-08	1.63594e-06	9.53655	Down	down (adj.P.Val< 0.05, log2FC <= -1)
72	TRA2A	4.02498	22.6192	17.604	4.06729e-08	1.80486e-06	9.43257	Up	up (adj.P.Val< 0.05, log2FC >= 1)
73	PTPN1	4.55191	18.2259	17.4239	4.43882e-08	1.92316e-06	9.3513	Up	up (adj.P.Val< 0.05, log2FC >= 1)
74	AGPS	4.47168	19.9286	17.3968	4.49799e-08	1.92316e-06	9.33897	Up	up (adj.P.Val< 0.05, log2FC >= 1)
75	APP	-3.18877	20.5431	-17.3893	4.51446e-08	1.92316e-06	9.33556	Down	down (adj.P.Val< 0.05, log2FC <= -1)
76	SCAF4	4.47365	19.7857	17.2985	4.72001e-08	1.9688e-06	9.29404	Up	up (adj.P.Val< 0.05, log2FC >= 1)
77	CCDC47	4.45695	19.3787	17.2875	4.74545e-08	1.9688e-06	9.28903	Up	up (adj.P.Val< 0.05, log2FC >= 1)
78	NDUFS2	5.25327	18.0818	17.2203	4.90529e-08	1.9688e-06	9.25808	Up	up (adj.P.Val< 0.05, log2FC >= 1)
79	COX4I1	3.73906	21.2201	17.2198	4.9065e-08	1.9688e-06	9.25785	Up	up (adj.P.Val< 0.05, log2FC >= 1)
80	SSR4	4.31656	21.1059	17.2102	4.9297e-08	1.9688e-06	9.25344	Up	up (adj.P.Val< 0.05, log2FC >= 1)
81	1	-3.96316	22.5766	-17.1596	5.05468e-08	1.99379e-06	9.23003	Down	down (adj.P.Val< 0.05, log2FC <= -1)
82	PGRMC1	5.11646	20.3617	17.1181	5.15961e-08	2.00501e-06	9.2108	Up	up (adj.P.Val< 0.05, log2FC >= 1)
83	NNT	3.18395	20.9478	17.0811	5.25531e-08	2.00501e-06	9.19359	Up	up (adj.P.Val< 0.05, log2FC >= 1)
84	SPAG9	3.38324	21.7595	17.0479	5.34286e-08	2.00501e-06	9.17811	Up	up (adj.P.Val< 0.05, log2FC >= 1)
85	SEC61G	4.28559	17.8688	17.0186	5.42154e-08	2.00501e-06	9.1644	Up	up (adj.P.Val< 0.05, log2FC >= 1)
86	VDAC3	4.72683	20.1244	17.0171	5.4256e-08	2.00501e-06	9.1637	Up	up (adj.P.Val< 0.05, log2FC >= 1)
87	CAMSAP3	-5.70763	21.7007	-17.0045	5.45965e-08	2.00501e-06	9.15783	Down	down (adj.P.Val< 0.05, log2FC <= -1)
88	MACF1	-3.04071	21.3195	-16.8105	6.01832e-08	2.18506e-06	9.06628	Down	down (adj.P.Val< 0.05, log2FC <= -1)
89	LRPPRC	4.93136	20.2551	16.7335	6.25726e-08	2.23078e-06	9.02961	Up	up (adj.P.Val< 0.05, log2FC >= 1)
90	KTN1	3.82178	18.9809	16.7251	6.2839e-08	2.23078e-06	9.0256	Up	up (adj.P.Val< 0.05, log2FC >= 1)
91	PXDN	-7.68634	20.9805	-16.6917	6.39157e-08	2.24407e-06	9.00958	Down	down (adj.P.Val< 0.05, log2FC <= -1)
92	TOMM40	6.0459	20.6659	16.5143	6.99765e-08	2.43016e-06	8.924	Up	up (adj.P.Val< 0.05, log2FC >= 1)
93	UBAP2L	4.40269	19.657	16.4589	7.19964e-08	2.47342e-06	8.89706	Up	up (adj.P.Val< 0.05, log2FC >= 1)
94	RBM42	3.92401	18.8409	16.4126	7.37374e-08	2.4854e-06	8.87443	Up	up (adj.P.Val< 0.05, log2FC >= 1)
95	PABPN1	6.02178	19.537	16.3939	7.44523e-08	2.4854e-06	8.86528	Up	up (adj.P.Val< 0.05, log2FC >= 1)
96	CANX	4.23315	22.5694	16.388	7.46788e-08	2.4854e-06	8.8624	Up	EV exclusion markers
97	SNRPD1	6.58183	21.4055	16.2715	7.93321e-08	2.57475e-06	8.80503	Up	up (adj.P.Val< 0.05, log2FC >= 1)
98	GPC4	-3.27439	21.2198	-16.2609	7.97714e-08	2.57475e-06	8.79979	Down	down (adj.P.Val< 0.05, log2FC <= -1)
99	SRCAP	3.07623	17.6835	16.2607	7.97811e-08	2.57475e-06	8.79967	Up	up (adj.P.Val< 0.05, log2FC >= 1)
100	PTGFRN	-4.92276	22.957	-16.2242	8.13116e-08	2.59448e-06	8.78161	Down	down (adj.P.Val< 0.05, log2FC <= -1)
101	NUDT16L1	2.80067	17.7524	16.2077	8.20165e-08	2.59448e-06	8.7734	Up	up (adj.P.Val< 0.05, log2FC >= 1)
102	KRI1	3.17193	17.382	16.1589	8.41382e-08	2.63551e-06	8.7491	Up	up (adj.P.Val< 0.05, log2FC >= 1)
103	TIMM50	5.13576	20.3069	16.1383	8.50512e-08	2.63824e-06	8.73883	Up	up (adj.P.Val< 0.05, log2FC >= 1)
104	KHDRBS1	3.26629	24.4776	16.0716	8.80874e-08	2.70465e-06	8.70541	Up	up (adj.P.Val< 0.05, log2FC >= 1)
105	EIF3D	-5.33017	19.8066	-16.0375	8.96826e-08	2.70465e-06	8.6883	Down	down (adj.P.Val< 0.05, log2FC <= -1)
106	PRRC2C	5.43815	18.793	16.0365	8.97317e-08	2.70465e-06	8.68778	Up	up (adj.P.Val< 0.05, log2FC >= 1)
107	SNRNP70	3.14529	23.1834	16.0121	9.08966e-08	2.71416e-06	8.67547	Up	up (adj.P.Val< 0.05, log2FC >= 1)
108	CDK13	-3.40053	20.3447	-15.9901	9.19586e-08	2.72044e-06	8.66439	Down	down (adj.P.Val< 0.05, log2FC <= -1)
109	CPNE5	-4.93193	21.2531	-15.958	9.35341e-08	2.74166e-06	8.64817	Down	down (adj.P.Val< 0.05, log2FC <= -1)
110	GRIK3	4.41733	21.7531	15.9053	9.61905e-08	2.7939e-06	8.62141	Up	up (adj.P.Val< 0.05, log2FC >= 1)
111	TAF15	5.78039	21.3275	15.8828	9.73461e-08	2.80199e-06	8.60999	Up	up (adj.P.Val< 0.05, log2FC >= 1)
112	PDHB	4.57472	19.7125	15.7819	1.02737e-07	2.93076e-06	8.55841	Up	up (adj.P.Val< 0.05, log2FC >= 1)
113	FAF2	3.8719	18.2992	15.7109	1.06729e-07	3.01769e-06	8.52188	Up	up (adj.P.Val< 0.05, log2FC >= 1)
114	IDH3A	4.59125	19.9903	15.6532	1.101e-07	3.04524e-06	8.49204	Up	up (adj.P.Val< 0.05, log2FC >= 1)
115	CBR1	-3.4427	20.6605	-15.639	1.10947e-07	3.04524e-06	8.48469	Down	down (adj.P.Val< 0.05, log2FC <= -1)
116	PGD	-3.04166	22.0862	-15.6343	1.1123e-07	3.04524e-06	8.48224	Down	down (adj.P.Val< 0.05, log2FC <= -1)
117	RRBP1	5.29132	18.2711	15.6198	1.12107e-07	3.04524e-06	8.4747	Up	up (adj.P.Val< 0.05, log2FC >= 1)
118	SERPINE2	-5.0666	21.4761	-15.6138	1.12469e-07	3.04524e-06	8.4716	Down	down (adj.P.Val< 0.05, log2FC <= -1)
119	SLC25A11	7.40018	19.1366	15.5805	1.14519e-07	3.06784e-06	8.45426	Up	up (adj.P.Val< 0.05, log2FC >= 1)
120	HIP1R	-5.32834	21.7766	-15.5691	1.15224e-07	3.06784e-06	8.44835	Down	down (adj.P.Val< 0.05, log2FC <= -1)
121	FAM98A	3.64138	22.2042	15.5084	1.19091e-07	3.1446e-06	8.41661	Up	up (adj.P.Val< 0.05, log2FC >= 1)
122	ACO2	5.18133	20.53	15.4619	1.22152e-07	3.17917e-06	8.39218	Up	up (adj.P.Val< 0.05, log2FC >= 1)
123	SNRPD3	5.52378	23.2229	15.4583	1.2239e-07	3.17917e-06	8.39031	Up	up (adj.P.Val< 0.05, log2FC >= 1)
124	PRPF38B	3.74363	19.2243	15.4302	1.24283e-07	3.20228e-06	8.37553	Up	up (adj.P.Val< 0.05, log2FC >= 1)
125	RAB34	4.22706	18.2115	15.4138	1.25406e-07	3.20538e-06	8.36686	Up	up (adj.P.Val< 0.05, log2FC >= 1)
126	VDAC1	4.02481	22.1284	15.3004	1.3347e-07	3.38441e-06	8.30676	Up	up (adj.P.Val< 0.05, log2FC >= 1)
127	VAPB	4.03193	18.9898	15.2775	1.35171e-07	3.40057e-06	8.29453	Up	up (adj.P.Val< 0.05, log2FC >= 1)
128	MOB1A	-4.47287	20.7513	-15.206	1.40627e-07	3.51017e-06	8.2563	Down	down (adj.P.Val< 0.05, log2FC <= -1)
129	BCAP29	-2.7985	17.7369	-15.1131	1.48081e-07	3.65107e-06	8.20632	Down	down (adj.P.Val< 0.05, log2FC <= -1)
130	FAM120A	4.21397	19.3013	15.1074	1.48557e-07	3.65107e-06	8.20322	Up	up (adj.P.Val< 0.05, log2FC >= 1)
131	RBM39	3.14678	21.5611	15.086	1.50338e-07	3.66664e-06	8.19167	Up	up (adj.P.Val< 0.05, log2FC >= 1)
132	TMEM109	4.64694	20.7868	15.062	1.52367e-07	3.68797e-06	8.17869	Up	up (adj.P.Val< 0.05, log2FC >= 1)
133	HADHA	4.01167	20.9797	15.045	1.53828e-07	3.68928e-06	8.16944	Up	up (adj.P.Val< 0.05, log2FC >= 1)
134	LAMB2	-8.21164	19.8656	-15.0222	1.55804e-07	3.68928e-06	8.15706	Down	down (adj.P.Val< 0.05, log2FC <= -1)
135	ERLIN2	5.18316	19.2729	15.0213	1.55885e-07	3.68928e-06	8.15656	Up	up (adj.P.Val< 0.05, log2FC >= 1)
136	ETFA	4.84983	20.1905	14.9696	1.60481e-07	3.77012e-06	8.12837	Up	up (adj.P.Val< 0.05, log2FC >= 1)
137	ENO1	-3.10914	24.4058	-14.878	1.68994e-07	3.94114e-06	8.07818	Down	down (adj.P.Val< 0.05, log2FC <= -1)
138	TAGLN2	-3.68029	22.9437	-14.8341	1.73259e-07	3.98635e-06	8.05395	Down	down (adj.P.Val< 0.05, log2FC <= -1)
139	MRPS9	5.38944	18.7357	14.8256	1.74089e-07	3.98635e-06	8.0493	Up	up (adj.P.Val< 0.05, log2FC >= 1)
140	LUC7L	5.20032	19.5911	14.8197	1.74676e-07	3.98635e-06	8.04603	Up	up (adj.P.Val< 0.05, log2FC >= 1)
141	CPSF1	4.86293	19.3913	14.7819	1.78478e-07	4.04287e-06	8.02507	Up	up (adj.P.Val< 0.05, log2FC >= 1)
142	PRPF38A	6.10487	19.6198	14.7701	1.79683e-07	4.04287e-06	8.01852	Up	up (adj.P.Val< 0.05, log2FC >= 1)
143	ALDOA	-3.8022	21.9974	-14.7144	1.85482e-07	4.14415e-06	7.98759	Down	down (adj.P.Val< 0.05, log2FC <= -1)
144	RBM14	4.41474	19.6873	14.6316	1.94499e-07	4.29456e-06	7.94131	Up	up (adj.P.Val< 0.05, log2FC >= 1)
145	STT3A	5.90078	19.4349	14.628	1.94902e-07	4.29456e-06	7.93929	Up	up (adj.P.Val< 0.05, log2FC >= 1)
146	XXYLT1	-4.52627	18.1979	-14.6128	1.96617e-07	4.30269e-06	7.93074	Down	down (adj.P.Val< 0.05, log2FC <= -1)
147	NSDHL	3.40138	20.0826	14.5757	2.00864e-07	4.36573e-06	7.90988	Up	up (adj.P.Val< 0.05, log2FC >= 1)
148	ACTN1	-3.44202	21.2707	-14.5469	2.04236e-07	4.409e-06	7.89363	Down	down (adj.P.Val< 0.05, log2FC <= -1)
149	CKAP4	6.0782	20.7587	14.5123	2.08373e-07	4.46812e-06	7.87403	Up	up (adj.P.Val< 0.05, log2FC >= 1)
150	CKB	-3.79422	23.5327	-14.5004	2.09805e-07	4.46886e-06	7.86733	Down	down (adj.P.Val< 0.05, log2FC <= -1)
151	DAD1	4.04224	20.8099	14.4641	2.14281e-07	4.48484e-06	7.8467	Up	up (adj.P.Val< 0.05, log2FC >= 1)
152	MAK16	3.84894	16.954	14.4639	2.14298e-07	4.48484e-06	7.84662	Up	up (adj.P.Val< 0.05, log2FC >= 1)
153	LCP1	-3.64223	21.3609	-14.4602	2.14767e-07	4.48484e-06	7.84448	Down	down (adj.P.Val< 0.05, log2FC <= -1)
154	LPCAT1	5.78535	17.027	14.4273	2.18911e-07	4.5417e-06	7.82578	Up	up (adj.P.Val< 0.05, log2FC >= 1)
155	SUGP2	3.49499	17.7643	14.4088	2.21283e-07	4.54181e-06	7.81523	Up	up (adj.P.Val< 0.05, log2FC >= 1)
156	MDN1	4.71315	21.1572	14.4051	2.2176e-07	4.54181e-06	7.81312	Up	up (adj.P.Val< 0.05, log2FC >= 1)
157	SMARCA1	2.94488	17.9803	14.2986	2.36031e-07	4.78265e-06	7.75202	Up	up (adj.P.Val< 0.05, log2FC >= 1)
158	VDAC2	3.08897	21.8679	14.2929	2.36827e-07	4.78265e-06	7.74872	Up	up (adj.P.Val< 0.05, log2FC >= 1)
159	VPS35	-2.84601	20.6332	-14.2844	2.3801e-07	4.78265e-06	7.74383	Down	down (adj.P.Val< 0.05, log2FC <= -1)
160	ATP2A2	3.93256	21.7253	14.2301	2.45739e-07	4.9071e-06	7.71248	Up	up (adj.P.Val< 0.05, log2FC >= 1)
161	PLOD1	-2.86262	20.9548	-14.1926	2.51246e-07	4.9859e-06	7.69072	Down	down (adj.P.Val< 0.05, log2FC <= -1)
162	KIF4A	3.59487	17.7711	14.1717	2.54371e-07	5.01676e-06	7.67857	Up	up (adj.P.Val< 0.05, log2FC >= 1)
163	BAZ1B	4.03232	18.3996	14.1552	2.56877e-07	5.03511e-06	7.66894	Up	up (adj.P.Val< 0.05, log2FC >= 1)
164	SMC5	-3.80909	17.3081	-14.1434	2.58675e-07	5.03942e-06	7.66209	Down	down (adj.P.Val< 0.05, log2FC <= -1)
165	HS3ST3A1	-4.02679	20.5072	-14.1124	2.6348e-07	5.10193e-06	7.64399	Down	down (adj.P.Val< 0.05, log2FC <= -1)
166	C1QBP	3.91214	21.5112	14.0796	2.68682e-07	5.17131e-06	7.62477	Up	up (adj.P.Val< 0.05, log2FC >= 1)
167	CCNT1	4.44535	17.8946	14.0098	2.80113e-07	5.34065e-06	7.58375	Up	up (adj.P.Val< 0.05, log2FC >= 1)
168	ZC3H15	4.35174	18.9739	14.0021	2.81399e-07	5.34065e-06	7.57924	Up	up (adj.P.Val< 0.05, log2FC >= 1)
169	RAB11FIP1	-4.59917	18.6899	-13.9921	2.83105e-07	5.34065e-06	7.57329	Down	down (adj.P.Val< 0.05, log2FC <= -1)
170	M0QYT0	-5.87786	19.8681	-13.9787	2.85386e-07	5.34065e-06	7.56538	Down	down (adj.P.Val< 0.05, log2FC <= -1)
171	TUFM	3.46487	21.8257	13.976	2.85838e-07	5.34065e-06	7.56383	Up	up (adj.P.Val< 0.05, log2FC >= 1)
172	PPA1	-5.45856	20.5527	-13.9259	2.94586e-07	5.47211e-06	7.53411	Down	down (adj.P.Val< 0.05, log2FC <= -1)
173	ZNF771	-4.08716	16.1814	-13.8856	3.01813e-07	5.5509e-06	7.51021	Down	down (adj.P.Val< 0.05, log2FC <= -1)
174	ATP5F1A	4.42566	22.8446	13.883	3.02302e-07	5.5509e-06	7.50861	Up	up (adj.P.Val< 0.05, log2FC >= 1)
175	LDHB	-3.24522	24.3729	-13.8675	3.05133e-07	5.57087e-06	7.49941	Down	down (adj.P.Val< 0.05, log2FC <= -1)
176	CD9	-4.18093	23.9138	-13.827	3.12699e-07	5.63487e-06	7.47523	Down	EV markers
177	OLA1	3.54355	22.3214	13.8027	3.17355e-07	5.63487e-06	7.46064	Up	up (adj.P.Val< 0.05, log2FC >= 1)
178	GAR1	5.22763	19.8787	13.7971	3.18432e-07	5.63487e-06	7.45729	Up	up (adj.P.Val< 0.05, log2FC >= 1)
179	PSMD11	-2.36105	20.9406	-13.7943	3.18972e-07	5.63487e-06	7.45562	Down	down (adj.P.Val< 0.05, log2FC <= -1)
180	GNB1	-2.99122	22.7775	-13.7916	3.19492e-07	5.63487e-06	7.45401	Down	EV markers
181	MIA3	5.55872	19.3515	13.7827	3.21216e-07	5.63487e-06	7.44869	Up	up (adj.P.Val< 0.05, log2FC >= 1)
182	ATP5PB	2.58823	20.8803	13.7765	3.22431e-07	5.63487e-06	7.44496	Up	up (adj.P.Val< 0.05, log2FC >= 1)
183	EHD1	-3.59221	20.1728	-13.7744	3.22855e-07	5.63487e-06	7.44366	Down	down (adj.P.Val< 0.05, log2FC <= -1)
184	CAD	-3.2089	21.0887	-13.766	3.24512e-07	5.63487e-06	7.4386	Down	down (adj.P.Val< 0.05, log2FC <= -1)
185	PPP1R7	-2.98766	17.3811	-13.7453	3.28624e-07	5.67543e-06	7.42615	Down	down (adj.P.Val< 0.05, log2FC <= -1)
186	NUP107	3.65681	18.0403	13.704	3.36996e-07	5.78872e-06	7.40128	Up	up (adj.P.Val< 0.05, log2FC >= 1)
187	SLC25A1	2.5769	20.9338	13.6855	3.40845e-07	5.82352e-06	7.39004	Up	up (adj.P.Val< 0.05, log2FC >= 1)
188	ACSL3	5.20928	20.0168	13.6731	3.43434e-07	5.83655e-06	7.38255	Up	up (adj.P.Val< 0.05, log2FC >= 1)
189	GAN	6.51199	17.9997	13.6578	3.46668e-07	5.86033e-06	7.37328	Up	up (adj.P.Val< 0.05, log2FC >= 1)
190	RPS25	3.33379	24.625	13.6136	3.56186e-07	5.98954e-06	7.34645	Up	up (adj.P.Val< 0.05, log2FC >= 1)
191	LAMA5	-5.60041	21.0977	-13.5935	3.60634e-07	6.03259e-06	7.33416	Down	down (adj.P.Val< 0.05, log2FC <= -1)
192	EPB41L2	2.57322	20.8544	13.5616	3.67774e-07	6.12e-06	7.31473	Up	up (adj.P.Val< 0.05, log2FC >= 1)
193	PSMA5	-2.99154	20.3691	-13.516	3.78295e-07	6.26245e-06	7.28676	Down	EV markers
194	H1-10	3.17958	20.6538	13.4881	3.84875e-07	6.33854e-06	7.26965	Up	up (adj.P.Val< 0.05, log2FC >= 1)
195	ATP5PF	2.82414	20.9983	13.472	3.88754e-07	6.36958e-06	7.2597	Up	up (adj.P.Val< 0.05, log2FC >= 1)
196	PEX12	-3.51498	17.296	-13.4016	4.06135e-07	6.62041e-06	7.21627	Down	down (adj.P.Val< 0.05, log2FC <= -1)
197	PSMC2	-2.87794	20.992	-13.3813	4.11325e-07	6.67098e-06	7.20365	Down	down (adj.P.Val< 0.05, log2FC <= -1)
198	PLEC	-2.81689	20.5679	-13.3471	4.2022e-07	6.76427e-06	7.18238	Down	down (adj.P.Val< 0.05, log2FC <= -1)
199	NOP56	3.2219	22.241	13.3429	4.21312e-07	6.76427e-06	7.1798	Up	up (adj.P.Val< 0.05, log2FC >= 1)
200	DCP2	3.91066	16.7391	13.3026	4.32089e-07	6.90262e-06	7.15468	Up	up (adj.P.Val< 0.05, log2FC >= 1)
201	GLS	4.15434	20.8951	13.2735	4.40066e-07	6.99508e-06	7.13647	Up	up (adj.P.Val< 0.05, log2FC >= 1)
202	SLC35E1	-3.93352	16.222	-13.2407	4.49262e-07	7.1059e-06	7.11588	Down	down (adj.P.Val< 0.05, log2FC <= -1)
203	LGMN	3.22159	17.4586	13.2034	4.59954e-07	7.23917e-06	7.09246	Up	up (adj.P.Val< 0.05, log2FC >= 1)
204	SLC25A5	6.22795	21.4797	13.1927	4.63062e-07	7.25238e-06	7.08574	Up	up (adj.P.Val< 0.05, log2FC >= 1)
205	SNRPD2	5.35082	22.3146	13.1786	4.67214e-07	7.2817e-06	7.07685	Up	up (adj.P.Val< 0.05, log2FC >= 1)
206	ATP6AP2	-4.37108	21.8571	-13.1149	4.86508e-07	7.52157e-06	7.0365	Down	down (adj.P.Val< 0.05, log2FC <= -1)
207	LONP1	3.19494	19.6496	13.1123	4.87313e-07	7.52157e-06	7.03485	Up	up (adj.P.Val< 0.05, log2FC >= 1)
208	ETFB	4.06401	19.9214	13.035	5.11937e-07	7.794e-06	6.98565	Up	up (adj.P.Val< 0.05, log2FC >= 1)
209	COIL	3.48475	17.746	13.0254	5.15092e-07	7.794e-06	6.97951	Up	up (adj.P.Val< 0.05, log2FC >= 1)
210	NADK2	6.06781	17.6422	13.0226	5.15993e-07	7.794e-06	6.97776	Up	up (adj.P.Val< 0.05, log2FC >= 1)
211	SAFB2	3.28851	21.5321	13.0173	5.17761e-07	7.794e-06	6.97435	Up	up (adj.P.Val< 0.05, log2FC >= 1)
212	GFPT1	-2.51342	20.4499	-13.0139	5.18882e-07	7.794e-06	6.97219	Down	down (adj.P.Val< 0.05, log2FC <= -1)
213	EIF3C	-2.49636	21.949	-13.0118	5.196e-07	7.794e-06	6.97081	Down	down (adj.P.Val< 0.05, log2FC <= -1)
214	EFCAB14	-2.27616	18.1579	-12.9875	5.27726e-07	7.87889e-06	6.9553	Down	down (adj.P.Val< 0.05, log2FC <= -1)
215	GXYLT1	-4.05454	16.9324	-12.9508	5.40327e-07	8.02951e-06	6.93171	Down	down (adj.P.Val< 0.05, log2FC <= -1)
216	ATP5MK	6.23035	20.8883	12.9243	5.49635e-07	8.12863e-06	6.91464	Up	up (adj.P.Val< 0.05, log2FC >= 1)
217	H2AZ2	6.51159	20.4586	12.9148	5.53007e-07	8.12863e-06	6.90852	Up	up (adj.P.Val< 0.05, log2FC >= 1)
218	EBNA1BP2	2.9997	19.0229	12.9046	5.56672e-07	8.12863e-06	6.90191	Up	up (adj.P.Val< 0.05, log2FC >= 1)
219	LUC7L2	2.57331	22.2165	12.9032	5.57174e-07	8.12863e-06	6.90101	Up	up (adj.P.Val< 0.05, log2FC >= 1)
220	HSPA5	2.41338	23.5114	12.8776	5.66435e-07	8.19494e-06	6.88451	Up	up (adj.P.Val< 0.05, log2FC >= 1)
221	BCAP31	2.67954	21.4527	12.8765	5.66849e-07	8.19494e-06	6.88378	Up	up (adj.P.Val< 0.05, log2FC >= 1)
222	HM13	2.17539	20.7207	12.8516	5.76049e-07	8.29043e-06	6.86766	Up	up (adj.P.Val< 0.05, log2FC >= 1)
223	AIFM1	4.83442	19.5941	12.786	6.01119e-07	8.58933e-06	6.82499	Up	up (adj.P.Val< 0.05, log2FC >= 1)
224	0	2.6833	17.8606	12.7769	6.04692e-07	8.58933e-06	6.81906	Up	up (adj.P.Val< 0.05, log2FC >= 1)
225	ABI2	-2.96602	19.2634	-12.7697	6.0755e-07	8.58933e-06	6.81433	Down	down (adj.P.Val< 0.05, log2FC <= -1)
226	NCKAP1	-2.44643	20.358	-12.7696	6.07584e-07	8.58933e-06	6.81427	Down	down (adj.P.Val< 0.05, log2FC <= -1)
227	FABP5	-3.08588	19.2509	-12.7629	6.10259e-07	8.58933e-06	6.80987	Down	down (adj.P.Val< 0.05, log2FC <= -1)
228	APMAP	4.80597	19.1747	12.7394	6.19673e-07	8.68357e-06	6.79452	Up	up (adj.P.Val< 0.05, log2FC >= 1)
229	UQCRFS1	2.4784	20.8476	12.7258	6.25199e-07	8.72276e-06	6.78562	Up	up (adj.P.Val< 0.05, log2FC >= 1)
230	MYO1C	2.93735	23.0543	12.7128	6.30546e-07	8.72739e-06	6.77708	Up	up (adj.P.Val< 0.05, log2FC >= 1)
231	PSMC6	-2.60099	20.5922	-12.7117	6.30994e-07	8.72739e-06	6.77636	Down	down (adj.P.Val< 0.05, log2FC <= -1)
232	PDHA1	5.77647	19.7668	12.6956	6.3768e-07	8.75121e-06	6.76579	Up	up (adj.P.Val< 0.05, log2FC >= 1)
233	DDX1	2.82975	21.7116	12.6915	6.39374e-07	8.75121e-06	6.76313	Up	up (adj.P.Val< 0.05, log2FC >= 1)
234	RANBP2	2.99505	19.5153	12.6834	6.42799e-07	8.75121e-06	6.75777	Up	up (adj.P.Val< 0.05, log2FC >= 1)
235	UBA2	-3.66109	21.2117	-12.6813	6.43672e-07	8.75121e-06	6.75641	Down	down (adj.P.Val< 0.05, log2FC <= -1)
236	ATP5F1D	2.3565	20.8298	12.6744	6.46592e-07	8.75364e-06	6.75187	Up	up (adj.P.Val< 0.05, log2FC >= 1)
237	JPT1	2.39542	17.9739	12.6386	6.61968e-07	8.89188e-06	6.72827	Up	up (adj.P.Val< 0.05, log2FC >= 1)
238	LUC7L3	3.02407	22.9509	12.6377	6.62369e-07	8.89188e-06	6.72766	Up	up (adj.P.Val< 0.05, log2FC >= 1)
239	ACLY	-2.842	21.9405	-12.6036	6.7744e-07	9.05615e-06	6.70507	Down	down (adj.P.Val< 0.05, log2FC <= -1)
240	RAB10	-4.43993	21.5694	-12.5947	6.81403e-07	9.07118e-06	6.69921	Down	EV markers
241	ATP5PO	2.86706	20.9331	12.5448	7.04241e-07	9.33631e-06	6.66608	Up	up (adj.P.Val< 0.05, log2FC >= 1)
242	GPR89A	3.1187	18.8873	12.5313	7.10575e-07	9.38136e-06	6.65707	Up	up (adj.P.Val< 0.05, log2FC >= 1)
243	MLEC	3.12854	21.0757	12.5044	7.23391e-07	9.51125e-06	6.6391	Up	up (adj.P.Val< 0.05, log2FC >= 1)
244	ROCK2	-3.4278	18.8471	-12.4933	7.28719e-07	9.51188e-06	6.63172	Down	down (adj.P.Val< 0.05, log2FC <= -1)
245	RBM8A	3.68278	20.8133	12.4894	7.30645e-07	9.51188e-06	6.62906	Up	up (adj.P.Val< 0.05, log2FC >= 1)
246	NUP133	2.91877	18.9807	12.4858	7.3237e-07	9.51188e-06	6.62669	Up	up (adj.P.Val< 0.05, log2FC >= 1)
247	EIF3K	-2.67295	21.456	-12.4685	7.40852e-07	9.58308e-06	6.6151	Down	down (adj.P.Val< 0.05, log2FC <= -1)
248	STIM2	-3.40082	17.6615	-12.4607	7.44721e-07	9.59428e-06	6.60986	Down	down (adj.P.Val< 0.05, log2FC <= -1)
249	ATP5F1B	3.67245	23.0627	12.4518	7.49131e-07	9.61235e-06	6.60392	Up	up (adj.P.Val< 0.05, log2FC >= 1)
250	H1-2	7.02145	22.5943	12.4405	7.54802e-07	9.64637e-06	6.59632	Up	up (adj.P.Val< 0.05, log2FC >= 1)
251	EIF3H	-2.26944	20.503	-12.4176	7.66446e-07	9.75615e-06	6.58091	Down	down (adj.P.Val< 0.05, log2FC <= -1)
252	DHX37	-2.55742	18.0816	-12.3652	7.93812e-07	1.00644e-05	6.54557	Down	down (adj.P.Val< 0.05, log2FC <= -1)
253	ECD	2.58354	22.1057	12.3487	8.0264e-07	1.01361e-05	6.53442	Up	up (adj.P.Val< 0.05, log2FC >= 1)
254	NUFIP2	5.56589	18.8079	12.3041	8.27121e-07	1.04041e-05	6.50413	Up	up (adj.P.Val< 0.05, log2FC >= 1)
255	ROMO1	2.44457	20.8683	12.2787	8.41411e-07	1.05217e-05	6.48685	Up	up (adj.P.Val< 0.05, log2FC >= 1)
256	CCT5	-2.64392	21.9996	-12.2746	8.43693e-07	1.05217e-05	6.48412	Down	down (adj.P.Val< 0.05, log2FC <= -1)
257	CUTA	-3.38998	20.1998	-12.27	8.46347e-07	1.05217e-05	6.48095	Down	down (adj.P.Val< 0.05, log2FC <= -1)
258	TWSG1	-3.70592	19.6228	-12.2506	8.5754e-07	1.05924e-05	6.46769	Down	down (adj.P.Val< 0.05, log2FC <= -1)
259	PDIA6	2.63423	24.3709	12.2468	8.59704e-07	1.05924e-05	6.46515	Up	up (adj.P.Val< 0.05, log2FC >= 1)
260	ASPH	3.4695	18.0564	12.2322	8.68282e-07	1.05924e-05	6.45513	Up	up (adj.P.Val< 0.05, log2FC >= 1)
261	CASK	-2.46921	20.7289	-12.2322	8.68296e-07	1.05924e-05	6.45511	Down	down (adj.P.Val< 0.05, log2FC <= -1)
262	PHF14	-2.62275	18.2049	-12.2316	8.68607e-07	1.05924e-05	6.45475	Down	down (adj.P.Val< 0.05, log2FC <= -1)
263	ANKHD1	3.48487	17.0562	12.2209	8.74965e-07	1.06293e-05	6.44739	Up	up (adj.P.Val< 0.05, log2FC >= 1)
264	AP2B1	-2.22149	20.7101	-12.1901	8.93427e-07	1.08125e-05	6.4263	Down	down (adj.P.Val< 0.05, log2FC <= -1)
265	TRAP1	2.85156	21.9269	12.1504	9.1792e-07	1.10405e-05	6.39898	Up	up (adj.P.Val< 0.05, log2FC >= 1)
266	SSR1	4.47502	18.1804	12.1483	9.19178e-07	1.10405e-05	6.39759	Up	up (adj.P.Val< 0.05, log2FC >= 1)
267	HSPE1	5.45645	19.1711	12.1428	9.22646e-07	1.10406e-05	6.39379	Up	up (adj.P.Val< 0.05, log2FC >= 1)
268	RNH1	-2.79007	20.931	-12.1182	9.38263e-07	1.11856e-05	6.37682	Down	down (adj.P.Val< 0.05, log2FC <= -1)
269	TCTN3	-2.92158	17.7992	-12.111	9.42911e-07	1.11993e-05	6.37183	Down	down (adj.P.Val< 0.05, log2FC <= -1)
270	YWHAQ	-2.70151	22.1469	-12.1009	9.4944e-07	1.1235e-05	6.36485	Down	down (adj.P.Val< 0.05, log2FC <= -1)
271	KDM2B	-2.44363	18.2287	-12.0899	9.56614e-07	1.12351e-05	6.35724	Down	down (adj.P.Val< 0.05, log2FC <= -1)
272	SRP54	2.70382	18.6588	12.0859	9.59221e-07	1.12351e-05	6.35448	Up	up (adj.P.Val< 0.05, log2FC >= 1)
273	WDR1	-2.59292	20.1113	-12.0836	9.60734e-07	1.12351e-05	6.35289	Down	down (adj.P.Val< 0.05, log2FC <= -1)
274	MAPK3	2.64703	17.9776	12.0794	9.63508e-07	1.12351e-05	6.34997	Up	up (adj.P.Val< 0.05, log2FC >= 1)
275	AP2S1	-4.69208	18.0826	-12.0653	9.72878e-07	1.13031e-05	6.34018	Down	down (adj.P.Val< 0.05, log2FC <= -1)
276	TALDO1	-2.58973	20.1986	-11.9954	1.02079e-06	1.18042e-05	6.29153	Down	down (adj.P.Val< 0.05, log2FC <= -1)
277	SF3B4	5.61721	19.7145	11.9917	1.0234e-06	1.18042e-05	6.28894	Up	up (adj.P.Val< 0.05, log2FC >= 1)
278	MCUR1	-2.94436	17.9267	-11.9743	1.03573e-06	1.19035e-05	6.27681	Down	down (adj.P.Val< 0.05, log2FC <= -1)
279	KIF22	-2.72027	17.8305	-11.9582	1.04731e-06	1.19934e-05	6.26556	Down	down (adj.P.Val< 0.05, log2FC <= -1)
280	EIF3I	-2.45012	21.0606	-11.945	1.05691e-06	1.20602e-05	6.25631	Down	down (adj.P.Val< 0.05, log2FC <= -1)
281	MKI67	4.119	18.4713	11.9397	1.06082e-06	1.20616e-05	6.25257	Up	up (adj.P.Val< 0.05, log2FC >= 1)
282	IPO9	-2.75008	19.485	-11.8935	1.0954e-06	1.24106e-05	6.22006	Down	down (adj.P.Val< 0.05, log2FC <= -1)
283	FASN	-2.39278	24.2575	-11.8795	1.10607e-06	1.24873e-05	6.21022	Down	down (adj.P.Val< 0.05, log2FC <= -1)
284	DST	-4.60343	21.0815	-11.8547	1.12536e-06	1.26603e-05	6.1927	Down	down (adj.P.Val< 0.05, log2FC <= -1)
285	SSR3	4.40686	20.1484	11.844	1.13374e-06	1.27098e-05	6.18517	Up	up (adj.P.Val< 0.05, log2FC >= 1)
286	PYCR2	5.50333	17.8715	11.8193	1.15346e-06	1.28857e-05	6.16767	Up	up (adj.P.Val< 0.05, log2FC >= 1)
287	MSN	-4.37726	21.5864	-11.8112	1.16004e-06	1.29015e-05	6.1619	Down	down (adj.P.Val< 0.05, log2FC <= -1)
288	CAND1	-2.56743	21.8556	-11.8043	1.16564e-06	1.29015e-05	6.15701	Down	down (adj.P.Val< 0.05, log2FC <= -1)
289	ABCD3	5.80795	20.0221	11.8026	1.16699e-06	1.29015e-05	6.15584	Up	up (adj.P.Val< 0.05, log2FC >= 1)
290	UQCRH	5.43941	17.7854	11.7912	1.17634e-06	1.29475e-05	6.14773	Up	up (adj.P.Val< 0.05, log2FC >= 1)
291	STOML2	6.52388	19.9227	11.7829	1.18318e-06	1.29475e-05	6.14185	Up	up (adj.P.Val< 0.05, log2FC >= 1)
292	PSMC1	-2.01443	20.7303	-11.7828	1.18331e-06	1.29475e-05	6.14174	Down	down (adj.P.Val< 0.05, log2FC <= -1)
293	RTCB	2.82858	22.4949	11.7535	1.2079e-06	1.31551e-05	6.12086	Up	up (adj.P.Val< 0.05, log2FC >= 1)
294	SCP2	2.55507	18.7622	11.7487	1.21193e-06	1.31551e-05	6.11747	Up	up (adj.P.Val< 0.05, log2FC >= 1)
295	TMPO	3.37351	21.8462	11.7438	1.21614e-06	1.31551e-05	6.11395	Up	up (adj.P.Val< 0.05, log2FC >= 1)
296	SLC25A13	2.21264	20.75	11.7354	1.22335e-06	1.31551e-05	6.10794	Up	up (adj.P.Val< 0.05, log2FC >= 1)
297	EEF2	-2.4188	24.1344	-11.7342	1.22439e-06	1.31551e-05	6.10708	Down	EV markers
298	ARMC10	-2.82486	17.9728	-11.7312	1.22698e-06	1.31551e-05	6.10493	Down	down (adj.P.Val< 0.05, log2FC <= -1)
299	PGAM5	2.40567	20.8617	11.7094	1.24589e-06	1.32531e-05	6.08939	Up	up (adj.P.Val< 0.05, log2FC >= 1)
300	EDIL3	-3.6966	25.0464	-11.7041	1.25061e-06	1.32531e-05	6.08555	Down	down (adj.P.Val< 0.05, log2FC <= -1)
301	PDIA3	3.91995	20.3738	11.702	1.25246e-06	1.32531e-05	6.08404	Up	up (adj.P.Val< 0.05, log2FC >= 1)
302	ATP5F1C	5.14285	19.819	11.7017	1.25272e-06	1.32531e-05	6.08384	Up	up (adj.P.Val< 0.05, log2FC >= 1)
303	TXNL1	-2.24353	20.3484	-11.6319	1.31606e-06	1.3844e-05	6.03369	Down	down (adj.P.Val< 0.05, log2FC <= -1)
304	RDX	-2.84841	20.8945	-11.6306	1.31723e-06	1.3844e-05	6.03278	Down	down (adj.P.Val< 0.05, log2FC <= -1)
305	NDUFS1	5.33944	19.3492	11.6031	1.34317e-06	1.40703e-05	6.01294	Up	up (adj.P.Val< 0.05, log2FC >= 1)
306	YWHAE	-2.39978	24.0076	-11.5891	1.35667e-06	1.41653e-05	6.00277	Down	down (adj.P.Val< 0.05, log2FC <= -1)
307	RPL36A	2.56349	22.3971	11.5816	1.36386e-06	1.41939e-05	5.99739	Up	up (adj.P.Val< 0.05, log2FC >= 1)
308	ZNF280C	-2.62865	17.8233	-11.5725	1.37274e-06	1.424e-05	5.99078	Down	down (adj.P.Val< 0.05, log2FC <= -1)
309	TGFB1	-4.16585	20.8287	-11.5607	1.38434e-06	1.43138e-05	5.98222	Down	down (adj.P.Val< 0.05, log2FC <= -1)
310	CLSTN1	-2.98772	21.0871	-11.5496	1.39531e-06	1.43594e-05	5.97418	Down	down (adj.P.Val< 0.05, log2FC <= -1)
311	ALDH3A2	5.06559	18.2262	11.5472	1.39774e-06	1.43594e-05	5.97241	Up	up (adj.P.Val< 0.05, log2FC >= 1)
312	CDK12	3.80169	17.5244	11.531	1.41402e-06	1.44801e-05	5.96062	Up	up (adj.P.Val< 0.05, log2FC >= 1)
313	RAB6D	-3.40199	21.2496	-11.5139	1.43133e-06	1.46105e-05	5.94823	Down	down (adj.P.Val< 0.05, log2FC <= -1)
314	RPL35	3.01648	22.6106	11.4741	1.47279e-06	1.49203e-05	5.91913	Up	up (adj.P.Val< 0.05, log2FC >= 1)
315	CNP	-2.81488	21.8692	-11.4737	1.47321e-06	1.49203e-05	5.91884	Down	down (adj.P.Val< 0.05, log2FC <= -1)
316	ACOX1	3.54305	18.009	11.4685	1.47871e-06	1.49203e-05	5.91504	Up	up (adj.P.Val< 0.05, log2FC >= 1)
317	PTPMT1	-2.88509	17.7132	-11.4669	1.48035e-06	1.49203e-05	5.91392	Down	down (adj.P.Val< 0.05, log2FC <= -1)
318	SYNCRIP	-4.8003	19.4815	-11.4456	1.50322e-06	1.51031e-05	5.89829	Down	down (adj.P.Val< 0.05, log2FC <= -1)
319	B4GAT1	-4.94166	21.2831	-11.4299	1.52026e-06	1.52264e-05	5.8868	Down	down (adj.P.Val< 0.05, log2FC <= -1)
320	SDF2	-2.42364	17.8214	-11.4158	1.53582e-06	1.53342e-05	5.87641	Down	down (adj.P.Val< 0.05, log2FC <= -1)
321	PPP2R1A	-2.47858	21.4262	-11.3913	1.56315e-06	1.55585e-05	5.85842	Down	down (adj.P.Val< 0.05, log2FC <= -1)
322	PRKCSH	3.32926	21.7832	11.3798	1.57618e-06	1.56092e-05	5.84996	Up	up (adj.P.Val< 0.05, log2FC >= 1)
323	UCHL1	-2.83366	22.4461	-11.3782	1.57802e-06	1.56092e-05	5.84876	Down	down (adj.P.Val< 0.05, log2FC <= -1)
324	TUBB2B	-3.00288	22.1738	-11.3706	1.58668e-06	1.56464e-05	5.84318	Down	down (adj.P.Val< 0.05, log2FC <= -1)
325	LTBP3	-5.58874	20.5644	-11.3658	1.59228e-06	1.56533e-05	5.83958	Down	down (adj.P.Val< 0.05, log2FC <= -1)
326	MRPL51	-2.00409	18.178	-11.3385	1.62402e-06	1.59164e-05	5.81944	Down	down (adj.P.Val< 0.05, log2FC <= -1)
327	ATP5MF-PTCD1	-2.77239	18.0628	-11.3188	1.64738e-06	1.6096e-05	5.80486	Down	down (adj.P.Val< 0.05, log2FC <= -1)
328	PPP6R3	-3.19753	19.2027	-11.2963	1.67455e-06	1.63115e-05	5.78816	Down	down (adj.P.Val< 0.05, log2FC <= -1)
329	PCNA	-3.79949	21.3503	-11.2917	1.68022e-06	1.63171e-05	5.7847	Down	down (adj.P.Val< 0.05, log2FC <= -1)
330	PSMD2	-2.61714	21.0248	-11.2841	1.68949e-06	1.63519e-05	5.77909	Down	down (adj.P.Val< 0.05, log2FC <= -1)
331	PIP4K2A	-2.07857	19.5561	-11.2804	1.69405e-06	1.63519e-05	5.77634	Down	down (adj.P.Val< 0.05, log2FC <= -1)
332	ATP5PD	4.91177	20.0509	11.2632	1.71535e-06	1.65077e-05	5.76357	Up	up (adj.P.Val< 0.05, log2FC >= 1)
333	ACTR3	-2.42153	20.8981	-11.2591	1.72059e-06	1.65083e-05	5.76045	Down	down (adj.P.Val< 0.05, log2FC <= -1)
334	HSPA13	-3.25171	19.4444	-11.2528	1.72853e-06	1.65349e-05	5.75575	Down	down (adj.P.Val< 0.05, log2FC <= -1)
335	NDUFB5	4.102	20.8495	11.2404	1.7442e-06	1.6635e-05	5.74653	Up	up (adj.P.Val< 0.05, log2FC >= 1)
336	GNB2	-2.42379	22.2325	-11.2259	1.76276e-06	1.6762e-05	5.73571	Down	EV markers
337	HADHB	2.24212	20.7341	11.2198	1.77063e-06	1.67868e-05	5.73116	Up	up (adj.P.Val< 0.05, log2FC >= 1)
338	CCT2	-2.16191	22.99	-11.2047	1.79033e-06	1.69234e-05	5.71984	Down	down (adj.P.Val< 0.05, log2FC <= -1)
339	TARS1	-2.14086	21.3163	-11.1991	1.79777e-06	1.69383e-05	5.71561	Down	down (adj.P.Val< 0.05, log2FC <= -1)
340	NUP85	2.79651	18.4437	11.1955	1.80251e-06	1.69383e-05	5.71291	Up	up (adj.P.Val< 0.05, log2FC >= 1)
341	CDC5L	2.91289	18.4725	11.1882	1.81219e-06	1.69793e-05	5.70744	Up	up (adj.P.Val< 0.05, log2FC >= 1)
342	UHRF1	3.16394	17.859	11.1596	1.85064e-06	1.72889e-05	5.68596	Up	up (adj.P.Val< 0.05, log2FC >= 1)
343	ALDH2	3.6723	19.1661	11.1544	1.85771e-06	1.73044e-05	5.68206	Up	up (adj.P.Val< 0.05, log2FC >= 1)
344	STX5	2.65697	18.202	11.0854	1.95471e-06	1.81549e-05	5.62997	Up	up (adj.P.Val< 0.05, log2FC >= 1)
345	POR	3.04468	20.1933	11.0416	2.01916e-06	1.86992e-05	5.59675	Up	up (adj.P.Val< 0.05, log2FC >= 1)
346	YWHAG	-3.31663	20.7402	-11.0308	2.03531e-06	1.87942e-05	5.5886	Down	down (adj.P.Val< 0.05, log2FC <= -1)
347	TSN	-2.4759	19.0039	-10.9954	2.08959e-06	1.92399e-05	5.56163	Down	down (adj.P.Val< 0.05, log2FC <= -1)
348	NONO	1.99242	24.0556	10.984	2.10755e-06	1.93461e-05	5.55286	Up	up (adj.P.Val< 0.05, log2FC >= 1)
349	GSTP1	-3.34794	21.1142	-10.9803	2.11324e-06	1.93461e-05	5.55009	Down	down (adj.P.Val< 0.05, log2FC <= -1)
350	SREK1	4.80526	18.9556	10.9636	2.13978e-06	1.95331e-05	5.5373	Up	up (adj.P.Val< 0.05, log2FC >= 1)
351	FUCA2	-2.78546	19.642	-10.959	2.14725e-06	1.95454e-05	5.53373	Down	down (adj.P.Val< 0.05, log2FC <= -1)
352	SLC6A8	-4.50892	20.1239	-10.9346	2.18673e-06	1.98483e-05	5.51504	Down	down (adj.P.Val< 0.05, log2FC <= -1)
353	MT-ND3	2.21043	20.7081	10.9263	2.20032e-06	1.99151e-05	5.50869	Up	up (adj.P.Val< 0.05, log2FC >= 1)
354	PRMT3	2.62416	18.7069	10.9066	2.23302e-06	2.0154e-05	5.49356	Up	up (adj.P.Val< 0.05, log2FC >= 1)
355	VRK3	2.34618	17.6606	10.9015	2.24165e-06	2.01748e-05	5.4896	Up	up (adj.P.Val< 0.05, log2FC >= 1)
356	OAT	4.29897	20.9849	10.8518	2.32702e-06	2.08844e-05	5.45124	Up	up (adj.P.Val< 0.05, log2FC >= 1)
357	UBAC2	-2.866	17.9031	-10.846	2.33724e-06	2.09006e-05	5.44674	Down	down (adj.P.Val< 0.05, log2FC <= -1)
358	TRUB1	2.4423	17.6686	10.8402	2.34735e-06	2.09006e-05	5.44231	Up	up (adj.P.Val< 0.05, log2FC >= 1)
359	PON2	3.91726	20.1347	10.8396	2.34846e-06	2.09006e-05	5.44183	Up	up (adj.P.Val< 0.05, log2FC >= 1)
360	GARS1	-3.58063	19.1978	-10.8148	2.39294e-06	2.12374e-05	5.42256	Down	down (adj.P.Val< 0.05, log2FC <= -1)
361	SNW1	5.7192	17.2744	10.8095	2.40246e-06	2.12483e-05	5.41849	Up	up (adj.P.Val< 0.05, log2FC >= 1)
362	MYBBP1A	3.17134	19.6827	10.7961	2.427e-06	2.12483e-05	5.40805	Up	up (adj.P.Val< 0.05, log2FC >= 1)
363	NUDT5	-3.31044	18.4734	-10.796	2.42718e-06	2.12483e-05	5.40797	Down	down (adj.P.Val< 0.05, log2FC <= -1)
364	PRRC2A	2.10831	20.7268	10.7947	2.42955e-06	2.12483e-05	5.40697	Up	up (adj.P.Val< 0.05, log2FC >= 1)
365	SCFD2	-3.02184	17.9918	-10.7931	2.43246e-06	2.12483e-05	5.40574	Down	down (adj.P.Val< 0.05, log2FC <= -1)
366	STAU2	-2.48127	18.0693	-10.7922	2.43408e-06	2.12483e-05	5.40506	Down	down (adj.P.Val< 0.05, log2FC <= -1)
367	RABEP1	2.19942	18.1398	10.7746	2.4668e-06	2.14753e-05	5.39134	Up	up (adj.P.Val< 0.05, log2FC >= 1)
368	TPI1	-2.78556	20.9361	-10.7631	2.4885e-06	2.16053e-05	5.38234	Down	down (adj.P.Val< 0.05, log2FC <= -1)
369	CHST14	-3.5785	21.421	-10.7388	2.53477e-06	2.19474e-05	5.36341	Down	down (adj.P.Val< 0.05, log2FC <= -1)
370	PDPR	-2.48781	17.8394	-10.7246	2.56225e-06	2.21254e-05	5.35232	Down	down (adj.P.Val< 0.05, log2FC <= -1)
371	MTHFD1L	1.97736	20.6092	10.6877	2.63545e-06	2.26707e-05	5.32336	Up	up (adj.P.Val< 0.05, log2FC >= 1)
372	TKT	-2.16078	20.6863	-10.6856	2.6396e-06	2.26707e-05	5.32174	Down	down (adj.P.Val< 0.05, log2FC <= -1)
373	HSPA4	-2.38706	20.9088	-10.6726	2.66597e-06	2.28359e-05	5.31152	Down	down (adj.P.Val< 0.05, log2FC <= -1)
374	CAP1	-2.16676	21.5083	-10.6641	2.68336e-06	2.29233e-05	5.30483	Down	down (adj.P.Val< 0.05, log2FC <= -1)
375	NUP210	1.89218	20.7132	10.6394	2.7346e-06	2.32988e-05	5.28537	Up	up (adj.P.Val< 0.05, log2FC >= 1)
376	CCT3	-2.05149	23.222	-10.625	2.76495e-06	2.34809e-05	5.27401	Down	down (adj.P.Val< 0.05, log2FC <= -1)
377	LSS	2.2847	18.4973	10.6223	2.77068e-06	2.34809e-05	5.27188	Up	up (adj.P.Val< 0.05, log2FC >= 1)
378	DDX23	5.02243	19.4009	10.6132	2.79021e-06	2.35366e-05	5.26466	Up	up (adj.P.Val< 0.05, log2FC >= 1)
379	DIP2B	-6.03241	18.9734	-10.6123	2.79198e-06	2.35366e-05	5.264	Down	down (adj.P.Val< 0.05, log2FC <= -1)
380	CS	2.1705	21.5928	10.6008	2.81688e-06	2.36752e-05	5.25486	Up	up (adj.P.Val< 0.05, log2FC >= 1)
381	GOT2	2.59016	20.6773	10.5979	2.82323e-06	2.36752e-05	5.25254	Up	up (adj.P.Val< 0.05, log2FC >= 1)
382	GYS1	-2.23916	19.5575	-10.5924	2.8351e-06	2.36882e-05	5.24822	Down	down (adj.P.Val< 0.05, log2FC <= -1)
383	PNN	1.99173	21.6275	10.5903	2.83962e-06	2.36882e-05	5.24658	Up	up (adj.P.Val< 0.05, log2FC >= 1)
384	TTC13	-2.60417	20.5521	-10.5804	2.8615e-06	2.37988e-05	5.23868	Down	down (adj.P.Val< 0.05, log2FC <= -1)
385	DLD	2.1133	20.82	10.5775	2.86778e-06	2.37988e-05	5.23643	Up	up (adj.P.Val< 0.05, log2FC >= 1)
386	LYN	-2.2874	20.3047	-10.5717	2.88071e-06	2.38442e-05	5.23179	Down	down (adj.P.Val< 0.05, log2FC <= -1)
387	ILF2	3.00722	24.4581	10.568	2.88894e-06	2.38506e-05	5.22886	Up	up (adj.P.Val< 0.05, log2FC >= 1)
388	HSD17B12	1.80686	20.7273	10.5633	2.89945e-06	2.38756e-05	5.22512	Up	up (adj.P.Val< 0.05, log2FC >= 1)
389	RANBP9	-3.13774	19.0256	-10.5564	2.91497e-06	2.39417e-05	5.21962	Down	down (adj.P.Val< 0.05, log2FC <= -1)
390	NDUFA13	4.57576	20.0364	10.5384	2.95573e-06	2.4207e-05	5.20532	Up	up (adj.P.Val< 0.05, log2FC >= 1)
391	CDK11B	3.13107	19.0873	10.5348	2.96384e-06	2.4207e-05	5.20249	Up	up (adj.P.Val< 0.05, log2FC >= 1)
392	FKBP10	2.57948	18.5424	10.5322	2.97e-06	2.4207e-05	5.20036	Up	up (adj.P.Val< 0.05, log2FC >= 1)
393	UBTF	4.15536	18.5718	10.5157	3.00799e-06	2.44543e-05	5.18726	Up	up (adj.P.Val< 0.05, log2FC >= 1)
394	HSPA8	-2.29033	24.1506	-10.512	3.01676e-06	2.44633e-05	5.18426	Down	down (adj.P.Val< 0.05, log2FC <= -1)
395	GART	-2.51146	20.8745	-10.5038	3.03589e-06	2.45561e-05	5.17775	Down	down (adj.P.Val< 0.05, log2FC <= -1)
396	COPS6	-3.90915	18.768	-10.4957	3.05504e-06	2.46486e-05	5.17127	Down	down (adj.P.Val< 0.05, log2FC <= -1)
397	ZC3H18	2.44921	19.8228	10.4881	3.07317e-06	2.47325e-05	5.16517	Up	up (adj.P.Val< 0.05, log2FC >= 1)
398	ACADSB	2.33548	18.613	10.4518	3.16118e-06	2.53768e-05	5.13606	Up	up (adj.P.Val< 0.05, log2FC >= 1)
399	CD81	-3.88873	24.2569	-10.429	3.21768e-06	2.57657e-05	5.1178	Down	down (adj.P.Val< 0.05, log2FC <= -1)
400	PSMD12	-2.45334	20.44	-10.3983	3.29581e-06	2.63253e-05	5.09305	Down	down (adj.P.Val< 0.05, log2FC <= -1)
401	DRG2	2.14744	17.8979	10.3888	3.32045e-06	2.64496e-05	5.08537	Up	up (adj.P.Val< 0.05, log2FC >= 1)
402	NUP88	2.27167	19.1984	10.3859	3.32793e-06	2.64496e-05	5.08305	Up	up (adj.P.Val< 0.05, log2FC >= 1)
403	LMNB1	4.4189	20.9123	10.3662	3.3796e-06	2.67936e-05	5.06715	Up	up (adj.P.Val< 0.05, log2FC >= 1)
404	PDCD6IP	-3.64921	22.4036	-10.3612	3.39291e-06	2.67992e-05	5.06309	Down	EV markers
405	VMA21	4.09513	18.6199	10.3597	3.39708e-06	2.67992e-05	5.06182	Up	up (adj.P.Val< 0.05, log2FC >= 1)
406	OTUB1	-2.37482	20.6839	-10.3278	3.48305e-06	2.74097e-05	5.03603	Down	down (adj.P.Val< 0.05, log2FC <= -1)
407	MRPL15	4.64147	17.3877	10.3133	3.52323e-06	2.76578e-05	5.02419	Up	up (adj.P.Val< 0.05, log2FC >= 1)
408	PKM	-2.62838	24.2191	-10.3043	3.5483e-06	2.77863e-05	5.01686	Down	down (adj.P.Val< 0.05, log2FC <= -1)
409	ZFR	3.03593	18.5982	10.2959	3.57178e-06	2.78425e-05	5.01005	Up	up (adj.P.Val< 0.05, log2FC >= 1)
410	CTNND1	-2.10053	21.2291	-10.2939	3.57752e-06	2.78425e-05	5.00839	Down	down (adj.P.Val< 0.05, log2FC <= -1)
411	ATP5MG	2.06655	20.7456	10.2924	3.58162e-06	2.78425e-05	5.00721	Up	up (adj.P.Val< 0.05, log2FC >= 1)
412	CCT6A	-2.44817	22.5018	-10.2826	3.60954e-06	2.79915e-05	4.99919	Down	down (adj.P.Val< 0.05, log2FC <= -1)
413	STIP1	-2.68616	21.5407	-10.2791	3.61953e-06	2.80009e-05	4.99634	Down	down (adj.P.Val< 0.05, log2FC <= -1)
414	EIF3B	-2.1383	21.5534	-10.2714	3.64146e-06	2.80802e-05	4.9901	Down	down (adj.P.Val< 0.05, log2FC <= -1)
415	IER3IP1	2.34712	20.7332	10.2694	3.64734e-06	2.80802e-05	4.98843	Up	up (adj.P.Val< 0.05, log2FC >= 1)
416	COPZ1	-3.05198	20.3731	-10.25	3.70374e-06	2.84458e-05	4.97258	Down	down (adj.P.Val< 0.05, log2FC <= -1)
417	DNAJC25-GNG10	-2.15533	19.9535	-10.2289	3.7661e-06	2.88554e-05	4.95532	Down	down (adj.P.Val< 0.05, log2FC <= -1)
418	SLC38A2	-2.52549	21.756	-10.2186	3.79695e-06	2.90222e-05	4.94689	Down	down (adj.P.Val< 0.05, log2FC <= -1)
419	EFNB1	-3.28634	19.902	-10.2116	3.81838e-06	2.90745e-05	4.94107	Down	down (adj.P.Val< 0.05, log2FC <= -1)
420	ACADVL	1.94575	20.7004	10.2104	3.822e-06	2.90745e-05	4.94009	Up	up (adj.P.Val< 0.05, log2FC >= 1)
421	NME1-NME2	-2.54491	22.2774	-10.1905	3.88293e-06	2.94679e-05	4.92374	Down	down (adj.P.Val< 0.05, log2FC <= -1)
422	CALR	4.44684	21.3521	10.1772	3.92427e-06	2.9711e-05	4.9128	Up	up (adj.P.Val< 0.05, log2FC >= 1)
423	BCLAF1	4.81789	19.0286	10.1677	3.95397e-06	2.98651e-05	4.905	Up	up (adj.P.Val< 0.05, log2FC >= 1)
424	GTF2I	2.3591	19.6187	10.1612	3.97448e-06	2.99492e-05	4.89965	Up	up (adj.P.Val< 0.05, log2FC >= 1)
425	YARS1	-1.84906	19.9802	-10.1521	4.00353e-06	3.00971e-05	4.89212	Down	down (adj.P.Val< 0.05, log2FC <= -1)
426	ALDH1B1	3.49188	18.2635	10.148	4.01656e-06	3.01242e-05	4.88876	Up	up (adj.P.Val< 0.05, log2FC >= 1)
427	FSCN1	-3.02362	20.3523	-10.1363	4.0544e-06	3.03368e-05	4.87906	Down	down (adj.P.Val< 0.05, log2FC <= -1)
428	DPYSL2	-4.5549	19.811	-10.1324	4.06692e-06	3.03594e-05	4.87587	Down	down (adj.P.Val< 0.05, log2FC <= -1)
429	PGRMC2	3.59919	18.882	10.1262	4.08719e-06	3.04395e-05	4.87073	Up	up (adj.P.Val< 0.05, log2FC >= 1)
430	HSPA4L	-4.28258	19.8952	-10.1199	4.10784e-06	3.05222e-05	4.86551	Down	down (adj.P.Val< 0.05, log2FC <= -1)
431	MRPL44	5.34355	17.1467	10.1081	4.14704e-06	3.0742e-05	4.85568	Up	up (adj.P.Val< 0.05, log2FC >= 1)
432	PRKCA	-3.055	21.7693	-10.0986	4.17856e-06	3.07867e-05	4.84785	Down	down (adj.P.Val< 0.05, log2FC <= -1)
433	GNAS	1.96029	20.6698	10.0981	4.18019e-06	3.07867e-05	4.84744	Up	up (adj.P.Val< 0.05, log2FC >= 1)
434	NDUFB7	2.35671	20.7513	10.0966	4.18516e-06	3.07867e-05	4.84622	Up	up (adj.P.Val< 0.05, log2FC >= 1)
435	SLC29A3	2.17066	20.8464	10.0934	4.19611e-06	3.07867e-05	4.84351	Up	up (adj.P.Val< 0.05, log2FC >= 1)
436	PEX1	-3.46497	17.5431	-10.0919	4.20125e-06	3.07867e-05	4.84224	Down	down (adj.P.Val< 0.05, log2FC <= -1)
437	PRDX1	-2.31479	23.4047	-10.0759	4.25546e-06	3.10987e-05	4.82897	Down	down (adj.P.Val< 0.05, log2FC <= -1)
438	UQCR10	2.3298	20.8287	10.0736	4.2633e-06	3.10987e-05	4.82707	Up	up (adj.P.Val< 0.05, log2FC >= 1)
439	STK26	-2.01623	20.3917	-10.0526	4.33597e-06	3.15568e-05	4.80957	Down	down (adj.P.Val< 0.05, log2FC <= -1)
440	RAP2C	-2.52331	21.1043	-10.0371	4.39026e-06	3.18608e-05	4.79669	Down	down (adj.P.Val< 0.05, log2FC <= -1)
441	LLGL1	-2.61483	20.3094	-10.035	4.39769e-06	3.18608e-05	4.79494	Down	down (adj.P.Val< 0.05, log2FC <= -1)
442	PRDX2	-3.23618	21.2157	-10.0205	4.44943e-06	3.21627e-05	4.78283	Down	down (adj.P.Val< 0.05, log2FC <= -1)
443	PDCD5	-2.06267	20.1399	-10.0142	4.47229e-06	3.2255e-05	4.77752	Down	down (adj.P.Val< 0.05, log2FC <= -1)
444	1	2.57748	19.0622	10.0066	4.49999e-06	3.23816e-05	4.77112	Up	up (adj.P.Val< 0.05, log2FC >= 1)
445	MFGE8	-3.35708	25.3202	-9.98838	4.56663e-06	3.27874e-05	4.75589	Down	down (adj.P.Val< 0.05, log2FC <= -1)
446	RCC1L	2.42158	20.8757	9.95064	4.70853e-06	3.37304e-05	4.72419	Up	up (adj.P.Val< 0.05, log2FC >= 1)
447	ZFC3H1	-2.3736	18.1575	-9.94731	4.7213e-06	3.37462e-05	4.72138	Down	down (adj.P.Val< 0.05, log2FC <= -1)
448	TMEM205	2.55934	20.8032	9.93468	4.77001e-06	3.39818e-05	4.71074	Up	up (adj.P.Val< 0.05, log2FC >= 1)
449	ANKRD35	2.57422	20.7451	9.93326	4.77553e-06	3.39818e-05	4.70954	Up	up (adj.P.Val< 0.05, log2FC >= 1)
450	PSMC4	-2.15173	20.9905	-9.92847	4.79416e-06	3.40386e-05	4.7055	Down	down (adj.P.Val< 0.05, log2FC <= -1)
451	GMPS	-1.9019	20.162	-9.91087	4.86335e-06	3.44532e-05	4.69065	Down	down (adj.P.Val< 0.05, log2FC <= -1)
452	STOM	-2.15389	20.5998	-9.8913	4.94161e-06	3.49302e-05	4.6741	Down	down (adj.P.Val< 0.05, log2FC <= -1)
453	MPP1	-3.42777	19.3776	-9.88714	4.95842e-06	3.49659e-05	4.67058	Down	down (adj.P.Val< 0.05, log2FC <= -1)
454	CTNNBL1	-1.91924	17.0357	-9.88464	4.96855e-06	3.49659e-05	4.66846	Down	down (adj.P.Val< 0.05, log2FC <= -1)
455	SNX9	-2.9615	19.8762	-9.87031	5.02708e-06	3.53001e-05	4.65631	Down	down (adj.P.Val< 0.05, log2FC <= -1)
456	TRA2B	2.20437	21.5604	9.86464	5.05043e-06	3.53862e-05	4.65151	Up	up (adj.P.Val< 0.05, log2FC >= 1)
457	SON	3.22958	19.6158	9.84985	5.11198e-06	3.57391e-05	4.63894	Up	up (adj.P.Val< 0.05, log2FC >= 1)
458	G3BP1	2.09882	22.47	9.84387	5.13706e-06	3.58361e-05	4.63386	Up	up (adj.P.Val< 0.05, log2FC >= 1)
459	TCERG1	2.24862	18.5014	9.8406	5.15085e-06	3.5854e-05	4.63108	Up	up (adj.P.Val< 0.05, log2FC >= 1)
460	ADAM10	-3.77308	20.8356	-9.83035	5.19436e-06	3.60782e-05	4.62235	Down	down (adj.P.Val< 0.05, log2FC <= -1)
461	EIF3A	-2.12378	21.5931	-9.81949	5.24087e-06	3.63223e-05	4.6131	Down	down (adj.P.Val< 0.05, log2FC <= -1)
462	CYFIP1	-2.22551	20.2281	-9.79414	5.35126e-06	3.69924e-05	4.59147	Down	down (adj.P.Val< 0.05, log2FC <= -1)
463	COX6B1	4.409	19.0345	9.792	5.36071e-06	3.69924e-05	4.58964	Up	up (adj.P.Val< 0.05, log2FC >= 1)
464	ATP6AP1	-3.65348	20.0871	-9.76875	5.46441e-06	3.75901e-05	4.56975	Down	down (adj.P.Val< 0.05, log2FC <= -1)
465	SUPV3L1	3.64765	17.8511	9.76732	5.47086e-06	3.75901e-05	4.56852	Up	up (adj.P.Val< 0.05, log2FC >= 1)
466	PHF10	-2.64432	18.0818	-9.76022	5.50302e-06	3.77299e-05	4.56244	Down	down (adj.P.Val< 0.05, log2FC <= -1)
467	RRP12	1.81415	18.6793	9.75435	5.52976e-06	3.77756e-05	4.55741	Up	up (adj.P.Val< 0.05, log2FC >= 1)
468	ANXA3	-2.84065	20.0475	-9.75357	5.53333e-06	3.77756e-05	4.55674	Down	down (adj.P.Val< 0.05, log2FC <= -1)
469	VCP	-1.71959	23.2109	-9.7506	5.54688e-06	3.77874e-05	4.5542	Down	down (adj.P.Val< 0.05, log2FC <= -1)
470	EIF4G2	2.57981	18.6	9.74153	5.58862e-06	3.79907e-05	4.54641	Up	up (adj.P.Val< 0.05, log2FC >= 1)
471	SMARCA5	3.26926	19.5716	9.73789	5.60549e-06	3.80245e-05	4.54328	Up	up (adj.P.Val< 0.05, log2FC >= 1)
472	BMP3	-2.45768	20.5787	-9.73413	5.62297e-06	3.80623e-05	4.54005	Down	down (adj.P.Val< 0.05, log2FC <= -1)
473	MEAK7	-2.55778	19.6658	-9.72477	5.66668e-06	3.81303e-05	4.532	Down	down (adj.P.Val< 0.05, log2FC <= -1)
474	ITGA6	-3.6585	20.6119	-9.72467	5.66716e-06	3.81303e-05	4.53192	Down	down (adj.P.Val< 0.05, log2FC <= -1)
475	ASNS	-2.32876	19.9575	-9.72432	5.66883e-06	3.81303e-05	4.53161	Down	down (adj.P.Val< 0.05, log2FC <= -1)
476	RPS15	3.10799	21.6807	9.69968	5.78579e-06	3.88353e-05	4.5104	Up	up (adj.P.Val< 0.05, log2FC >= 1)
477	EXT2	-3.3917	17.7739	-9.68974	5.83374e-06	3.9075e-05	4.50182	Down	down (adj.P.Val< 0.05, log2FC <= -1)
478	UQCRC1	3.01401	21.3411	9.67741	5.89384e-06	3.93666e-05	4.49117	Up	up (adj.P.Val< 0.05, log2FC >= 1)
479	SNRPA	2.09028	21.2498	9.67577	5.9019e-06	3.93666e-05	4.48975	Up	up (adj.P.Val< 0.05, log2FC >= 1)
480	DNAJB1	-2.21701	20.134	-9.66793	5.94053e-06	3.95416e-05	4.48297	Down	down (adj.P.Val< 0.05, log2FC <= -1)
481	CYC1	2.16449	20.744	9.66485	5.95575e-06	3.95606e-05	4.48031	Up	up (adj.P.Val< 0.05, log2FC >= 1)
482	OTUD4	-2.98758	17.9253	-9.66179	5.97097e-06	3.95794e-05	4.47766	Down	down (adj.P.Val< 0.05, log2FC <= -1)
483	FMR1	3.19048	18.2837	9.64992	6.0303e-06	3.98898e-05	4.46738	Up	up (adj.P.Val< 0.05, log2FC >= 1)
484	ACTR2	-2.38027	20.7663	-9.64483	6.05593e-06	3.99382e-05	4.46297	Down	down (adj.P.Val< 0.05, log2FC <= -1)
485	SAR1B	1.92471	20.5455	9.64102	6.07521e-06	3.99382e-05	4.45967	Up	up (adj.P.Val< 0.05, log2FC >= 1)
486	TUBB4B	-2.23567	25.0425	-9.63764	6.09236e-06	3.99382e-05	4.45674	Down	down (adj.P.Val< 0.05, log2FC <= -1)
487	MTDH	2.93922	20.8826	9.63687	6.09629e-06	3.99382e-05	4.45607	Up	up (adj.P.Val< 0.05, log2FC >= 1)
488	LTA4H	-2.10613	20.3673	-9.63612	6.10011e-06	3.99382e-05	4.45542	Down	down (adj.P.Val< 0.05, log2FC <= -1)
489	PDLIM5	-2.54609	18.7381	-9.61378	6.21501e-06	4.06072e-05	4.43602	Down	down (adj.P.Val< 0.05, log2FC <= -1)
490	CISD2	1.72193	20.5405	9.60645	6.25323e-06	4.07736e-05	4.42964	Up	up (adj.P.Val< 0.05, log2FC >= 1)
491	ACOT7	-3.14196	20.6688	-9.59472	6.31497e-06	4.10923e-05	4.41942	Down	down (adj.P.Val< 0.05, log2FC <= -1)
492	ABCB6	3.78823	17.4768	9.57977	6.39459e-06	4.15259e-05	4.40639	Up	up (adj.P.Val< 0.05, log2FC >= 1)
493	CENPV	-3.53625	17.53	-9.56419	6.47875e-06	4.1987e-05	4.39279	Down	down (adj.P.Val< 0.05, log2FC <= -1)
494	HLA-A	-3.51159	20.8066	-9.55731	6.51631e-06	4.20991e-05	4.38678	Down	down (adj.P.Val< 0.05, log2FC <= -1)
495	AP2A1	-1.9315	20.5951	-9.5562	6.5224e-06	4.20991e-05	4.38581	Down	EV markers
496	SLC25A6	4.74879	20.7401	9.55301	6.5399e-06	4.2127e-05	4.38302	Up	up (adj.P.Val< 0.05, log2FC >= 1)
497	NRAS	-2.68951	21.3102	-9.54582	6.57955e-06	4.22971e-05	4.37673	Down	down (adj.P.Val< 0.05, log2FC <= -1)
498	LETM1	1.92088	20.6335	9.52951	6.67051e-06	4.27728e-05	4.36244	Up	up (adj.P.Val< 0.05, log2FC >= 1)
499	NIPSNAP1	1.754	20.6071	9.52693	6.68505e-06	4.27728e-05	4.36018	Up	up (adj.P.Val< 0.05, log2FC >= 1)
500	AK2	2.41007	17.4769	9.52539	6.69371e-06	4.27728e-05	4.35883	Up	up (adj.P.Val< 0.05, log2FC >= 1)
501	LIPG	-3.7344	20.0151	-9.50535	6.80783e-06	4.32679e-05	4.34124	Down	down (adj.P.Val< 0.05, log2FC <= -1)
502	NDUFAF1	-2.84259	17.7471	-9.50474	6.81131e-06	4.32679e-05	4.3407	Down	down (adj.P.Val< 0.05, log2FC <= -1)
503	HPRT1	-2.90634	20.0464	-9.50463	6.81194e-06	4.32679e-05	4.34061	Down	down (adj.P.Val< 0.05, log2FC <= -1)
504	HSPA9	2.88737	23.1418	9.5023	6.82536e-06	4.32679e-05	4.33856	Up	up (adj.P.Val< 0.05, log2FC >= 1)
505	SPTLC1	3.21009	19.0945	9.49634	6.85983e-06	4.34003e-05	4.33332	Up	up (adj.P.Val< 0.05, log2FC >= 1)
506	1	2.25284	22.4356	9.47978	6.95656e-06	4.39253e-05	4.31874	Up	up (adj.P.Val< 0.05, log2FC >= 1)
507	FKBP5	-4.18905	19.2403	-9.46129	7.06631e-06	4.45303e-05	4.30244	Down	down (adj.P.Val< 0.05, log2FC <= -1)
508	NAPG	-1.90864	20.4267	-9.45486	7.10496e-06	4.46857e-05	4.29676	Down	down (adj.P.Val< 0.05, log2FC <= -1)
509	WDR3	2.60275	17.1505	9.42371	7.29542e-06	4.57934e-05	4.26921	Up	up (adj.P.Val< 0.05, log2FC >= 1)
510	PRC1	2.26421	18.111	9.41845	7.32813e-06	4.59086e-05	4.26455	Up	up (adj.P.Val< 0.05, log2FC >= 1)
511	CUL3	-1.99366	19.8458	-9.41345	7.35938e-06	4.596e-05	4.26012	Down	down (adj.P.Val< 0.05, log2FC <= -1)
512	COX6C	2.12276	20.7267	9.41254	7.3651e-06	4.596e-05	4.25931	Up	up (adj.P.Val< 0.05, log2FC >= 1)
513	SLTM	5.10519	18.3134	9.40361	7.42131e-06	4.62204e-05	4.25139	Up	up (adj.P.Val< 0.05, log2FC >= 1)
514	ME2	3.63418	21.2227	9.38861	7.51681e-06	4.66361e-05	4.23807	Up	up (adj.P.Val< 0.05, log2FC >= 1)
515	P3H1	-2.22914	19.9001	-9.38854	7.51724e-06	4.66361e-05	4.23801	Down	down (adj.P.Val< 0.05, log2FC <= -1)
516	CPSF6	3.75572	21.1628	9.38312	7.55208e-06	4.67259e-05	4.23319	Up	up (adj.P.Val< 0.05, log2FC >= 1)
517	TMX3	3.75462	19.4047	9.38175	7.56097e-06	4.67259e-05	4.23196	Up	up (adj.P.Val< 0.05, log2FC >= 1)
518	CYB5R3	4.06847	20.8767	9.36928	7.64188e-06	4.71348e-05	4.22087	Up	up (adj.P.Val< 0.05, log2FC >= 1)
519	RRAS2	-2.8194	20.9385	-9.35328	7.74718e-06	4.76922e-05	4.20661	Down	down (adj.P.Val< 0.05, log2FC <= -1)
520	HDAC2	-2.2213	20.343	-9.32377	7.94555e-06	4.87979e-05	4.18025	Down	down (adj.P.Val< 0.05, log2FC <= -1)
521	NUP205	1.81326	18.937	9.31945	7.97511e-06	4.87979e-05	4.17638	Up	up (adj.P.Val< 0.05, log2FC >= 1)
522	TIMM44	2.30725	20.6528	9.31939	7.97549e-06	4.87979e-05	4.17633	Up	up (adj.P.Val< 0.05, log2FC >= 1)
523	ERLEC1	-6.4076	21.0213	-9.31758	7.98789e-06	4.87979e-05	4.17471	Down	down (adj.P.Val< 0.05, log2FC <= -1)
524	IPO7	-2.02877	20.52	-9.30813	8.05303e-06	4.91019e-05	4.16624	Down	down (adj.P.Val< 0.05, log2FC <= -1)
525	ALG3	-2.73728	17.9884	-9.29911	8.11565e-06	4.93895e-05	4.15817	Down	down (adj.P.Val< 0.05, log2FC <= -1)
526	SLC25A4	1.6758	20.6046	9.29357	8.15446e-06	4.95314e-05	4.15319	Up	up (adj.P.Val< 0.05, log2FC >= 1)
527	SEPTIN7	-2.97852	20.1748	-9.29084	8.17363e-06	4.95536e-05	4.15074	Down	down (adj.P.Val< 0.05, log2FC <= -1)
528	ERCC2	3.24995	17.4882	9.28862	8.18924e-06	4.95542e-05	4.14875	Up	up (adj.P.Val< 0.05, log2FC >= 1)
529	PSME3	-3.21359	21.2711	-9.28348	8.22558e-06	4.968e-05	4.14413	Down	down (adj.P.Val< 0.05, log2FC <= -1)
530	TMEM97	2.71246	20.9469	9.27881	8.25873e-06	4.97861e-05	4.13994	Up	up (adj.P.Val< 0.05, log2FC >= 1)
531	MT-CO3	-2.01889	18.707	-9.27269	8.30236e-06	4.99549e-05	4.13444	Down	down (adj.P.Val< 0.05, log2FC <= -1)
532	IMP3	2.97483	18.5473	9.26954	8.32496e-06	4.99967e-05	4.13161	Up	up (adj.P.Val< 0.05, log2FC >= 1)
533	SAE1	-2.38275	20.5132	-9.25536	8.42743e-06	5.02974e-05	4.11885	Down	down (adj.P.Val< 0.05, log2FC <= -1)
534	ATIC	-3.0202	20.1601	-9.25499	8.43011e-06	5.02974e-05	4.11852	Down	down (adj.P.Val< 0.05, log2FC <= -1)
535	NPEPPS	-2.77227	20.1044	-9.25411	8.43654e-06	5.02974e-05	4.11772	Down	down (adj.P.Val< 0.05, log2FC <= -1)
536	P4HA1	-2.6052	19.7264	-9.25228	8.44986e-06	5.02974e-05	4.11607	Down	down (adj.P.Val< 0.05, log2FC <= -1)
537	CTR9	-3.27154	19.6168	-9.25175	8.45375e-06	5.02974e-05	4.11559	Down	down (adj.P.Val< 0.05, log2FC <= -1)
538	HSD17B10	3.99566	19.5378	9.24092	8.53322e-06	5.06759e-05	4.10583	Up	up (adj.P.Val< 0.05, log2FC >= 1)
539	RDH14	3.04706	18.3461	9.22632	8.64166e-06	5.12247e-05	4.09266	Up	up (adj.P.Val< 0.05, log2FC >= 1)
540	CENPB	-2.35662	18.1472	-9.21513	8.72578e-06	5.16186e-05	4.08255	Down	down (adj.P.Val< 0.05, log2FC <= -1)
541	SAMM50	2.0243	20.6636	9.2132	8.74042e-06	5.16186e-05	4.0808	Up	up (adj.P.Val< 0.05, log2FC >= 1)
542	WDR75	3.27342	17.9667	9.18311	8.97162e-06	5.28862e-05	4.05355	Up	up (adj.P.Val< 0.05, log2FC >= 1)
543	WDR43	-2.16169	18.4093	-9.16991	9.07524e-06	5.33985e-05	4.04156	Down	down (adj.P.Val< 0.05, log2FC <= -1)
544	TYMS	-2.73101	20.3415	-9.14799	9.25012e-06	5.43274e-05	4.02163	Down	down (adj.P.Val< 0.05, log2FC <= -1)
545	CD151	-3.00954	20.1315	-9.14049	9.31077e-06	5.45833e-05	4.01481	Down	down (adj.P.Val< 0.05, log2FC <= -1)
546	CNPY3	3.64646	16.8989	9.13568	9.34997e-06	5.46686e-05	4.01042	Up	up (adj.P.Val< 0.05, log2FC >= 1)
547	RTRAF	1.86216	21.3319	9.13451	9.35953e-06	5.46686e-05	4.00935	Up	up (adj.P.Val< 0.05, log2FC >= 1)
548	P4HB	2.05985	22.8123	9.10353	9.61639e-06	5.60664e-05	3.98108	Up	up (adj.P.Val< 0.05, log2FC >= 1)
549	LAMB1	-1.80315	24.8533	-9.08358	9.78596e-06	5.69511e-05	3.96282	Down	down (adj.P.Val< 0.05, log2FC <= -1)
550	ITPR1	-2.76313	17.6351	-9.07178	9.88779e-06	5.7439e-05	3.952	Down	down (adj.P.Val< 0.05, log2FC <= -1)
551	PRPF4B	2.76319	18.4573	9.06614	9.9369e-06	5.76196e-05	3.94682	Up	up (adj.P.Val< 0.05, log2FC >= 1)
552	ORMDL1	3.74654	17.9932	9.05188	1.00622e-05	5.82403e-05	3.93373	Up	up (adj.P.Val< 0.05, log2FC >= 1)
553	PPP2R2A	-2.24996	20.4619	-9.04396	1.01326e-05	5.85416e-05	3.92645	Down	down (adj.P.Val< 0.05, log2FC <= -1)
554	POGLUT2	-2.45094	17.8077	-9.03563	1.02071e-05	5.8866e-05	3.91878	Down	down (adj.P.Val< 0.05, log2FC <= -1)
555	IGF2BP1	1.69467	22.045	9.02237	1.03271e-05	5.94507e-05	3.90657	Up	up (adj.P.Val< 0.05, log2FC >= 1)
556	BRD2	4.27017	17.2102	9.01167	1.0425e-05	5.99065e-05	3.8967	Up	up (adj.P.Val< 0.05, log2FC >= 1)
557	CPSF2	3.08702	19.2719	9.00749	1.04636e-05	6.00199e-05	3.89284	Up	up (adj.P.Val< 0.05, log2FC >= 1)
558	NASP	-2.13187	20.4213	-8.99747	1.05566e-05	6.04449e-05	3.88359	Down	down (adj.P.Val< 0.05, log2FC <= -1)
559	PRPSAP2	-3.39632	20.0175	-8.98091	1.07123e-05	6.1227e-05	3.86828	Down	down (adj.P.Val< 0.05, log2FC <= -1)
560	PML	2.27963	19.3287	8.97075	1.08092e-05	6.16127e-05	3.85887	Up	up (adj.P.Val< 0.05, log2FC >= 1)
561	PDLIM1	-2.3053	20.6796	-8.96979	1.08184e-05	6.16127e-05	3.85798	Down	down (adj.P.Val< 0.05, log2FC <= -1)
562	AGPAT4	-3.19553	17.7925	-8.96752	1.08402e-05	6.16269e-05	3.85587	Down	down (adj.P.Val< 0.05, log2FC <= -1)
563	CDS2	1.64401	20.7034	8.93574	1.11502e-05	6.32768e-05	3.82638	Up	up (adj.P.Val< 0.05, log2FC >= 1)
564	MTARC2	1.84213	19.9115	8.92071	1.13003e-05	6.4015e-05	3.81239	Up	up (adj.P.Val< 0.05, log2FC >= 1)
565	AKAP12	-2.64237	19.5079	-8.89712	1.15403e-05	6.5259e-05	3.7904	Down	down (adj.P.Val< 0.05, log2FC <= -1)
566	PMPCB	2.94259	17.5256	8.88179	1.16993e-05	6.60411e-05	3.77608	Up	up (adj.P.Val< 0.05, log2FC >= 1)
567	STAT3	-2.52507	19.9096	-8.87718	1.17476e-05	6.61632e-05	3.77177	Down	down (adj.P.Val< 0.05, log2FC <= -1)
568	VPS4B	-2.9615	19.6232	-8.87539	1.17665e-05	6.61632e-05	3.77009	Down	down (adj.P.Val< 0.05, log2FC <= -1)
569	ZNF579	-2.72594	17.5458	-8.87381	1.1783e-05	6.61632e-05	3.76861	Down	down (adj.P.Val< 0.05, log2FC <= -1)
570	RUVBL2	-2.02267	21.8074	-8.87015	1.18217e-05	6.62637e-05	3.76519	Down	down (adj.P.Val< 0.05, log2FC <= -1)
571	C7orf50	4.93511	16.8446	8.85026	1.2034e-05	6.72649e-05	3.74656	Up	up (adj.P.Val< 0.05, log2FC >= 1)
572	EMC2	1.93009	20.5451	8.84836	1.20545e-05	6.72649e-05	3.74478	Up	up (adj.P.Val< 0.05, log2FC >= 1)
573	MTPN	-2.1924	21.316	-8.84558	1.20845e-05	6.72649e-05	3.74217	Down	down (adj.P.Val< 0.05, log2FC <= -1)
574	CALU	2.688	19.6307	8.84558	1.20845e-05	6.72649e-05	3.74217	Up	up (adj.P.Val< 0.05, log2FC >= 1)
575	PWP2	3.54802	17.6278	8.83083	1.22455e-05	6.80423e-05	3.72832	Up	up (adj.P.Val< 0.05, log2FC >= 1)
576	VAPA	4.071	20.4859	8.82791	1.22776e-05	6.81025e-05	3.72557	Up	up (adj.P.Val< 0.05, log2FC >= 1)
577	CAPZA2	-3.60966	20.6833	-8.82162	1.23472e-05	6.83694e-05	3.71966	Down	down (adj.P.Val< 0.05, log2FC <= -1)
578	ATXN2	2.57051	19.106	8.81804	1.23869e-05	6.84677e-05	3.7163	Up	up (adj.P.Val< 0.05, log2FC >= 1)
579	HDLBP	-1.7991	22.1048	-8.81617	1.24078e-05	6.84677e-05	3.71453	Down	down (adj.P.Val< 0.05, log2FC <= -1)
580	TM9SF3	2.15613	18.8453	8.80466	1.25369e-05	6.9061e-05	3.70369	Up	up (adj.P.Val< 0.05, log2FC >= 1)
581	SUGT1	-3.70248	20.4762	-8.80204	1.25664e-05	6.91043e-05	3.70123	Down	down (adj.P.Val< 0.05, log2FC <= -1)
582	ACAT2	-4.45	19.9883	-8.79724	1.26209e-05	6.92847e-05	3.6967	Down	down (adj.P.Val< 0.05, log2FC <= -1)
583	ATL2	2.89007	17.9223	8.7843	1.27689e-05	6.9929e-05	3.68449	Up	up (adj.P.Val< 0.05, log2FC >= 1)
584	RPL29	2.14979	22.2484	8.78315	1.2782e-05	6.9929e-05	3.68341	Up	up (adj.P.Val< 0.05, log2FC >= 1)
585	SARS1	-2.84844	19.5082	-8.76094	1.30408e-05	7.12229e-05	3.66242	Down	down (adj.P.Val< 0.05, log2FC <= -1)
586	GDI2	-2.26257	21.6715	-8.75582	1.31012e-05	7.14198e-05	3.65757	Down	down (adj.P.Val< 0.05, log2FC <= -1)
587	RRS1	2.60065	19.1101	8.75226	1.31435e-05	7.14198e-05	3.6542	Up	up (adj.P.Val< 0.05, log2FC >= 1)
588	SNRPC	4.06912	21.6798	8.75222	1.31439e-05	7.14198e-05	3.65416	Up	up (adj.P.Val< 0.05, log2FC >= 1)
589	DHX30	2.51438	18.7914	8.7476	1.3199e-05	7.15973e-05	3.64978	Up	up (adj.P.Val< 0.05, log2FC >= 1)
590	ZNF638	1.60651	20.6668	8.74236	1.32617e-05	7.1731e-05	3.64482	Up	up (adj.P.Val< 0.05, log2FC >= 1)
591	NDUFA4	3.98113	20.8256	8.7417	1.32696e-05	7.1731e-05	3.6442	Up	up (adj.P.Val< 0.05, log2FC >= 1)
592	CLPTM1	2.09488	20.6061	8.73992	1.3291e-05	7.1731e-05	3.64251	Up	up (adj.P.Val< 0.05, log2FC >= 1)
593	TOP3B	-2.95484	18.1206	-8.71616	1.35803e-05	7.31686e-05	3.61994	Down	down (adj.P.Val< 0.05, log2FC <= -1)
594	SNTB2	-2.18015	19.6818	-8.71262	1.3624e-05	7.32804e-05	3.61658	Down	down (adj.P.Val< 0.05, log2FC <= -1)
595	NOP58	3.48738	21.3674	8.71006	1.36556e-05	7.33272e-05	3.61415	Up	up (adj.P.Val< 0.05, log2FC >= 1)
596	PLXNB2	-2.05802	20.5722	-8.70664	1.36981e-05	7.34318e-05	3.61089	Down	down (adj.P.Val< 0.05, log2FC <= -1)
597	NDUFB8	1.79991	20.614	8.67406	1.411e-05	7.55133e-05	3.57984	Up	up (adj.P.Val< 0.05, log2FC >= 1)
598	NOM1	-2.15672	18.0555	-8.6448	1.44915e-05	7.74252e-05	3.55187	Down	down (adj.P.Val< 0.05, log2FC <= -1)
599	GPAT3	-3.98903	16.7272	-8.63886	1.45704e-05	7.76577e-05	3.54618	Down	down (adj.P.Val< 0.05, log2FC <= -1)
600	VPS28	-5.70673	19.9514	-8.63787	1.45836e-05	7.76577e-05	3.54523	Down	down (adj.P.Val< 0.05, log2FC <= -1)
601	ANO10	-2.35413	18.1672	-8.61736	1.48597e-05	7.89961e-05	3.52556	Down	down (adj.P.Val< 0.05, log2FC <= -1)
602	TPT1	-2.17438	20.2885	-8.60238	1.50651e-05	7.98928e-05	3.51116	Down	down (adj.P.Val< 0.05, log2FC <= -1)
603	COMT	3.86953	18.8033	8.60142	1.50784e-05	7.98928e-05	3.51024	Up	up (adj.P.Val< 0.05, log2FC >= 1)
604	ALDH9A1	-2.0489	20.665	-8.58862	1.52564e-05	8.0579e-05	3.49792	Down	down (adj.P.Val< 0.05, log2FC <= -1)
605	KCTD12	-1.91233	20.2856	-8.58849	1.52583e-05	8.0579e-05	3.49779	Down	down (adj.P.Val< 0.05, log2FC <= -1)
606	ARCN1	-2.58374	19.7382	-8.58412	1.53196e-05	8.06789e-05	3.49359	Down	down (adj.P.Val< 0.05, log2FC <= -1)
607	SHMT2	2.83677	21.8463	8.58354	1.53277e-05	8.06789e-05	3.49303	Up	up (adj.P.Val< 0.05, log2FC >= 1)
608	SNRPG	4.12994	20.5948	8.58078	1.53666e-05	8.07506e-05	3.49037	Up	up (adj.P.Val< 0.05, log2FC >= 1)
609	RBPJ	-3.97927	17.1056	-8.56683	1.55651e-05	8.16591e-05	3.47691	Down	down (adj.P.Val< 0.05, log2FC <= -1)
610	OGFOD3	-2.59605	17.931	-8.54434	1.58908e-05	8.32312e-05	3.45518	Down	down (adj.P.Val< 0.05, log2FC <= -1)
611	ACTN3	3.09317	24.5383	8.5262	1.61589e-05	8.44971e-05	3.43762	Up	up (adj.P.Val< 0.05, log2FC >= 1)
612	DNAJA2	-1.88479	20.9437	-8.52131	1.6232e-05	8.47408e-05	3.43288	Down	down (adj.P.Val< 0.05, log2FC <= -1)
613	MYO19	-3.25231	17.4411	-8.51821	1.62786e-05	8.48453e-05	3.42987	Down	down (adj.P.Val< 0.05, log2FC <= -1)
614	P3H2	-1.83741	18.4725	-8.4981	1.65843e-05	8.62631e-05	3.41035	Down	down (adj.P.Val< 0.05, log2FC <= -1)
615	CYFIP2	-2.98043	18.6464	-8.49678	1.66046e-05	8.62631e-05	3.40906	Down	down (adj.P.Val< 0.05, log2FC <= -1)
616	VCL	-2.53791	21.0249	-8.48804	1.67395e-05	8.68225e-05	3.40057	Down	down (adj.P.Val< 0.05, log2FC <= -1)
617	TMUB1	-1.61274	18.8506	-8.48621	1.67681e-05	8.68297e-05	3.39878	Down	down (adj.P.Val< 0.05, log2FC <= -1)
618	DDX50	-4.18517	19.5227	-8.48216	1.6831e-05	8.70147e-05	3.39484	Down	down (adj.P.Val< 0.05, log2FC <= -1)
619	RNPS1	2.99511	22.3987	8.46903	1.70374e-05	8.78146e-05	3.38205	Up	up (adj.P.Val< 0.05, log2FC >= 1)
620	MAT2A	-2.10991	21.0126	-8.46882	1.70407e-05	8.78146e-05	3.38185	Down	down (adj.P.Val< 0.05, log2FC <= -1)
621	COPG2	-1.89012	19.8317	-8.46525	1.70974e-05	8.79647e-05	3.37836	Down	down (adj.P.Val< 0.05, log2FC <= -1)
622	FAR1	3.63926	18.4189	8.44351	1.74464e-05	8.96159e-05	3.35714	Up	up (adj.P.Val< 0.05, log2FC >= 1)
623	AURKB	2.40313	18.0968	8.4395	1.75115e-05	8.98064e-05	3.35323	Up	up (adj.P.Val< 0.05, log2FC >= 1)
624	ECH1	6.30556	18.4732	8.43591	1.75703e-05	8.99011e-05	3.34971	Up	up (adj.P.Val< 0.05, log2FC >= 1)
625	NOC4L	-2.55022	18.0889	-8.43493	1.75863e-05	8.99011e-05	3.34875	Down	down (adj.P.Val< 0.05, log2FC <= -1)
626	NELFB	2.03516	18.3278	8.43293	1.76191e-05	8.99249e-05	3.3468	Up	up (adj.P.Val< 0.05, log2FC >= 1)
627	AARS1	-2.88866	20.859	-8.43003	1.76667e-05	9.00243e-05	3.34396	Down	down (adj.P.Val< 0.05, log2FC <= -1)
628	ANXA11	-2.65976	22.1058	-8.42218	1.77966e-05	9.03698e-05	3.33627	Down	down (adj.P.Val< 0.05, log2FC <= -1)
629	CD99L2	-2.65591	19.6026	-8.42203	1.7799e-05	9.03698e-05	3.33613	Down	down (adj.P.Val< 0.05, log2FC <= -1)
630	CNOT11	2.17334	17.6935	8.41969	1.78378e-05	9.03698e-05	3.33384	Up	up (adj.P.Val< 0.05, log2FC >= 1)
631	TOP2A	2.92012	20.7557	8.4191	1.78477e-05	9.03698e-05	3.33326	Up	up (adj.P.Val< 0.05, log2FC >= 1)
632	SEPHS1	-3.64089	17.9211	-8.40765	1.80395e-05	9.09791e-05	3.32203	Down	down (adj.P.Val< 0.05, log2FC <= -1)
633	UBA6	-2.96064	18.9963	-8.40745	1.8043e-05	9.09791e-05	3.32183	Down	down (adj.P.Val< 0.05, log2FC <= -1)
634	SLC25A10	-1.7665	18.7365	-8.40682	1.80535e-05	9.09791e-05	3.32122	Down	down (adj.P.Val< 0.05, log2FC <= -1)
635	TM2D2	-2.80317	17.7332	-8.38322	1.84564e-05	9.28046e-05	3.29803	Down	down (adj.P.Val< 0.05, log2FC <= -1)
636	SUPT5H	-1.52585	20.3782	-8.38125	1.84904e-05	9.28046e-05	3.29609	Down	down (adj.P.Val< 0.05, log2FC <= -1)
637	TOR1B	-4.66933	18.8023	-8.38053	1.85028e-05	9.28046e-05	3.29539	Down	down (adj.P.Val< 0.05, log2FC <= -1)
638	TMF1	-2.06548	18.1911	-8.37161	1.86581e-05	9.3398e-05	3.28661	Down	down (adj.P.Val< 0.05, log2FC <= -1)
639	ZC3H11A	-2.09993	18.3233	-8.37038	1.86796e-05	9.3398e-05	3.2854	Down	down (adj.P.Val< 0.05, log2FC <= -1)
640	PEBP1	-2.47906	21.0444	-8.35782	1.8901e-05	9.43573e-05	3.27302	Down	down (adj.P.Val< 0.05, log2FC <= -1)
641	EPS15	-1.90806	19.3967	-8.35442	1.89614e-05	9.45111e-05	3.26966	Down	down (adj.P.Val< 0.05, log2FC <= -1)
642	U2AF1	3.27467	20.8164	8.33742	1.92666e-05	9.58827e-05	3.25289	Up	up (adj.P.Val< 0.05, log2FC >= 1)
643	SNX3	-1.80111	19.9973	-8.32628	1.94696e-05	9.67422e-05	3.24187	Down	down (adj.P.Val< 0.05, log2FC <= -1)
644	SLC1A5	-2.31587	23.7181	-8.31964	1.95917e-05	9.71979e-05	3.2353	Down	EV markers
645	GLA	-2.9122	21.1969	-8.30962	1.97775e-05	9.79678e-05	3.22537	Down	down (adj.P.Val< 0.05, log2FC <= -1)
646	GANAB	-2.00221	24.2458	-8.30541	1.98562e-05	9.82054e-05	3.2212	Down	down (adj.P.Val< 0.05, log2FC <= -1)
647	ST13	-2.33073	22.4139	-8.29682	2.00177e-05	9.8851e-05	3.21268	Down	down (adj.P.Val< 0.05, log2FC <= -1)
648	PCMT1	-3.08624	20.8751	-8.29285	2.0093e-05	9.90696e-05	3.20874	Down	down (adj.P.Val< 0.05, log2FC <= -1)
649	SNAP23	-2.12332	20.927	-8.28334	2.02743e-05	9.98095e-05	3.1993	Down	down (adj.P.Val< 0.05, log2FC <= -1)
650	SART3	2.76909	21.1298	8.27608	2.04138e-05	0.000100244	3.19209	Up	up (adj.P.Val< 0.05, log2FC >= 1)
651	PDXDC1	2.51888	17.8064	8.27549	2.04252e-05	0.000100244	3.1915	Up	up (adj.P.Val< 0.05, log2FC >= 1)
652	EXOC5	-2.26268	16.9565	-8.25818	2.07627e-05	0.000101595	3.17427	Down	down (adj.P.Val< 0.05, log2FC <= -1)
653	MICB	-4.4593	18.1191	-8.25811	2.07641e-05	0.000101595	3.17419	Down	down (adj.P.Val< 0.05, log2FC <= -1)
654	IBA57	-2.04453	18.2479	-8.24974	2.09294e-05	0.000102247	3.16586	Down	down (adj.P.Val< 0.05, log2FC <= -1)
655	MIF	-2.19123	21.911	-8.23559	2.12123e-05	0.00010347	3.15174	Down	down (adj.P.Val< 0.05, log2FC <= -1)
656	G3BP2	3.11903	19.5678	8.21973	2.15344e-05	0.000104882	3.13588	Up	up (adj.P.Val< 0.05, log2FC >= 1)
657	PAICS	-2.00897	21.5298	-8.21673	2.15961e-05	0.000104884	3.13288	Down	down (adj.P.Val< 0.05, log2FC <= -1)
658	CTSD	-2.29384	21.7402	-8.21651	2.16006e-05	0.000104884	3.13266	Down	down (adj.P.Val< 0.05, log2FC <= -1)
659	HSP90AA1	-1.68652	24.544	-8.20801	2.17758e-05	0.000105575	3.12416	Down	EV markers
660	ARL6IP6	-2.87145	18.0685	-8.20164	2.19084e-05	0.000106056	3.11778	Down	down (adj.P.Val< 0.05, log2FC <= -1)
661	SDHA	3.50772	20.7227	8.19706	2.20042e-05	0.000106313	3.11318	Up	up (adj.P.Val< 0.05, log2FC >= 1)
662	SPR	1.81545	18.8417	8.19593	2.20279e-05	0.000106313	3.11205	Up	up (adj.P.Val< 0.05, log2FC >= 1)
663	EIF2B1	-2.40549	18.7512	-8.18563	2.22454e-05	0.000107159	3.10171	Down	down (adj.P.Val< 0.05, log2FC <= -1)
664	NIPSNAP3A	-2.48177	17.9926	-8.18445	2.22704e-05	0.000107159	3.10053	Down	down (adj.P.Val< 0.05, log2FC <= -1)
665	APTX	-1.78563	18.5329	-8.17415	2.24905e-05	0.000108056	3.09019	Down	down (adj.P.Val< 0.05, log2FC <= -1)
666	PVR	-2.62528	19.3612	-8.16981	2.2584e-05	0.000108342	3.08582	Down	down (adj.P.Val< 0.05, log2FC <= -1)
667	TMEM161B	-3.57085	16.5679	-8.16803	2.26223e-05	0.000108363	3.08404	Down	down (adj.P.Val< 0.05, log2FC <= -1)
668	NDST2	1.59608	19.8033	8.16155	2.27628e-05	0.000108685	3.07752	Up	up (adj.P.Val< 0.05, log2FC >= 1)
669	ANXA5	-2.01866	23.3008	-8.16026	2.27909e-05	0.000108685	3.07622	Down	down (adj.P.Val< 0.05, log2FC <= -1)
670	TOR1AIP1	1.55371	19.6686	8.16024	2.27915e-05	0.000108685	3.0762	Up	up (adj.P.Val< 0.05, log2FC >= 1)
671	MACROH2A1	3.05726	22.8417	8.14683	2.30859e-05	0.000109766	3.06269	Up	up (adj.P.Val< 0.05, log2FC >= 1)
672	HSPD1	1.45845	23.4167	8.14678	2.30869e-05	0.000109766	3.06265	Up	up (adj.P.Val< 0.05, log2FC >= 1)
673	PPP1R10	1.41215	20.551	8.14449	2.31376e-05	0.000109843	3.06034	Up	up (adj.P.Val< 0.05, log2FC >= 1)
674	NIPA1	-2.64552	18.241	-8.13796	2.3283e-05	0.000110312	3.05375	Down	down (adj.P.Val< 0.05, log2FC <= -1)
675	LRRC59	7.21341	21.169	8.13695	2.33054e-05	0.000110312	3.05273	Up	up (adj.P.Val< 0.05, log2FC >= 1)
676	MMUT	3.09932	17.7648	8.11637	2.37701e-05	0.000112345	3.03195	Up	up (adj.P.Val< 0.05, log2FC >= 1)
677	UQCRC2	7.18624	18.8104	8.10269	2.40848e-05	0.000113665	3.01811	Up	up (adj.P.Val< 0.05, log2FC >= 1)
678	CCN2	1.69654	20.39	8.10114	2.41208e-05	0.000113667	3.01654	Up	up (adj.P.Val< 0.05, log2FC >= 1)
679	SELENOI	4.1276	18.4869	8.09237	2.43253e-05	0.000114461	3.00765	Up	up (adj.P.Val< 0.05, log2FC >= 1)
680	EPB41L3	-2.08143	22.2158	-8.0852	2.44938e-05	0.000115085	3.00038	Down	down (adj.P.Val< 0.05, log2FC <= -1)
681	RING1	2.11607	18.4554	8.08355	2.45327e-05	0.000115098	2.99871	Up	up (adj.P.Val< 0.05, log2FC >= 1)
682	STAU1	2.01582	19.0393	8.08192	2.45711e-05	0.00011511	2.99706	Up	up (adj.P.Val< 0.05, log2FC >= 1)
683	NOL6	-1.96294	18.7031	-8.07995	2.4618e-05	0.000115161	2.99506	Down	down (adj.P.Val< 0.05, log2FC <= -1)
684	CCT8	-1.76412	23.0465	-8.0748	2.47405e-05	0.00011554	2.98983	Down	down (adj.P.Val< 0.05, log2FC <= -1)
685	DCTN1	-1.69268	21.9914	-8.07301	2.47832e-05	0.00011554	2.98802	Down	down (adj.P.Val< 0.05, log2FC <= -1)
686	NSUN5	-2.86436	17.5043	-8.07199	2.48075e-05	0.00011554	2.98698	Down	down (adj.P.Val< 0.05, log2FC <= -1)
687	CTNNA1	-1.80565	21.8602	-8.06091	2.50743e-05	0.000116612	2.97572	Down	down (adj.P.Val< 0.05, log2FC <= -1)
688	EMC3	1.46252	20.0144	8.05757	2.51554e-05	0.000116819	2.97232	Up	up (adj.P.Val< 0.05, log2FC >= 1)
689	OS9	-2.29218	19.8704	-8.05125	2.53094e-05	0.000117364	2.96589	Down	down (adj.P.Val< 0.05, log2FC <= -1)
690	MATR3	1.64744	22.1163	8.04652	2.54254e-05	0.000117731	2.96108	Up	up (adj.P.Val< 0.05, log2FC >= 1)
691	VTA1	-2.5608	20.8185	-8.04484	2.54667e-05	0.000117751	2.95937	Down	down (adj.P.Val< 0.05, log2FC <= -1)
692	IQSEC1	-3.35869	17.583	-8.0413	2.55541e-05	0.000117984	2.95576	Down	down (adj.P.Val< 0.05, log2FC <= -1)
693	CERS1	-3.23536	16.8595	-8.03548	2.56984e-05	0.00011848	2.94983	Down	down (adj.P.Val< 0.05, log2FC <= -1)
694	GTPBP10	-3.53123	17.5318	-8.02314	2.60075e-05	0.000119732	2.93724	Down	down (adj.P.Val< 0.05, log2FC <= -1)
695	IARS2	2.34529	18.8287	8.01492	2.62156e-05	0.000120437	2.92884	Up	up (adj.P.Val< 0.05, log2FC >= 1)
696	DNM1L	2.45255	17.933	8.01412	2.62361e-05	0.000120437	2.92802	Up	up (adj.P.Val< 0.05, log2FC >= 1)
697	MTHFD1	-1.74232	21.018	-8.00512	2.64662e-05	0.000121319	2.91882	Down	down (adj.P.Val< 0.05, log2FC <= -1)
698	PSMD13	-1.92338	21.3975	-8.00342	2.65099e-05	0.000121345	2.91709	Down	down (adj.P.Val< 0.05, log2FC <= -1)
699	LIN7C	-3.19853	20.2622	-7.99576	2.67079e-05	0.000122077	2.90925	Down	down (adj.P.Val< 0.05, log2FC <= -1)
700	CLIC4	-3.75272	20.2005	-7.9938	2.67588e-05	0.000122135	2.90724	Down	down (adj.P.Val< 0.05, log2FC <= -1)
701	RPL31	5.89276	20.512	7.97153	2.73451e-05	0.000124633	2.88441	Up	up (adj.P.Val< 0.05, log2FC >= 1)
702	RPS10	7.57719	19.2998	7.96924	2.74062e-05	0.000124729	2.88206	Up	up (adj.P.Val< 0.05, log2FC >= 1)
703	HSD17B4	3.46841	20.0004	7.96781	2.74444e-05	0.000124729	2.88059	Up	up (adj.P.Val< 0.05, log2FC >= 1)
704	UTP11	-3.33684	17.6136	-7.96285	2.75774e-05	0.000125156	2.8755	Down	down (adj.P.Val< 0.05, log2FC <= -1)
705	VPS13D	5.66711	21.8887	7.9534	2.78329e-05	0.000126136	2.86578	Up	up (adj.P.Val< 0.05, log2FC >= 1)
706	GNAI2	-1.85869	23.4608	-7.95052	2.79111e-05	0.000126312	2.86282	Down	EV markers
707	DSG2	-1.71898	21.5851	-7.94759	2.79911e-05	0.000126494	2.85981	Down	down (adj.P.Val< 0.05, log2FC <= -1)
708	OGDH	2.76789	17.8809	7.93794	2.82561e-05	0.000127512	2.84988	Up	up (adj.P.Val< 0.05, log2FC >= 1)
709	GAPDH	-1.987	25.6736	-7.93398	2.83658e-05	0.000127826	2.84579	Down	EV markers
710	CCT7	-1.83052	22.8188	-7.92306	2.86706e-05	0.000129018	2.83453	Down	down (adj.P.Val< 0.05, log2FC <= -1)
711	ARL8B	2.60061	20.2493	7.90953	2.90529e-05	0.000130554	2.82057	Up	up (adj.P.Val< 0.05, log2FC >= 1)
712	CD2AP	-1.89695	19.9498	-7.90763	2.91071e-05	0.000130614	2.8186	Down	down (adj.P.Val< 0.05, log2FC <= -1)
713	SUZ12	-2.06967	18.4342	-7.90179	2.92743e-05	0.00013118	2.81257	Down	down (adj.P.Val< 0.05, log2FC <= -1)
714	CAMLG	-3.58419	17.4672	-7.8942	2.94931e-05	0.000131976	2.80472	Down	down (adj.P.Val< 0.05, log2FC <= -1)
715	COX5B	1.50104	20.7557	7.88665	2.97128e-05	0.000132772	2.7969	Up	EV exclusion markers
716	ATPAF1	4.67637	17.5814	7.86531	3.03426e-05	0.000135321	2.77478	Up	up (adj.P.Val< 0.05, log2FC >= 1)
717	FAM91A1	-2.45642	17.5846	-7.86447	3.03679e-05	0.000135321	2.77391	Down	down (adj.P.Val< 0.05, log2FC <= -1)
718	CFL1	-2.37926	22.8856	-7.86288	3.04156e-05	0.000135345	2.77225	Down	down (adj.P.Val< 0.05, log2FC <= -1)
719	GPR50	-1.67099	22.0265	-7.84816	3.086e-05	0.00013699	2.75696	Down	down (adj.P.Val< 0.05, log2FC <= -1)
720	COPS2	-2.02853	19.5184	-7.84779	3.0871e-05	0.00013699	2.75658	Down	down (adj.P.Val< 0.05, log2FC <= -1)
721	ANXA4	-1.81608	20.6472	-7.84557	3.09388e-05	0.0001371	2.75427	Down	down (adj.P.Val< 0.05, log2FC <= -1)
722	CLTC	-1.45029	22.7707	-7.84025	3.11015e-05	0.000137631	2.74874	Down	EV markers
723	APOE	-4.66283	21.3417	-7.83774	3.11786e-05	0.000137781	2.74613	Down	down (adj.P.Val< 0.05, log2FC <= -1)
724	HNRNPUL1	3.12925	21.2074	7.83614	3.12279e-05	0.000137808	2.74446	Up	up (adj.P.Val< 0.05, log2FC >= 1)
725	CYB5B	4.28745	20.4959	7.82511	3.157e-05	0.000139126	2.73297	Up	up (adj.P.Val< 0.05, log2FC >= 1)
726	MRPS17	1.57972	20.3047	7.82287	3.16402e-05	0.000139243	2.73063	Up	up (adj.P.Val< 0.05, log2FC >= 1)
727	BUB1	-2.97993	17.83	-7.82138	3.16866e-05	0.000139255	2.72908	Down	down (adj.P.Val< 0.05, log2FC <= -1)
728	ECHS1	2.79713	19.4861	7.80608	3.21702e-05	0.000140836	2.71311	Up	up (adj.P.Val< 0.05, log2FC >= 1)
729	DYNLL2	-5.11535	17.9096	-7.80586	3.2177e-05	0.000140836	2.71289	Down	down (adj.P.Val< 0.05, log2FC <= -1)
730	CPNE3	-1.5644	21.0412	-7.80581	3.21786e-05	0.000140836	2.71283	Down	down (adj.P.Val< 0.05, log2FC <= -1)
731	PCNT	2.4663	17.0089	7.79898	3.2397e-05	0.000141598	2.7057	Up	up (adj.P.Val< 0.05, log2FC >= 1)
732	SRM	-3.82934	19.6611	-7.786	3.28168e-05	0.000143189	2.69212	Down	down (adj.P.Val< 0.05, log2FC <= -1)
733	RPL10A	-2.08144	23.9039	-7.78496	3.28506e-05	0.000143189	2.69103	Down	down (adj.P.Val< 0.05, log2FC <= -1)
734	DARS2	4.93322	17.9797	7.77276	3.32511e-05	0.000144737	2.67825	Up	up (adj.P.Val< 0.05, log2FC >= 1)
735	SMARCD2	3.04321	17.6332	7.75199	3.39451e-05	0.000147557	2.65646	Up	up (adj.P.Val< 0.05, log2FC >= 1)
736	PPIA	-2.40829	23.4369	-7.74952	3.40287e-05	0.000147608	2.65387	Down	down (adj.P.Val< 0.05, log2FC <= -1)
737	GOLGA5	-2.90603	17.9874	-7.74891	3.40492e-05	0.000147608	2.65323	Down	down (adj.P.Val< 0.05, log2FC <= -1)
738	FUBP1	-3.44497	18.9541	-7.73705	3.4454e-05	0.000149161	2.64076	Down	down (adj.P.Val< 0.05, log2FC <= -1)
739	TSG101	-3.09622	20.717	-7.73481	3.45312e-05	0.00014928	2.6384	Down	EV markers
740	PI4KA	-1.82438	20.2299	-7.73354	3.45751e-05	0.00014928	2.63706	Down	down (adj.P.Val< 0.05, log2FC <= -1)
741	BSG	-1.50679	24.4237	-7.72486	3.48756e-05	0.000150374	2.62793	Down	EV markers
742	PSMD4	-1.75954	20.2411	-7.71875	3.5089e-05	0.000151091	2.62149	Down	down (adj.P.Val< 0.05, log2FC <= -1)
743	CPE	-11.7799	20.6987	-7.7133	3.52806e-05	0.000151711	2.61575	Down	down (adj.P.Val< 0.05, log2FC <= -1)
744	ANXA6	4.53037	19.3518	7.70635	3.55265e-05	0.000152277	2.60841	Up	up (adj.P.Val< 0.05, log2FC >= 1)
745	SEPTIN11	-4.41272	18.8544	-7.70629	3.55288e-05	0.000152277	2.60835	Down	down (adj.P.Val< 0.05, log2FC <= -1)
746	NUDC	-1.68165	20.9185	-7.70555	3.5555e-05	0.000152277	2.60757	Down	down (adj.P.Val< 0.05, log2FC <= -1)
747	CDK1	-1.79599	21.147	-7.6942	3.59611e-05	0.00015381	2.59558	Down	down (adj.P.Val< 0.05, log2FC <= -1)
748	EEF1D	-2.0384	21.5009	-7.68389	3.63348e-05	0.0001552	2.58467	Down	down (adj.P.Val< 0.05, log2FC <= -1)
749	NDUFV2	2.90193	18.8775	7.68095	3.6442e-05	0.00015545	2.58157	Up	up (adj.P.Val< 0.05, log2FC >= 1)
750	ANKFY1	-1.75121	19.5066	-7.67797	3.65511e-05	0.000155708	2.57841	Down	down (adj.P.Val< 0.05, log2FC <= -1)
751	RACK1	-1.65396	23.1363	-7.67218	3.67638e-05	0.000156405	2.57228	Down	down (adj.P.Val< 0.05, log2FC <= -1)
752	REEP4	-1.69279	18.221	-7.66089	3.7183e-05	0.000157978	2.56032	Down	down (adj.P.Val< 0.05, log2FC <= -1)
753	CELF2	-3.85904	19.6493	-7.65026	3.75826e-05	0.000159444	2.54903	Down	down (adj.P.Val< 0.05, log2FC <= -1)
754	GPATCH8	-2.51961	17.7561	-7.64906	3.76277e-05	0.000159444	2.54777	Down	down (adj.P.Val< 0.05, log2FC <= -1)
755	LMNB2	3.16645	19.1887	7.64545	3.7765e-05	0.000159617	2.54392	Up	up (adj.P.Val< 0.05, log2FC >= 1)
756	TBK1	3.23858	18.2437	7.64535	3.77686e-05	0.000159617	2.54382	Up	up (adj.P.Val< 0.05, log2FC >= 1)
757	UBA1	-1.97268	23.5674	-7.63852	3.8029e-05	0.000160435	2.53657	Down	down (adj.P.Val< 0.05, log2FC <= -1)
758	WTAP	2.76368	18.8708	7.63765	3.80625e-05	0.000160435	2.53564	Up	up (adj.P.Val< 0.05, log2FC >= 1)
759	NKRF	3.73994	17.3503	7.63446	3.81849e-05	0.000160691	2.53225	Up	up (adj.P.Val< 0.05, log2FC >= 1)
760	DDX41	2.02115	18.4513	7.6329	3.82449e-05	0.000160691	2.53059	Up	up (adj.P.Val< 0.05, log2FC >= 1)
761	RIF1	3.31182	17.7877	7.63214	3.82742e-05	0.000160691	2.52978	Up	up (adj.P.Val< 0.05, log2FC >= 1)
762	ALG11	-2.33242	18.4157	-7.62949	3.83767e-05	0.00016091	2.52696	Down	down (adj.P.Val< 0.05, log2FC <= -1)
763	RBM4	-3.69189	18.2176	-7.61761	3.8839e-05	0.000162635	2.51432	Down	down (adj.P.Val< 0.05, log2FC <= -1)
764	TRIP12	1.65186	18.7267	7.6124	3.90439e-05	0.000163279	2.50876	Up	up (adj.P.Val< 0.05, log2FC >= 1)
765	GNL3	2.06419	18.437	7.60726	3.92473e-05	0.000163915	2.50327	Up	up (adj.P.Val< 0.05, log2FC >= 1)
766	AFF4	2.24185	17.7709	7.60135	3.94821e-05	0.000164544	2.49698	Up	up (adj.P.Val< 0.05, log2FC >= 1)
767	SLC39A10	-2.75317	20.1544	-7.60088	3.95009e-05	0.000164544	2.49647	Down	down (adj.P.Val< 0.05, log2FC <= -1)
768	EPB41	-2.25803	19.5582	-7.59679	3.96645e-05	0.00016501	2.49211	Down	down (adj.P.Val< 0.05, log2FC <= -1)
769	TJP1	2.28019	18.7455	7.58742	4.00422e-05	0.000166122	2.4821	Up	up (adj.P.Val< 0.05, log2FC >= 1)
770	EPN1	-2.34025	19.0689	-7.58523	4.01314e-05	0.000166122	2.47975	Down	down (adj.P.Val< 0.05, log2FC <= -1)
771	EML4	-1.73802	20.0559	-7.5849	4.01447e-05	0.000166122	2.4794	Down	down (adj.P.Val< 0.05, log2FC <= -1)
772	TUBAL3	2.05078	17.9451	7.58425	4.01713e-05	0.000166122	2.4787	Up	up (adj.P.Val< 0.05, log2FC >= 1)
773	SYPL1	-1.54974	19.9916	-7.58375	4.01916e-05	0.000166122	2.47817	Down	down (adj.P.Val< 0.05, log2FC <= -1)
774	TMED7	3.81626	20.8943	7.57255	4.065e-05	0.000167687	2.46619	Up	up (adj.P.Val< 0.05, log2FC >= 1)
775	GNG12	-2.9396	22.505	-7.57194	4.06753e-05	0.000167687	2.46554	Down	down (adj.P.Val< 0.05, log2FC <= -1)
776	RAI14	2.5153	18.5482	7.56798	4.08389e-05	0.000168029	2.4613	Up	up (adj.P.Val< 0.05, log2FC >= 1)
777	QSOX2	-5.45835	18.706	-7.56729	4.08674e-05	0.000168029	2.46056	Down	down (adj.P.Val< 0.05, log2FC <= -1)
778	MRPL40	-3.04866	17.7634	-7.56612	4.0916e-05	0.000168029	2.45931	Down	down (adj.P.Val< 0.05, log2FC <= -1)
779	TNPO1	-1.65632	20.5616	-7.55618	4.13308e-05	0.000169297	2.44865	Down	down (adj.P.Val< 0.05, log2FC <= -1)
780	CORO1B	-3.00531	19.9137	-7.55545	4.13615e-05	0.000169297	2.44787	Down	down (adj.P.Val< 0.05, log2FC <= -1)
781	VEZT	-3.09654	17.9331	-7.55492	4.13837e-05	0.000169297	2.4473	Down	down (adj.P.Val< 0.05, log2FC <= -1)
782	UFL1	1.82121	18.5138	7.55277	4.14742e-05	0.00016945	2.44499	Up	up (adj.P.Val< 0.05, log2FC >= 1)
783	ITGA5	-2.10099	21.3832	-7.54756	4.16944e-05	0.000170132	2.4394	Down	down (adj.P.Val< 0.05, log2FC <= -1)
784	NUP155	3.46104	19.2975	7.54152	4.19509e-05	0.000170961	2.43292	Up	up (adj.P.Val< 0.05, log2FC >= 1)
785	PPP2CA	-1.61256	21.7077	-7.52265	4.27645e-05	0.000173725	2.41263	Down	down (adj.P.Val< 0.05, log2FC <= -1)
786	TPP2	-4.00822	17.3724	-7.52229	4.278e-05	0.000173725	2.41225	Down	down (adj.P.Val< 0.05, log2FC <= -1)
787	TXNRD2	-2.73034	17.6446	-7.52201	4.27923e-05	0.000173725	2.41195	Down	down (adj.P.Val< 0.05, log2FC <= -1)
788	PARN	2.41686	17.8422	7.51358	4.31616e-05	0.000175002	2.40287	Up	up (adj.P.Val< 0.05, log2FC >= 1)
789	SYMPK	1.8812	18.6407	7.50164	4.36909e-05	0.000176923	2.38999	Up	up (adj.P.Val< 0.05, log2FC >= 1)
790	YWHAZ	-2.22828	23.1783	-7.4851	4.44353e-05	0.00017971	2.37214	Down	down (adj.P.Val< 0.05, log2FC <= -1)
791	PSMD1	-1.57723	21.1208	-7.46419	4.53968e-05	0.000183366	2.34952	Down	down (adj.P.Val< 0.05, log2FC <= -1)
792	MRPL24	1.31849	19.4895	7.46058	4.55649e-05	0.000183813	2.34562	Up	up (adj.P.Val< 0.05, log2FC >= 1)
793	PCYOX1	2.70288	20.9354	7.44574	4.6264e-05	0.000186197	2.32953	Up	up (adj.P.Val< 0.05, log2FC >= 1)
794	GSTK1	2.65203	20.0597	7.44557	4.62723e-05	0.000186197	2.32934	Up	up (adj.P.Val< 0.05, log2FC >= 1)
795	NCL	1.6052	24.258	7.44023	4.65264e-05	0.000186937	2.32355	Up	up (adj.P.Val< 0.05, log2FC >= 1)
796	PTRH2	3.46637	17.2469	7.43763	4.66509e-05	0.000186937	2.32073	Up	up (adj.P.Val< 0.05, log2FC >= 1)
797	ALYREF	2.43106	19.1553	7.43756	4.66544e-05	0.000186937	2.32065	Up	up (adj.P.Val< 0.05, log2FC >= 1)
798	H2BC15	1.64622	25.3001	7.43681	4.66904e-05	0.000186937	2.31983	Up	up (adj.P.Val< 0.05, log2FC >= 1)
799	RRP8	4.76269	21.2024	7.43113	4.69639e-05	0.000187797	2.31366	Up	up (adj.P.Val< 0.05, log2FC >= 1)
800	PDCD6	-2.15488	21.9667	-7.42275	4.73702e-05	0.000189185	2.30455	Down	down (adj.P.Val< 0.05, log2FC <= -1)
801	GLO1	-4.13157	20.4933	-7.41612	4.76949e-05	0.000190244	2.29733	Down	down (adj.P.Val< 0.05, log2FC <= -1)
802	DYNC1LI1	-2.05177	19.7393	-7.40521	4.82341e-05	0.000192154	2.28545	Down	down (adj.P.Val< 0.05, log2FC <= -1)
803	BNIP1	-1.94569	18.3904	-7.40277	4.83554e-05	0.000192398	2.2828	Down	down (adj.P.Val< 0.05, log2FC <= -1)
804	NDUFB11	2.25863	20.8001	7.39853	4.85676e-05	0.000193002	2.27817	Up	up (adj.P.Val< 0.05, log2FC >= 1)
805	CLIC1	-2.3203	21.8893	-7.37412	4.98076e-05	0.000197684	2.25152	Down	down (adj.P.Val< 0.05, log2FC <= -1)
806	WDR36	2.22632	18.5061	7.37286	4.98723e-05	0.000197695	2.25015	Up	up (adj.P.Val< 0.05, log2FC >= 1)
807	TRIM28	-1.62639	23.2279	-7.36367	5.03489e-05	0.000199337	2.24009	Down	down (adj.P.Val< 0.05, log2FC <= -1)
808	ATP5MF	1.95245	20.5536	7.35647	5.07261e-05	0.000200581	2.2322	Up	up (adj.P.Val< 0.05, log2FC >= 1)
809	AGK	1.70313	20.19	7.3522	5.09506e-05	0.00020122	2.22753	Up	up (adj.P.Val< 0.05, log2FC >= 1)
810	CIT	2.20765	18.3363	7.34764	5.11926e-05	0.000201926	2.22252	Up	up (adj.P.Val< 0.05, log2FC >= 1)
811	SGPL1	1.52136	19.5183	7.33654	5.17854e-05	0.000203832	2.21035	Up	up (adj.P.Val< 0.05, log2FC >= 1)
812	KPNA3	-2.24521	19.445	-7.3362	5.18034e-05	0.000203832	2.20998	Down	down (adj.P.Val< 0.05, log2FC <= -1)
813	WDR33	1.59357	20.5025	7.33304	5.19738e-05	0.000204251	2.20651	Up	up (adj.P.Val< 0.05, log2FC >= 1)
814	U2AF2	2.53155	23.4348	7.32729	5.22854e-05	0.000205223	2.20019	Up	up (adj.P.Val< 0.05, log2FC >= 1)
815	NIPSNAP2	6.11391	17.9251	7.3217	5.25901e-05	0.000206166	2.19404	Up	up (adj.P.Val< 0.05, log2FC >= 1)
816	DVL2	1.46606	18.2876	7.3205	5.26557e-05	0.00020617	2.19272	Up	up (adj.P.Val< 0.05, log2FC >= 1)
817	ERP29	2.21124	19.5319	7.31222	5.31111e-05	0.000207699	2.18362	Up	up (adj.P.Val< 0.05, log2FC >= 1)
818	EI24	-2.27592	18.2505	-7.30639	5.34347e-05	0.000208709	2.17719	Down	down (adj.P.Val< 0.05, log2FC <= -1)
819	MAPK1IP1L	-2.81422	19.535	-7.29516	5.40633e-05	0.000210906	2.16482	Down	down (adj.P.Val< 0.05, log2FC <= -1)
820	PEX14	2.59087	18.6539	7.29292	5.41901e-05	0.000211143	2.16235	Up	up (adj.P.Val< 0.05, log2FC >= 1)
821	ATP11C	-1.49886	19.5785	-7.2882	5.44573e-05	0.000211926	2.15714	Down	down (adj.P.Val< 0.05, log2FC <= -1)
822	SDHB	1.72836	20.532	7.28651	5.45537e-05	0.000212043	2.15527	Up	up (adj.P.Val< 0.05, log2FC >= 1)
823	GTPBP4	2.53862	19.1985	7.27428	5.52544e-05	0.000214505	2.14178	Up	up (adj.P.Val< 0.05, log2FC >= 1)
824	PARVA	-2.95448	18.4081	-7.27112	5.54374e-05	0.000214785	2.13828	Down	down (adj.P.Val< 0.05, log2FC <= -1)
825	MOXD1	-3.83087	18.4058	-7.27071	5.54609e-05	0.000214785	2.13783	Down	down (adj.P.Val< 0.05, log2FC <= -1)
826	SCFD1	2.43478	19.3274	7.25798	5.62046e-05	0.000217256	2.12374	Up	up (adj.P.Val< 0.05, log2FC >= 1)
827	CLGN	-2.29819	17.7535	-7.25746	5.6235e-05	0.000217256	2.12317	Down	down (adj.P.Val< 0.05, log2FC <= -1)
828	CSE1L	-1.54937	22.1579	-7.2547	5.6398e-05	0.000217623	2.12011	Down	down (adj.P.Val< 0.05, log2FC <= -1)
829	NDUFS6	-3.32935	17.9235	-7.24722	5.68411e-05	0.000219068	2.11183	Down	down (adj.P.Val< 0.05, log2FC <= -1)
830	CEP43	-2.46515	15.8853	-7.2449	5.69798e-05	0.000219268	2.10925	Down	down (adj.P.Val< 0.05, log2FC <= -1)
831	LMNA	1.60491	21.0795	7.24405	5.70302e-05	0.000219268	2.10832	Up	up (adj.P.Val< 0.05, log2FC >= 1)
832	COPE	-1.66739	20.8551	-7.24043	5.72474e-05	0.000219838	2.10429	Down	down (adj.P.Val< 0.05, log2FC <= -1)
833	LIMA1	-1.40734	18.9607	-7.23824	5.73791e-05	0.00022008	2.10186	Down	down (adj.P.Val< 0.05, log2FC <= -1)
834	YTHDC1	1.86733	20.0512	7.23329	5.76776e-05	0.000220592	2.09638	Up	up (adj.P.Val< 0.05, log2FC >= 1)
835	BANF1	-2.71273	22.0405	-7.23295	5.7698e-05	0.000220592	2.096	Down	down (adj.P.Val< 0.05, log2FC <= -1)
836	EIF3L	-2.08682	22.1311	-7.23259	5.77198e-05	0.000220592	2.0956	Down	down (adj.P.Val< 0.05, log2FC <= -1)
837	MCM2	-1.51972	20.1894	-7.22037	5.84655e-05	0.000223175	2.08202	Down	down (adj.P.Val< 0.05, log2FC <= -1)
838	COG6	1.85713	18.0417	7.21826	5.85953e-05	0.000223331	2.07968	Up	up (adj.P.Val< 0.05, log2FC >= 1)
839	STRAP	-1.6009	21.1615	-7.21743	5.86463e-05	0.000223331	2.07875	Down	down (adj.P.Val< 0.05, log2FC <= -1)
840	RCN2	3.42959	20.8916	7.20938	5.9145e-05	0.000224962	2.0698	Up	up (adj.P.Val< 0.05, log2FC >= 1)
841	H3-3B	1.79696	25.6364	7.20318	5.95315e-05	0.000226163	2.06291	Up	up (adj.P.Val< 0.05, log2FC >= 1)
842	ARHGDIA	-1.76496	23.9314	-7.20077	5.9683e-05	0.000226324	2.06022	Down	down (adj.P.Val< 0.05, log2FC <= -1)
843	CXADR	-1.94899	21.4854	-7.20025	5.97156e-05	0.000226324	2.05964	Down	down (adj.P.Val< 0.05, log2FC <= -1)
844	KIF11	-2.24466	20.0287	-7.19807	5.98526e-05	0.000226575	2.05721	Down	down (adj.P.Val< 0.05, log2FC <= -1)
845	FKBP4	-1.3993	22.046	-7.1867	6.05743e-05	0.000229035	2.04453	Down	down (adj.P.Val< 0.05, log2FC <= -1)
846	RSL1D1	2.37428	20.9105	7.18412	6.07393e-05	0.000229388	2.04165	Up	up (adj.P.Val< 0.05, log2FC >= 1)
847	SF3B5	1.91705	18.4367	7.18087	6.09481e-05	0.000229904	2.03802	Up	up (adj.P.Val< 0.05, log2FC >= 1)
848	PNO1	2.22031	17.7172	7.17772	6.11507e-05	0.000230317	2.03451	Up	up (adj.P.Val< 0.05, log2FC >= 1)
849	ABCB10	1.53868	19.9349	7.17693	6.12015e-05	0.000230317	2.03363	Up	up (adj.P.Val< 0.05, log2FC >= 1)
850	SURF4	3.20529	19.0499	7.17464	6.13499e-05	0.000230603	2.03107	Up	up (adj.P.Val< 0.05, log2FC >= 1)
851	CAVIN1	2.69584	17.7256	7.17149	6.15544e-05	0.0002311	2.02755	Up	up (adj.P.Val< 0.05, log2FC >= 1)
852	DBNL	-2.4895	19.5607	-7.16478	6.19919e-05	0.000232469	2.02005	Down	down (adj.P.Val< 0.05, log2FC <= -1)
853	APOL2	-2.22669	18.562	-7.15798	6.2439e-05	0.000233872	2.01245	Down	down (adj.P.Val< 0.05, log2FC <= -1)
854	DSP	1.78689	20.37	7.14914	6.3026e-05	0.000235794	2.00255	Up	up (adj.P.Val< 0.05, log2FC >= 1)
855	GTF3C3	1.78942	17.7008	7.14117	6.35599e-05	0.000237513	1.99362	Up	up (adj.P.Val< 0.05, log2FC >= 1)
856	WDR18	-1.43124	19.7682	-7.12367	6.47501e-05	0.000241678	1.97398	Down	down (adj.P.Val< 0.05, log2FC <= -1)
857	BPTF	2.4367	18.0587	7.09194	6.6971e-05	0.000249676	1.93829	Up	up (adj.P.Val< 0.05, log2FC >= 1)
858	RAC1	-1.89946	22.7378	-7.08298	6.76136e-05	0.000251778	1.92818	Down	down (adj.P.Val< 0.05, log2FC <= -1)
859	THOC1	3.42954	18.8486	7.07699	6.80467e-05	0.000253096	1.92142	Up	up (adj.P.Val< 0.05, log2FC >= 1)
860	HAUS5	-1.86925	18.7122	-7.07458	6.82215e-05	0.000253299	1.9187	Down	down (adj.P.Val< 0.05, log2FC <= -1)
861	H1-3	6.61393	19.3512	7.07338	6.83087e-05	0.000253299	1.91735	Up	up (adj.P.Val< 0.05, log2FC >= 1)
862	ELOC	-1.52156	20.7956	-7.07297	6.83391e-05	0.000253299	1.91688	Down	down (adj.P.Val< 0.05, log2FC <= -1)
863	COASY	1.87097	18.3222	7.06638	6.88216e-05	0.000254791	1.90943	Up	up (adj.P.Val< 0.05, log2FC >= 1)
864	PPP1R9B	-1.53555	18.1787	-7.05911	6.93574e-05	0.000256293	1.90122	Down	down (adj.P.Val< 0.05, log2FC <= -1)
865	DHCR7	5.00276	18.0557	7.0587	6.93877e-05	0.000256293	1.90076	Up	up (adj.P.Val< 0.05, log2FC >= 1)
866	SF3B2	1.48448	22.3825	7.04453	7.04474e-05	0.000259821	1.88471	Up	up (adj.P.Val< 0.05, log2FC >= 1)
867	RAB23	-1.82574	19.8714	-7.04376	7.05054e-05	0.000259821	1.88384	Down	down (adj.P.Val< 0.05, log2FC <= -1)
868	YWHAH	-2.17265	20.8832	-7.03673	7.10378e-05	0.000261481	1.87587	Down	down (adj.P.Val< 0.05, log2FC <= -1)
869	CD83	2.28353	20.7634	7.02742	7.175e-05	0.000263799	1.86531	Up	up (adj.P.Val< 0.05, log2FC >= 1)
870	SUCLG2	2.36986	18.4457	7.02175	7.21871e-05	0.000265101	1.85888	Up	up (adj.P.Val< 0.05, log2FC >= 1)
871	RAD21	2.24063	19.3192	7.02024	7.2304e-05	0.000265101	1.85717	Up	up (adj.P.Val< 0.05, log2FC >= 1)
872	LNPK	2.88254	17.7051	7.01961	7.23531e-05	0.000265101	1.85645	Up	up (adj.P.Val< 0.05, log2FC >= 1)
873	NOP2	2.74548	20.4875	7.01782	7.24921e-05	0.000265306	1.85442	Up	up (adj.P.Val< 0.05, log2FC >= 1)
874	EPHA2	-2.35836	19.5929	-7.01586	7.26451e-05	0.000265562	1.85218	Down	down (adj.P.Val< 0.05, log2FC <= -1)
875	RBM23	-3.11687	16.8253	-7.01399	7.27907e-05	0.00026579	1.85006	Down	down (adj.P.Val< 0.05, log2FC <= -1)
876	GSPT1	-2.0362	20.0789	-7.0102	7.30873e-05	0.000266424	1.84576	Down	down (adj.P.Val< 0.05, log2FC <= -1)
877	HARS2	-3.51421	18.3963	-7.00964	7.31312e-05	0.000266424	1.84512	Down	down (adj.P.Val< 0.05, log2FC <= -1)
878	AP1S1	2.26663	18.1623	7.00738	7.33094e-05	0.000266769	1.84255	Up	up (adj.P.Val< 0.05, log2FC >= 1)
879	TMED10	1.99161	20.6449	6.99676	7.41507e-05	0.000269524	1.83046	Up	up (adj.P.Val< 0.05, log2FC >= 1)
880	GNAQ	-2.01128	20.5118	-6.9925	7.4491e-05	0.000270215	1.82561	Down	down (adj.P.Val< 0.05, log2FC <= -1)
881	AKR1A1	2.90871	19.6582	6.99227	7.45099e-05	0.000270215	1.82535	Up	up (adj.P.Val< 0.05, log2FC >= 1)
882	TMEM41B	-1.38682	18.4458	-6.98639	7.49828e-05	0.000271621	1.81864	Down	down (adj.P.Val< 0.05, log2FC <= -1)
883	SACM1L	4.07802	19.5925	6.97955	7.55366e-05	0.000273318	1.81085	Up	up (adj.P.Val< 0.05, log2FC >= 1)
884	CSNK2B	-1.48163	21.3644	-6.97263	7.6102e-05	0.000275052	1.80296	Down	down (adj.P.Val< 0.05, log2FC <= -1)
885	EIF4ENIF1	-1.58777	18.2252	-6.96461	7.67634e-05	0.000277129	1.79379	Down	down (adj.P.Val< 0.05, log2FC <= -1)
886	VAT1	-1.8637	21.2093	-6.9612	7.70461e-05	0.000277835	1.7899	Down	down (adj.P.Val< 0.05, log2FC <= -1)
887	DDX28	-3.04837	18.0536	-6.95451	7.76051e-05	0.000279536	1.78224	Down	down (adj.P.Val< 0.05, log2FC <= -1)
888	ATP6V1A	-2.21526	21.1336	-6.9471	7.82288e-05	0.000281465	1.77376	Down	down (adj.P.Val< 0.05, log2FC <= -1)
889	YIF1B	2.8868	18.6741	6.94337	7.85444e-05	0.000282283	1.7695	Up	up (adj.P.Val< 0.05, log2FC >= 1)
890	CSNK1E	3.36089	18.0802	6.93371	7.93693e-05	0.000284927	1.75843	Up	up (adj.P.Val< 0.05, log2FC >= 1)
891	UBE2N	-1.68761	20.7824	-6.91405	8.10781e-05	0.000290735	1.73587	Down	down (adj.P.Val< 0.05, log2FC <= -1)
892	ABI1	-2.30014	19.5573	-6.89417	8.2847e-05	0.000296525	1.713	Down	down (adj.P.Val< 0.05, log2FC <= -1)
893	EDC3	3.08287	17.9795	6.8925	8.29978e-05	0.000296525	1.71108	Up	up (adj.P.Val< 0.05, log2FC >= 1)
894	NDUFA9	1.36126	19.7493	6.89229	8.30168e-05	0.000296525	1.71084	Up	up (adj.P.Val< 0.05, log2FC >= 1)
895	TSPAN6	-2.51314	20.912	-6.89176	8.30643e-05	0.000296525	1.71023	Down	down (adj.P.Val< 0.05, log2FC <= -1)
896	HUWE1	-1.39644	19.6841	-6.88924	8.32923e-05	0.000297008	1.70733	Down	down (adj.P.Val< 0.05, log2FC <= -1)
897	LRCH2	2.50033	17.6021	6.88704	8.34924e-05	0.000297389	1.70478	Up	up (adj.P.Val< 0.05, log2FC >= 1)
898	FADS1	-2.05277	18.1727	-6.88478	8.36972e-05	0.000297787	1.70219	Down	down (adj.P.Val< 0.05, log2FC <= -1)
899	ATP6V1F	1.60908	17.2873	6.88159	8.39884e-05	0.00029849	1.69851	Up	up (adj.P.Val< 0.05, log2FC >= 1)
900	BUB3	-1.74975	20.7504	-6.86964	8.5089e-05	0.000302066	1.68472	Down	down (adj.P.Val< 0.05, log2FC <= -1)
901	COX15	1.39388	19.6549	6.86671	8.53611e-05	0.000302695	1.68133	Up	up (adj.P.Val< 0.05, log2FC >= 1)
902	OSBP	-2.21837	19.6155	-6.85997	8.59905e-05	0.000304589	1.67355	Down	down (adj.P.Val< 0.05, log2FC <= -1)
903	AFG3L2	1.30632	20.0391	6.85463	8.6493e-05	0.000306014	1.66738	Up	up (adj.P.Val< 0.05, log2FC >= 1)
904	FXR2	2.87191	20.3902	6.85366	8.65842e-05	0.000306014	1.66626	Up	up (adj.P.Val< 0.05, log2FC >= 1)
905	PDS5A	2.5266	18.0416	6.85201	8.67408e-05	0.000306229	1.66435	Up	up (adj.P.Val< 0.05, log2FC >= 1)
906	SUCLA2	4.8662	17.6483	6.84859	8.70651e-05	0.000307034	1.66039	Up	up (adj.P.Val< 0.05, log2FC >= 1)
907	NCLN	1.51161	19.905	6.84726	8.71921e-05	0.000307143	1.65885	Up	up (adj.P.Val< 0.05, log2FC >= 1)
908	USP5	-2.34456	20.9872	-6.84384	8.75183e-05	0.000307718	1.65489	Down	down (adj.P.Val< 0.05, log2FC <= -1)
909	G6PD	-2.0377	19.9844	-6.84353	8.75478e-05	0.000307718	1.65453	Down	down (adj.P.Val< 0.05, log2FC <= -1)
910	DDX17	1.37569	23.3707	6.84244	8.76518e-05	0.000307745	1.65328	Up	up (adj.P.Val< 0.05, log2FC >= 1)
911	SRRM1	1.96797	19.6868	6.84126	8.77655e-05	0.000307806	1.6519	Up	up (adj.P.Val< 0.05, log2FC >= 1)
912	TSFM	1.71775	20.0206	6.83841	8.8039e-05	0.000308426	1.64861	Up	up (adj.P.Val< 0.05, log2FC >= 1)
913	ARPC1B	-2.91454	17.4575	-6.83616	8.82558e-05	0.000308641	1.646	Down	down (adj.P.Val< 0.05, log2FC <= -1)
914	ENDOD1	1.7098	18.5996	6.83577	8.82936e-05	0.000308641	1.64555	Up	up (adj.P.Val< 0.05, log2FC >= 1)
915	GPD2	1.68635	20.3994	6.82575	8.92662e-05	0.0003117	1.63394	Up	up (adj.P.Val< 0.05, log2FC >= 1)
916	SET	3.13714	18.9168	6.81432	9.03916e-05	0.000314989	1.62066	Up	up (adj.P.Val< 0.05, log2FC >= 1)
917	POLR1C	3.53295	21.1869	6.81418	9.04052e-05	0.000314989	1.6205	Up	up (adj.P.Val< 0.05, log2FC >= 1)
918	DDX46	3.23686	21.3471	6.8066	9.11592e-05	0.00031727	1.6117	Up	up (adj.P.Val< 0.05, log2FC >= 1)
919	FHL1	-2.62438	20.1257	-6.78679	9.31642e-05	0.000323895	1.58865	Down	down (adj.P.Val< 0.05, log2FC <= -1)
920	SEC61B	1.84043	20.7802	6.77898	9.39673e-05	0.000326332	1.57955	Up	up (adj.P.Val< 0.05, log2FC >= 1)
921	AGA	-1.9001	18.4122	-6.77789	9.40806e-05	0.000326371	1.57827	Down	down (adj.P.Val< 0.05, log2FC <= -1)
922	CD99	-2.62083	21.054	-6.77243	9.46472e-05	0.00032798	1.57191	Down	down (adj.P.Val< 0.05, log2FC <= -1)
923	TWF1	-2.43349	19.8051	-6.76921	9.49832e-05	0.000328712	1.56815	Down	down (adj.P.Val< 0.05, log2FC <= -1)
924	EIF4A1	-1.65753	23.52	-6.76844	9.50642e-05	0.000328712	1.56725	Down	down (adj.P.Val< 0.05, log2FC <= -1)
925	WDR74	2.73971	16.327	6.76548	9.53747e-05	0.000329429	1.56379	Up	up (adj.P.Val< 0.05, log2FC >= 1)
926	PPIG	3.16702	18.9127	6.75499	9.64837e-05	0.0003329	1.55154	Up	up (adj.P.Val< 0.05, log2FC >= 1)
927	NDUFS8	1.48804	20.5401	6.75355	9.6637e-05	0.000333069	1.54986	Up	up (adj.P.Val< 0.05, log2FC >= 1)
928	DDX21	1.59711	22.4138	6.7488	9.71451e-05	0.000334406	1.5443	Up	up (adj.P.Val< 0.05, log2FC >= 1)
929	THOC7	-1.74173	18.1258	-6.74723	9.7313e-05	0.000334406	1.54247	Down	down (adj.P.Val< 0.05, log2FC <= -1)
930	VCAN	4.46594	18.4676	6.74605	9.744e-05	0.000334406	1.54109	Up	up (adj.P.Val< 0.05, log2FC >= 1)
931	SLIRP	7.0199	20.9971	6.74602	9.74434e-05	0.000334406	1.54105	Up	EV exclusion markers
932	GPX8	-1.72258	18.7964	-6.74287	9.77831e-05	0.000335212	1.53736	Down	down (adj.P.Val< 0.05, log2FC <= -1)
933	ABCF2	-2.16986	21.0525	-6.73462	9.86785e-05	0.000337919	1.5277	Down	down (adj.P.Val< 0.05, log2FC <= -1)
934	HACD3	4.59141	20.8431	6.72507	9.97256e-05	0.000341138	1.51651	Up	up (adj.P.Val< 0.05, log2FC >= 1)
935	NDUFAB1	4.34736	16.9633	6.72324	9.9928e-05	0.000341465	1.51436	Up	up (adj.P.Val< 0.05, log2FC >= 1)
936	RAP1B	-1.69322	23.0058	-6.72147	0.000100123	0.000341767	1.51229	Down	EV markers
937	PSMC5	-1.75107	21.2118	-6.71909	0.000100388	0.000342168	1.5095	Down	down (adj.P.Val< 0.05, log2FC <= -1)
938	TOLLIP	-4.00649	18.9604	-6.71848	0.000100455	0.000342168	1.50879	Down	down (adj.P.Val< 0.05, log2FC <= -1)
939	MDH2	3.25947	21.6276	6.71294	0.000101074	0.00034391	1.50228	Up	up (adj.P.Val< 0.05, log2FC >= 1)
940	MRPS2	-1.19154	19.0638	-6.70873	0.000101546	0.00034515	1.49733	Down	down (adj.P.Val< 0.05, log2FC <= -1)
941	FARP1	-2.40407	21.0681	-6.70542	0.00010192	0.000346051	1.49344	Down	down (adj.P.Val< 0.05, log2FC <= -1)
942	CSDE1	-1.39128	20.0374	-6.7033	0.000102159	0.000346495	1.49096	Down	down (adj.P.Val< 0.05, log2FC <= -1)
943	SPG7	-3.04418	18.0391	-6.69866	0.000102686	0.000347914	1.4855	Down	down (adj.P.Val< 0.05, log2FC <= -1)
944	YTHDC2	2.32872	19.1495	6.68965	0.000103719	0.00035104	1.47489	Up	up (adj.P.Val< 0.05, log2FC >= 1)
945	RBM27	1.38838	19.741	6.68276	0.000104516	0.000353054	1.46678	Up	up (adj.P.Val< 0.05, log2FC >= 1)
946	FDPS	-2.50889	19.5458	-6.68259	0.000104535	0.000353054	1.46658	Down	down (adj.P.Val< 0.05, log2FC <= -1)
947	HMGCS1	-1.71291	22.6381	-6.68027	0.000104805	0.000353594	1.46385	Down	down (adj.P.Val< 0.05, log2FC <= -1)
948	PTK7	-2.95334	20.7217	-6.67731	0.000105151	0.000354386	1.46035	Down	down (adj.P.Val< 0.05, log2FC <= -1)
949	HSPA6	-1.56157	24.5059	-6.67167	0.000105812	0.00035601	1.45371	Down	down (adj.P.Val< 0.05, log2FC <= -1)
950	MAP2K3	7.42506	18.8781	6.67127	0.00010586	0.00035601	1.45323	Up	up (adj.P.Val< 0.05, log2FC >= 1)
951	MDH1	-2.04169	20.9657	-6.67035	0.000105967	0.00035601	1.45216	Down	down (adj.P.Val< 0.05, log2FC <= -1)
952	TNPO3	-4.26795	17.7589	-6.66698	0.000106366	0.000356974	1.44818	Down	down (adj.P.Val< 0.05, log2FC <= -1)
953	CHD1	1.63299	18.3136	6.66347	0.000106783	0.000357996	1.44403	Up	up (adj.P.Val< 0.05, log2FC >= 1)
954	DDX47	2.45551	18.3868	6.66053	0.000107133	0.000358506	1.44056	Up	up (adj.P.Val< 0.05, log2FC >= 1)
955	EIF2B2	-1.79844	19.4506	-6.65912	0.000107301	0.000358506	1.4389	Down	down (adj.P.Val< 0.05, log2FC <= -1)
956	PRPF6	1.43582	19.6843	6.65896	0.00010732	0.000358506	1.43871	Up	up (adj.P.Val< 0.05, log2FC >= 1)
957	MRPS26	-3.11346	17.8929	-6.65843	0.000107383	0.000358506	1.43808	Down	down (adj.P.Val< 0.05, log2FC <= -1)
958	PIGS	1.42742	19.7626	6.65322	0.000108009	0.000360216	1.43193	Up	up (adj.P.Val< 0.05, log2FC >= 1)
959	RPLP0	-1.43647	24.394	-6.65036	0.000108354	0.00036038	1.42854	Down	down (adj.P.Val< 0.05, log2FC <= -1)
960	LARP7	3.54593	18.0053	6.64982	0.000108419	0.00036038	1.42791	Up	up (adj.P.Val< 0.05, log2FC >= 1)
961	KIF2A	1.61573	18.4698	6.64925	0.000108488	0.00036038	1.42723	Up	up (adj.P.Val< 0.05, log2FC >= 1)
962	CLPTM1L	1.57333	20.5091	6.64863	0.000108563	0.00036038	1.4265	Up	up (adj.P.Val< 0.05, log2FC >= 1)
963	SRP9	2.50951	19.6668	6.64763	0.000108684	0.00036038	1.42532	Up	up (adj.P.Val< 0.05, log2FC >= 1)
964	RP2	-2.23182	20.5647	-6.64636	0.000108838	0.00036038	1.42382	Down	down (adj.P.Val< 0.05, log2FC <= -1)
965	LSR	-1.85335	22.2552	-6.64614	0.000108865	0.00036038	1.42356	Down	down (adj.P.Val< 0.05, log2FC <= -1)
966	RUVBL1	-1.85142	21.7829	-6.64536	0.00010896	0.00036038	1.42263	Down	down (adj.P.Val< 0.05, log2FC <= -1)
967	SLIT2	-3.31961	19.8024	-6.64183	0.00010939	0.000361095	1.41846	Down	down (adj.P.Val< 0.05, log2FC <= -1)
968	ADSS2	-1.7323	20.5925	-6.64173	0.000109402	0.000361095	1.41834	Down	down (adj.P.Val< 0.05, log2FC <= -1)
969	PRPS1	-3.15237	19.4587	-6.63121	0.000110695	0.000364985	1.40588	Down	down (adj.P.Val< 0.05, log2FC <= -1)
970	CD63	-1.999	23.8895	-6.61263	0.00011302	0.000372266	1.38385	Down	down (adj.P.Val< 0.05, log2FC <= -1)
971	C1GALT1C1	-5.40937	18.5727	-6.60572	0.000113897	0.00037477	1.37564	Down	down (adj.P.Val< 0.05, log2FC <= -1)
972	CYP51A1	2.29188	20.3345	6.60269	0.000114284	0.000375657	1.37205	Up	up (adj.P.Val< 0.05, log2FC >= 1)
973	MGST2	3.18465	18.8381	6.59798	0.00011489	0.00037726	1.36644	Up	up (adj.P.Val< 0.05, log2FC >= 1)
974	MOV10	1.62847	19.2074	6.59593	0.000115154	0.000377438	1.36401	Up	up (adj.P.Val< 0.05, log2FC >= 1)
975	PNPT1	1.97316	18.2785	6.59524	0.000115243	0.000377438	1.36319	Up	up (adj.P.Val< 0.05, log2FC >= 1)
976	DPYSL3	-3.56669	19.5027	-6.59481	0.000115299	0.000377438	1.36268	Down	down (adj.P.Val< 0.05, log2FC <= -1)
977	CYB5A	5.13818	17.8518	6.59216	0.000115642	0.000378175	1.35952	Up	up (adj.P.Val< 0.05, log2FC >= 1)
978	RPL39P5	1.39961	19.7019	6.58584	0.000116465	0.000380477	1.352	Up	up (adj.P.Val< 0.05, log2FC >= 1)
979	LEO1	-1.51269	20.1943	-6.57398	0.000118027	0.000384826	1.33787	Down	down (adj.P.Val< 0.05, log2FC <= -1)
980	NDUFB4	1.95339	20.3564	6.57391	0.000118037	0.000384826	1.33778	Up	up (adj.P.Val< 0.05, log2FC >= 1)
981	RPS4X	1.38049	24.3514	6.56235	0.000119581	0.000389462	1.324	Up	up (adj.P.Val< 0.05, log2FC >= 1)
982	RNF2	2.58861	17.5336	6.55828	0.000120131	0.000390855	1.31914	Up	up (adj.P.Val< 0.05, log2FC >= 1)
983	VKORC1	1.51372	20.2176	6.55388	0.000120728	0.0003922	1.31388	Up	up (adj.P.Val< 0.05, log2FC >= 1)
984	DDX39B	-1.86936	21.5032	-6.55342	0.00012079	0.0003922	1.31334	Down	down (adj.P.Val< 0.05, log2FC <= -1)
985	ARSA	1.96251	17.9154	6.54925	0.00012136	0.000393648	1.30835	Up	up (adj.P.Val< 0.05, log2FC >= 1)
986	RCN1	2.40202	20.494	6.54752	0.000121596	0.000394015	1.30629	Up	up (adj.P.Val< 0.05, log2FC >= 1)
987	MRPS28	2.88248	17.7536	6.54177	0.000122387	0.000396176	1.29941	Up	up (adj.P.Val< 0.05, log2FC >= 1)
988	TIMM10B	-3.45774	16.9128	-6.54035	0.000122584	0.000396411	1.29771	Down	down (adj.P.Val< 0.05, log2FC <= -1)
989	MARCKS	-2.78175	23.1343	-6.53418	0.00012344	0.000398776	1.29033	Down	down (adj.P.Val< 0.05, log2FC <= -1)
990	LBR	2.52229	20.6205	6.5304	0.000123968	0.000399816	1.2858	Up	up (adj.P.Val< 0.05, log2FC >= 1)
991	SNRNP27	1.36693	19.5714	6.52949	0.000124096	0.000399816	1.2847	Up	up (adj.P.Val< 0.05, log2FC >= 1)
992	IDH3B	4.674	18.8154	6.5292	0.000124137	0.000399816	1.28435	Up	up (adj.P.Val< 0.05, log2FC >= 1)
993	XPO5	-1.72388	19.7762	-6.52677	0.000124478	0.00040051	1.28145	Down	down (adj.P.Val< 0.05, log2FC <= -1)
994	GLRX5	1.30337	19.7054	6.52153	0.000125217	0.000402482	1.27517	Up	up (adj.P.Val< 0.05, log2FC >= 1)
995	EIF2AK2	1.37119	18.2146	6.52039	0.000125378	0.000402596	1.2738	Up	up (adj.P.Val< 0.05, log2FC >= 1)
996	SDF2L1	1.3748	19.8355	6.50134	0.00012811	0.000410956	1.25094	Up	up (adj.P.Val< 0.05, log2FC >= 1)
997	SARS2	4.42084	19.3687	6.49818	0.000128571	0.000412019	1.24713	Up	up (adj.P.Val< 0.05, log2FC >= 1)
998	MRPS18B	1.12187	20.37	6.49244	0.00012941	0.000414175	1.24023	Up	up (adj.P.Val< 0.05, log2FC >= 1)
999	MAPRE1	-1.87342	20.2839	-6.49181	0.000129503	0.000414175	1.23947	Down	down (adj.P.Val< 0.05, log2FC <= -1)
1000	RCC2	1.7254	20.905	6.48997	0.000129773	0.000414332	1.23726	Up	up (adj.P.Val< 0.05, log2FC >= 1)
1001	CRTAP	-2.26916	20.8989	-6.48971	0.000129811	0.000414332	1.23695	Down	down (adj.P.Val< 0.05, log2FC <= -1)
1002	HGS	-1.69927	19.4443	-6.48778	0.000130095	0.000414825	1.23463	Down	down (adj.P.Val< 0.05, log2FC <= -1)
1003	LMF2	-3.58143	17.0226	-6.47475	0.000132035	0.00042059	1.21893	Down	down (adj.P.Val< 0.05, log2FC <= -1)
1004	MTA1	2.2028	18.5975	6.47137	0.000132543	0.000421788	1.21486	Up	up (adj.P.Val< 0.05, log2FC >= 1)
1005	SCD5	-3.4095	17.5283	-6.46357	0.000133723	0.000425119	1.20546	Down	down (adj.P.Val< 0.05, log2FC <= -1)
1006	WDR82	2.97875	17.3047	6.46021	0.000134235	0.000425902	1.2014	Up	up (adj.P.Val< 0.05, log2FC >= 1)
1007	GBA1	-2.02227	20.2963	-6.46021	0.000134236	0.000425902	1.2014	Down	down (adj.P.Val< 0.05, log2FC <= -1)
1008	YES1	-1.70467	21.7694	-6.45603	0.000134876	0.000427508	1.19635	Down	down (adj.P.Val< 0.05, log2FC <= -1)
1009	TACO1	1.3797	19.5802	6.4486	0.000136021	0.000430712	1.18738	Up	up (adj.P.Val< 0.05, log2FC >= 1)
1010	JAGN1	1.12582	20.4742	6.44495	0.000136589	0.000432082	1.18296	Up	up (adj.P.Val< 0.05, log2FC >= 1)
1011	ACSL4	-2.48501	20.6787	-6.43975	0.000137401	0.00043422	1.17668	Down	down (adj.P.Val< 0.05, log2FC <= -1)
1012	TES	-3.25218	18.9972	-6.43818	0.000137647	0.000434453	1.17478	Down	down (adj.P.Val< 0.05, log2FC <= -1)
1013	DDAH1	-4.49988	19.6985	-6.43754	0.000137747	0.000434453	1.17401	Down	down (adj.P.Val< 0.05, log2FC <= -1)
1014	HSPBP1	-1.7496	19.4822	-6.42869	0.000139145	0.000438431	1.16329	Down	down (adj.P.Val< 0.05, log2FC <= -1)
1015	FAU	1.54662	20.5372	6.42026	0.000140492	0.000442237	1.15308	Up	up (adj.P.Val< 0.05, log2FC >= 1)
1016	NUDT21	1.31349	22.8471	6.41882	0.000140724	0.000442531	1.15133	Up	up (adj.P.Val< 0.05, log2FC >= 1)
1017	VRK1	3.08305	17.5847	6.41163	0.000141885	0.000445745	1.14261	Up	up (adj.P.Val< 0.05, log2FC >= 1)
1018	SULT1A1	-1.51377	21.1808	-6.39251	0.000145026	0.000455165	1.11938	Down	down (adj.P.Val< 0.05, log2FC <= -1)
1019	SLC29A1	-2.96718	20.2247	-6.38818	0.000145747	0.000456979	1.11412	Down	down (adj.P.Val< 0.05, log2FC <= -1)
1020	GNA11	-1.80278	21.594	-6.38615	0.000146087	0.000457595	1.11165	Down	down (adj.P.Val< 0.05, log2FC <= -1)
1021	CHERP	1.65759	19.944	6.38517	0.000146251	0.000457661	1.11046	Up	up (adj.P.Val< 0.05, log2FC >= 1)
1022	TP53BP1	1.78553	20.2121	6.37774	0.000147503	0.000461127	1.10142	Up	up (adj.P.Val< 0.05, log2FC >= 1)
1023	DLAT	1.31861	21.0597	6.3763	0.000147748	0.000461441	1.09966	Up	up (adj.P.Val< 0.05, log2FC >= 1)
1024	ILK	-2.39378	18.5464	-6.37476	0.000148009	0.000461804	1.09779	Down	down (adj.P.Val< 0.05, log2FC <= -1)
1025	NAP1L4	-1.71179	23.0617	-6.37271	0.000148357	0.00046244	1.09529	Down	down (adj.P.Val< 0.05, log2FC <= -1)
1026	SEC61A1	1.49536	20.0737	6.36193	0.000150208	0.000467753	1.08214	Up	up (adj.P.Val< 0.05, log2FC >= 1)
1027	NUP93	1.56798	20.8469	6.34936	0.000152396	0.000474104	1.0668	Up	up (adj.P.Val< 0.05, log2FC >= 1)
1028	HSP90B1	1.53196	24.6937	6.34815	0.000152609	0.000474243	1.06531	Up	up (adj.P.Val< 0.05, log2FC >= 1)
1029	RAB4B	-2.03842	18.44	-6.34663	0.000152876	0.000474243	1.06346	Down	down (adj.P.Val< 0.05, log2FC <= -1)
1030	H2BC21	3.04964	23.7257	6.34657	0.000152886	0.000474243	1.06339	Up	up (adj.P.Val< 0.05, log2FC >= 1)
1031	HIGD1A	2.24901	20.4381	6.34013	0.000154026	0.000477315	1.05551	Up	up (adj.P.Val< 0.05, log2FC >= 1)
1032	LRRC17	2.04428	18.3091	6.33857	0.000154302	0.000477709	1.05361	Up	up (adj.P.Val< 0.05, log2FC >= 1)
1033	MKKS	1.75218	20.4761	6.33538	0.00015487	0.000479003	1.04971	Up	up (adj.P.Val< 0.05, log2FC >= 1)
1034	PRKACA	-1.31322	19.9769	-6.32975	0.00015588	0.000481661	1.04281	Down	down (adj.P.Val< 0.05, log2FC <= -1)
1035	DNAJC9	2.20786	17.9103	6.32857	0.000156092	0.000481849	1.04137	Up	up (adj.P.Val< 0.05, log2FC >= 1)
1036	ECI2	3.92299	18.7767	6.32171	0.000157333	0.00048521	1.03297	Up	up (adj.P.Val< 0.05, log2FC >= 1)
1037	TCP1	-1.21818	22.995	-6.31461	0.000158629	0.000488735	1.02427	Down	down (adj.P.Val< 0.05, log2FC <= -1)
1038	LSG1	-1.41318	19.0561	-6.31254	0.000159008	0.000489434	1.02173	Down	down (adj.P.Val< 0.05, log2FC <= -1)
1039	DDX5	1.64557	22.3607	6.30118	0.000161113	0.000495433	1.00778	Up	up (adj.P.Val< 0.05, log2FC >= 1)
1040	PBXIP1	1.84224	18.5765	6.29535	0.000162204	0.000498309	1.00062	Up	up (adj.P.Val< 0.05, log2FC >= 1)
1041	MAP4K4	-4.29236	19.4828	-6.29345	0.000162561	0.000498927	0.998284	Down	down (adj.P.Val< 0.05, log2FC <= -1)
1042	IPO5	-1.28113	22.087	-6.28605	0.000163962	0.000502742	0.989182	Down	down (adj.P.Val< 0.05, log2FC <= -1)
1043	RPL9	1.46647	21.1589	6.28315	0.000164513	0.000503724	0.985618	Up	up (adj.P.Val< 0.05, log2FC >= 1)
1044	ARFGAP1	1.24658	18.5671	6.28205	0.000164724	0.000503724	0.98426	Up	up (adj.P.Val< 0.05, log2FC >= 1)
1045	DHX36	2.51473	17.2342	6.28189	0.000164755	0.000503724	0.984061	Up	up (adj.P.Val< 0.05, log2FC >= 1)
1046	TBL3	1.54494	19.6299	6.27791	0.000165516	0.000505567	0.979172	Up	up (adj.P.Val< 0.05, log2FC >= 1)
1047	MTUS1	-1.22101	27.2615	-6.27547	0.000165985	0.000506363	0.976166	Down	down (adj.P.Val< 0.05, log2FC <= -1)
1048	ARV1	-2.26041	18.4428	-6.27491	0.000166094	0.000506363	0.975474	Down	down (adj.P.Val< 0.05, log2FC <= -1)
1049	ZCCHC3	2.13064	17.2286	6.272	0.000166656	0.000507593	0.971889	Up	up (adj.P.Val< 0.05, log2FC >= 1)
1050	SMCHD1	2.0944	18.3933	6.27027	0.000166991	0.00050813	0.969756	Up	up (adj.P.Val< 0.05, log2FC >= 1)
1051	AKR7A2	-2.01958	19.4921	-6.26913	0.000167212	0.000508318	0.968354	Down	down (adj.P.Val< 0.05, log2FC <= -1)
1052	PACSIN3	-3.2776	20.0012	-6.26824	0.000167385	0.00050836	0.967257	Down	down (adj.P.Val< 0.05, log2FC <= -1)
1053	3	-4.42656	19.298	-6.26641	0.000167742	0.000508961	0.964994	Down	down (adj.P.Val< 0.05, log2FC <= -1)
1054	SMU1	3.42237	16.7503	6.25674	0.000169637	0.000514224	0.953072	Up	up (adj.P.Val< 0.05, log2FC >= 1)
1055	ATP2B1	-1.42822	21.4247	-6.2473	0.000171511	0.000518659	0.941415	Down	down (adj.P.Val< 0.05, log2FC <= -1)
1056	HLA-B	-1.81242	20.8376	-6.24707	0.000171557	0.000518659	0.941131	Down	down (adj.P.Val< 0.05, log2FC <= -1)
1057	CUL4B	-1.86738	19.549	-6.24692	0.000171588	0.000518659	0.940943	Down	down (adj.P.Val< 0.05, log2FC <= -1)
1058	RAB18	1.7593	20.8001	6.24397	0.000172177	0.000519949	0.937303	Up	up (adj.P.Val< 0.05, log2FC >= 1)
1059	HSP90AB1	-1.11749	25.8349	-6.24145	0.000172685	0.000520989	0.934181	Down	EV markers
1060	RAB2A	1.42474	21.8298	6.23558	0.000173869	0.000524068	0.926926	Up	up (adj.P.Val< 0.05, log2FC >= 1)
1061	NPNT	2.37381	18.4143	6.2336	0.00017427	0.000524782	0.924481	Up	up (adj.P.Val< 0.05, log2FC >= 1)
1062	BASP1	-2.45478	23.004	-6.22917	0.000175173	0.000527005	0.918997	Down	down (adj.P.Val< 0.05, log2FC <= -1)
1063	CWC27	1.71368	18.0828	6.22729	0.000175558	0.000527665	0.916669	Up	up (adj.P.Val< 0.05, log2FC >= 1)
1064	ALDH16A1	-3.26038	18.9953	-6.2251	0.000176008	0.00052852	0.913954	Down	down (adj.P.Val< 0.05, log2FC <= -1)
1065	ENPP1	-3.14698	19.2094	-6.22084	0.000176884	0.000530652	0.908686	Down	down (adj.P.Val< 0.05, log2FC <= -1)
1066	ACBD3	-1.98562	19.4327	-6.21726	0.000177626	0.00053238	0.90424	Down	down (adj.P.Val< 0.05, log2FC <= -1)
1067	TP53	3.41322	20.1724	6.21582	0.000177924	0.000532772	0.902462	Up	up (adj.P.Val< 0.05, log2FC >= 1)
1068	AHNAK	-1.41446	21.3575	-6.21293	0.000178527	0.000533611	0.898876	Down	down (adj.P.Val< 0.05, log2FC <= -1)
1069	DHX57	3.0517	17.9962	6.21287	0.000178538	0.000533611	0.898806	Up	up (adj.P.Val< 0.05, log2FC >= 1)
1070	SEPTIN2	-2.13161	21.7824	-6.21053	0.000179027	0.000534572	0.895904	Down	down (adj.P.Val< 0.05, log2FC <= -1)
1071	ZNF326	5.22327	19.322	6.20646	0.000179881	0.00053662	0.890856	Up	up (adj.P.Val< 0.05, log2FC >= 1)
1072	RBBP6	2.57045	16.7297	6.20118	0.000180996	0.000539442	0.884299	Up	up (adj.P.Val< 0.05, log2FC >= 1)
1073	ANOS1	2.00784	20.3629	6.19694	0.000181897	0.000541622	0.879031	Up	up (adj.P.Val< 0.05, log2FC >= 1)
1074	MYO1D	-1.32893	20.9011	-6.19334	0.000182665	0.000543404	0.874556	Down	down (adj.P.Val< 0.05, log2FC <= -1)
1075	PTPN2	-3.38857	16.687	-6.19221	0.000182906	0.000543612	0.873162	Down	down (adj.P.Val< 0.05, log2FC <= -1)
1076	SPCS3	1.52873	20.263	6.18881	0.000183636	0.000545276	0.868932	Up	up (adj.P.Val< 0.05, log2FC >= 1)
1077	ATXN10	-1.75306	20.4286	-6.18529	0.000184395	0.000547022	0.864553	Down	down (adj.P.Val< 0.05, log2FC <= -1)
1078	SDF4	-2.50286	18.8218	-6.18202	0.000185104	0.000548614	0.860485	Down	down (adj.P.Val< 0.05, log2FC <= -1)
1079	CENPE	-1.49679	18.2293	-6.17976	0.000185594	0.000549558	0.857676	Down	down (adj.P.Val< 0.05, log2FC <= -1)
1080	RNF20	-1.49237	19.0121	-6.17797	0.000185985	0.000549858	0.855441	Down	down (adj.P.Val< 0.05, log2FC <= -1)
1081	NIFK	3.32339	18.8037	6.17772	0.00018604	0.000549858	0.855133	Up	up (adj.P.Val< 0.05, log2FC >= 1)
1082	LRPAP1	-2.93329	17.4182	-6.17571	0.000186479	0.000550646	0.852631	Down	down (adj.P.Val< 0.05, log2FC <= -1)
1083	EIF1	-1.98527	20.2196	-6.17117	0.000187474	0.000553074	0.846982	Down	down (adj.P.Val< 0.05, log2FC <= -1)
1084	PTCD3	1.12024	19.5484	6.16406	0.000189046	0.000557018	0.838122	Up	up (adj.P.Val< 0.05, log2FC >= 1)
1085	TOP2B	2.08691	18.1905	6.16355	0.000189159	0.000557018	0.837484	Up	up (adj.P.Val< 0.05, log2FC >= 1)
1086	DAP3	1.1755	20.4984	6.1604	0.000189861	0.00055857	0.833552	Up	up (adj.P.Val< 0.05, log2FC >= 1)
1087	RRP15	1.09056	19.5676	6.15961	0.000190037	0.000558571	0.832574	Up	up (adj.P.Val< 0.05, log2FC >= 1)
1088	CD276	-1.85414	21.7086	-6.15697	0.000190628	0.000559794	0.829277	Down	down (adj.P.Val< 0.05, log2FC <= -1)
1089	TRMU	-1.84329	18.9402	-6.15195	0.000191756	0.000562507	0.823014	Down	down (adj.P.Val< 0.05, log2FC <= -1)
1090	STXBP3	-1.89752	19.741	-6.1513	0.000191904	0.000562507	0.822199	Down	down (adj.P.Val< 0.05, log2FC <= -1)
1091	PALS2	-1.57675	20.4451	-6.14896	0.000192432	0.000563539	0.819278	Down	down (adj.P.Val< 0.05, log2FC <= -1)
1092	MEMO1	1.84975	18.0489	6.14671	0.000192943	0.000564518	0.816464	Up	up (adj.P.Val< 0.05, log2FC >= 1)
1093	SCIN	-1.58988	17.5291	-6.14573	0.000193165	0.000564651	0.815244	Down	down (adj.P.Val< 0.05, log2FC <= -1)
1094	DDB1	1.25096	26.9645	6.14192	0.000194033	0.000566669	0.810487	Up	up (adj.P.Val< 0.05, log2FC >= 1)
1095	MARCKSL1	-2.4315	23.0498	-6.13782	0.000194973	0.000568893	0.805361	Down	down (adj.P.Val< 0.05, log2FC <= -1)
1096	ZMPSTE24	4.02278	19.2653	6.13396	0.000195863	0.000570968	0.800528	Up	up (adj.P.Val< 0.05, log2FC >= 1)
1097	HSDL1	-2.01988	18.4918	-6.13306	0.00019607	0.000571051	0.799406	Down	down (adj.P.Val< 0.05, log2FC <= -1)
1098	ANXA1	-1.89806	21.2509	-6.10911	0.000201691	0.000586888	0.769408	Down	down (adj.P.Val< 0.05, log2FC <= -1)
1099	UTP4	2.53768	17.6995	6.10683	0.000202236	0.000587937	0.766546	Up	up (adj.P.Val< 0.05, log2FC >= 1)
1100	MCCC2	4.7615	17.2112	6.10417	0.000202872	0.000589251	0.763211	Up	up (adj.P.Val< 0.05, log2FC >= 1)
1101	NOP16	1.12862	20.3331	6.10222	0.00020334	0.000590074	0.760767	Up	up (adj.P.Val< 0.05, log2FC >= 1)
1102	CD59	-1.77437	21.8257	-6.08825	0.00020673	0.000599366	0.74322	Down	down (adj.P.Val< 0.05, log2FC <= -1)
1103	TFB1M	-3.00475	18.0954	-6.08609	0.000207261	0.000600361	0.740499	Down	down (adj.P.Val< 0.05, log2FC <= -1)
1104	AIP	-2.37548	19.4901	-6.07935	0.000208921	0.000604621	0.732032	Down	down (adj.P.Val< 0.05, log2FC <= -1)
1105	RHEB	-1.42916	20.3106	-6.0701	0.000211227	0.000610742	0.72038	Down	down (adj.P.Val< 0.05, log2FC <= -1)
1106	CEP55	-4.90391	19.5562	-6.06573	0.000212326	0.000613061	0.714875	Down	down (adj.P.Val< 0.05, log2FC <= -1)
1107	RAB3A	-1.07982	19.0159	-6.06467	0.000212592	0.000613061	0.713542	Down	down (adj.P.Val< 0.05, log2FC <= -1)
1108	RPS24	1.87865	23.2234	6.06462	0.000212604	0.000613061	0.713481	Up	up (adj.P.Val< 0.05, log2FC >= 1)
1109	ITGAV	-1.87813	21.1169	-6.05907	0.000214012	0.000616314	0.706479	Down	down (adj.P.Val< 0.05, log2FC <= -1)
1110	GGT3P	-2.58233	19.772	-6.05865	0.000214119	0.000616314	0.70595	Down	down (adj.P.Val< 0.05, log2FC <= -1)
1111	EXOSC3	2.38604	18.7481	6.05196	0.000215828	0.000620675	0.697512	Up	up (adj.P.Val< 0.05, log2FC >= 1)
1112	HLA-DQB1	-1.71296	18.4138	-6.05021	0.000216278	0.00062141	0.6953	Down	down (adj.P.Val< 0.05, log2FC <= -1)
1113	PSMA6	-3.1464	18.2559	-6.03953	0.000219043	0.000628789	0.681818	Down	down (adj.P.Val< 0.05, log2FC <= -1)
1114	ATAD1	1.2138	19.5505	6.0328	0.000220807	0.000632781	0.673304	Up	up (adj.P.Val< 0.05, log2FC >= 1)
1115	TNC	-3.25463	17.49	-6.03271	0.00022083	0.000632781	0.673195	Down	down (adj.P.Val< 0.05, log2FC <= -1)
1116	SHCBP1	-1.51527	19.5019	-6.02739	0.000222233	0.000636092	0.666471	Down	down (adj.P.Val< 0.05, log2FC <= -1)
1117	RRAGD	2.58517	18.9371	6.02683	0.000222383	0.000636092	0.665755	Up	up (adj.P.Val< 0.05, log2FC >= 1)
1118	MRPL4	1.29658	19.839	6.0246	0.000222974	0.000637211	0.662939	Up	up (adj.P.Val< 0.05, log2FC >= 1)
1119	TMEM33	4.12655	17.0759	6.02211	0.000223639	0.000638539	0.659781	Up	up (adj.P.Val< 0.05, log2FC >= 1)
1120	THOC5	-3.08684	18.0345	-6.00893	0.000227185	0.000648085	0.643084	Down	down (adj.P.Val< 0.05, log2FC <= -1)
1121	THOC2	2.46202	18.1197	6.00611	0.000227952	0.000649694	0.639505	Up	up (adj.P.Val< 0.05, log2FC >= 1)
1122	ACADM	4.13728	18.5474	6.00363	0.000228627	0.000651014	0.63637	Up	up (adj.P.Val< 0.05, log2FC >= 1)
1123	DPM1	4.06151	17.8326	6.00292	0.000228823	0.000651014	0.635459	Up	up (adj.P.Val< 0.05, log2FC >= 1)
1124	RPS7	2.81543	21.254	6.00121	0.000229289	0.00065176	0.633299	Up	up (adj.P.Val< 0.05, log2FC >= 1)
1125	PDCD2L	-2.14633	19.6603	-5.99333	0.000231463	0.000656907	0.623285	Down	down (adj.P.Val< 0.05, log2FC <= -1)
1126	EHD4	-1.77368	20.3219	-5.99299	0.000231555	0.000656907	0.622864	Down	down (adj.P.Val< 0.05, log2FC <= -1)
1127	NR3C1	-1.97802	18.2881	-5.99241	0.000231717	0.000656907	0.622121	Down	down (adj.P.Val< 0.05, log2FC <= -1)
1128	PHIP	4.13856	17.4687	5.98969	0.000232472	0.000658465	0.618665	Up	up (adj.P.Val< 0.05, log2FC >= 1)
1129	PRAF2	1.34422	20.0196	5.98653	0.000233355	0.000660379	0.614644	Up	up (adj.P.Val< 0.05, log2FC >= 1)
1130	MPRIP	4.09011	16.676	5.97584	0.000236361	0.000668295	0.601059	Up	up (adj.P.Val< 0.05, log2FC >= 1)
1131	COPB1	-1.47093	21.072	-5.97087	0.000237773	0.000671694	0.594735	Down	down (adj.P.Val< 0.05, log2FC <= -1)
1132	RAB1A	1.18062	22.9819	5.96858	0.00023843	0.000672953	0.591809	Up	up (adj.P.Val< 0.05, log2FC >= 1)
1133	OCIAD1	1.20908	19.8727	5.96476	0.000239525	0.000675447	0.586947	Up	up (adj.P.Val< 0.05, log2FC >= 1)
1134	TLN1	-1.48143	21.3461	-5.95768	0.000241568	0.000680609	0.577929	Down	down (adj.P.Val< 0.05, log2FC <= -1)
1135	NAP1L1	-1.53757	23.2367	-5.95264	0.000243036	0.000684141	0.571501	Down	down (adj.P.Val< 0.05, log2FC <= -1)
1136	RPL7L1	4.59827	18.183	5.95097	0.000243524	0.000684912	0.56937	Up	up (adj.P.Val< 0.05, log2FC >= 1)
1137	UTP15	2.52009	16.9206	5.94749	0.000244545	0.000687177	0.564932	Up	up (adj.P.Val< 0.05, log2FC >= 1)
1138	ACP2	1.6619	18.0758	5.94487	0.000245317	0.000688742	0.561585	Up	up (adj.P.Val< 0.05, log2FC >= 1)
1139	HSPA1B	-1.32624	26.326	-5.94187	0.000246205	0.000690628	0.55775	Down	down (adj.P.Val< 0.05, log2FC <= -1)
1140	MTG1	-1.07688	18.9919	-5.93935	0.000246953	0.000692118	0.554532	Down	down (adj.P.Val< 0.05, log2FC <= -1)
1141	SFXN3	1.13543	19.5252	5.93613	0.000247911	0.000694195	0.550421	Up	up (adj.P.Val< 0.05, log2FC >= 1)
1142	NRP1	-2.05034	20.1945	-5.93494	0.000248269	0.000694587	0.548891	Down	down (adj.P.Val< 0.05, log2FC <= -1)
1143	SYNJ2BP	-1.56143	19.007	-5.93356	0.000248681	0.000695132	0.54713	Down	down (adj.P.Val< 0.05, log2FC <= -1)
1144	NOTCH2	-1.73387	17.8031	-5.93273	0.00024893	0.00069522	0.546067	Down	down (adj.P.Val< 0.05, log2FC <= -1)
1145	EMC1	5.06318	18.6386	5.93198	0.000249154	0.000695237	0.545115	Up	up (adj.P.Val< 0.05, log2FC >= 1)
1146	PRCP	-3.75933	19.9936	-5.92703	0.000250645	0.000698787	0.538783	Down	down (adj.P.Val< 0.05, log2FC <= -1)
1147	RMDN3	1.86443	19.3005	5.92328	0.000251782	0.000701346	0.533978	Up	up (adj.P.Val< 0.05, log2FC >= 1)
1148	PPP6C	-2.35733	19.7605	-5.91788	0.000253424	0.000705292	0.527077	Down	down (adj.P.Val< 0.05, log2FC <= -1)
1149	NCAPD2	-1.68327	20.1429	-5.91718	0.00025364	0.000705292	0.526172	Down	down (adj.P.Val< 0.05, log2FC <= -1)
1150	PRKDC	1.31728	22.2721	5.91585	0.000254047	0.000705809	0.524471	Up	up (adj.P.Val< 0.05, log2FC >= 1)
1151	NXF1	5.07895	18.562	5.91002	0.000255842	0.000710179	0.516998	Up	up (adj.P.Val< 0.05, log2FC >= 1)
1152	RER1	2.46208	20.4302	5.90499	0.000257401	0.000713884	0.510554	Up	up (adj.P.Val< 0.05, log2FC >= 1)
1153	SORT1	-2.71452	20.1266	-5.89836	0.000259471	0.000719002	0.502052	Down	down (adj.P.Val< 0.05, log2FC <= -1)
1154	COPS4	-2.55369	19.7009	-5.89514	0.000260484	0.000721183	0.497916	Down	down (adj.P.Val< 0.05, log2FC <= -1)
1155	KIAA2013	1.25641	16.5137	5.89376	0.000260919	0.000721762	0.496146	Up	up (adj.P.Val< 0.05, log2FC >= 1)
1156	CDCA8	-2.38104	18.3728	-5.88964	0.000262222	0.000724739	0.490858	Down	down (adj.P.Val< 0.05, log2FC <= -1)
1157	M6PR	-1.56797	21.7945	-5.88711	0.000263027	0.000726335	0.487605	Down	down (adj.P.Val< 0.05, log2FC <= -1)
1158	RAD50	-1.00563	19.9307	-5.86566	0.000269953	0.000744819	0.460017	Down	down (adj.P.Val< 0.05, log2FC <= -1)
1159	RPL24	3.26009	22.0301	5.86343	0.000270686	0.000746198	0.457139	Up	up (adj.P.Val< 0.05, log2FC >= 1)
1160	TOMM70	1.18847	19.4429	5.85976	0.000271895	0.000748883	0.45241	Up	up (adj.P.Val< 0.05, log2FC >= 1)
1161	PSMD6	-1.66689	19.7682	-5.857	0.000272808	0.00075075	0.448853	Down	down (adj.P.Val< 0.05, log2FC <= -1)
1162	SEC63	1.28581	20.1798	5.85423	0.000273727	0.00075263	0.445285	Up	up (adj.P.Val< 0.05, log2FC >= 1)
1163	EPPK1	-1.41836	20.6674	-5.83891	0.000278875	0.000766126	0.42551	Down	down (adj.P.Val< 0.05, log2FC <= -1)
1164	PRMT5	-2.12656	19.5354	-5.8259	0.000283328	0.000777506	0.408696	Down	down (adj.P.Val< 0.05, log2FC <= -1)
1165	ABCF1	1.80827	19.9975	5.82539	0.000283504	0.000777506	0.408036	Up	up (adj.P.Val< 0.05, log2FC >= 1)
1166	ZC3H7B	-2.1555	18.4517	-5.81871	0.000285822	0.000783193	0.399391	Down	down (adj.P.Val< 0.05, log2FC <= -1)
1167	RNPEP	-3.55019	19.3634	-5.81554	0.00028693	0.000785554	0.395287	Down	down (adj.P.Val< 0.05, log2FC <= -1)
1168	STAM	-2.38044	19.7052	-5.81467	0.000287232	0.000785706	0.394172	Down	down (adj.P.Val< 0.05, log2FC <= -1)
1169	SCAPER	-1.9517	18.4936	-5.81198	0.000288177	0.000787618	0.390685	Down	down (adj.P.Val< 0.05, log2FC <= -1)
1170	EXD2	-1.4799	18.1855	-5.80879	0.000289303	0.00079002	0.386545	Down	down (adj.P.Val< 0.05, log2FC <= -1)
1171	RPS19	2.514	21.0336	5.80748	0.000289766	0.00079061	0.384847	Up	up (adj.P.Val< 0.05, log2FC >= 1)
1172	POGZ	1.63833	18.4652	5.80419	0.000290933	0.000793114	0.380584	Up	up (adj.P.Val< 0.05, log2FC >= 1)
1173	KHSRP	-1.82895	21.0189	-5.79499	0.000294222	0.000801397	0.368652	Down	down (adj.P.Val< 0.05, log2FC <= -1)
1174	USP16	-2.53142	18.0613	-5.78669	0.000297224	0.000808885	0.357877	Down	down (adj.P.Val< 0.05, log2FC <= -1)
1175	TMEM214	-1.14531	18.9921	-5.7804	0.000299523	0.000814447	0.349701	Down	down (adj.P.Val< 0.05, log2FC <= -1)
1176	CTNNB1	-1.82489	20.9561	-5.77858	0.000300188	0.000815562	0.347347	Down	down (adj.P.Val< 0.05, log2FC <= -1)
1177	GLRX3	-1.28192	20.0223	-5.77454	0.000301678	0.000818914	0.342091	Down	down (adj.P.Val< 0.05, log2FC <= -1)
1178	PSMB3	-2.07338	19.9653	-5.76612	0.000304811	0.000826717	0.331126	Down	down (adj.P.Val< 0.05, log2FC <= -1)
1179	CHMP4B	-3.13229	19.7316	-5.76353	0.000305778	0.000828125	0.327764	Down	down (adj.P.Val< 0.05, log2FC <= -1)
1180	ZNF711	-1.42575	18.9135	-5.76334	0.000305849	0.000828125	0.327519	Down	down (adj.P.Val< 0.05, log2FC <= -1)
1181	IGF2BP2	2.27338	19.6854	5.7608	0.000306805	0.00083001	0.324207	Up	up (adj.P.Val< 0.05, log2FC >= 1)
1182	ACTR1A	-1.71767	20.6457	-5.75515	0.000308941	0.000835083	0.316843	Down	EV markers
1183	RP9	-2.70391	18.1936	-5.75344	0.00030959	0.000835872	0.314617	Down	down (adj.P.Val< 0.05, log2FC <= -1)
1184	PTPRF	-1.69302	19.8851	-5.753	0.000309757	0.000835872	0.314046	Down	down (adj.P.Val< 0.05, log2FC <= -1)
1185	ZRANB2	-2.54696	19.4835	-5.75079	0.000310602	0.000837445	0.311155	Down	down (adj.P.Val< 0.05, log2FC <= -1)
1186	KMT2B	-1.62372	18.1345	-5.74111	0.000314317	0.000846748	0.298534	Down	down (adj.P.Val< 0.05, log2FC <= -1)
1187	ZNF277	1.11646	19.5688	5.7275	0.000319629	0.000860333	0.280749	Up	up (adj.P.Val< 0.05, log2FC >= 1)
1188	SUN2	1.34606	19.5988	5.71895	0.000323013	0.00086871	0.269572	Up	up (adj.P.Val< 0.05, log2FC >= 1)
1189	TOMM5	1.08604	19.6008	5.70694	0.000327834	0.000880933	0.253851	Up	up (adj.P.Val< 0.05, log2FC >= 1)
1190	ARPC2	-2.29448	19.5363	-5.70554	0.000328402	0.000881717	0.252015	Down	down (adj.P.Val< 0.05, log2FC <= -1)
1191	UBAP2	-6.82254	19.0977	-5.70113	0.000330196	0.000885789	0.246233	Down	down (adj.P.Val< 0.05, log2FC <= -1)
1192	PPM1G	-2.24276	20.6248	-5.69976	0.000330755	0.000886545	0.244438	Down	down (adj.P.Val< 0.05, log2FC <= -1)
1193	PARK7	-1.76623	20.5923	-5.69699	0.000331889	0.000888838	0.240806	Down	down (adj.P.Val< 0.05, log2FC <= -1)
1194	HNRNPLL	2.99793	17.4718	5.6836	0.00033743	0.000902923	0.223233	Up	up (adj.P.Val< 0.05, log2FC >= 1)
1195	PFKL	-1.29859	20.5301	-5.68004	0.000338923	0.000906159	0.218548	Down	down (adj.P.Val< 0.05, log2FC <= -1)
1196	ADAMTS1	4.87496	18.8127	5.67878	0.00033945	0.000906808	0.216901	Up	up (adj.P.Val< 0.05, log2FC >= 1)
1197	ETF1	-1.51986	20.3805	-5.67509	0.000341005	0.000909503	0.212049	Down	down (adj.P.Val< 0.05, log2FC <= -1)
1198	RDH11	1.07621	19.4314	5.67467	0.000341183	0.000909503	0.211496	Up	up (adj.P.Val< 0.05, log2FC >= 1)
1199	NDUFV1	1.22509	19.9436	5.67436	0.000341313	0.000909503	0.211093	Up	up (adj.P.Val< 0.05, log2FC >= 1)
1200	GRPEL1	-1.31507	18.9599	-5.67342	0.000341714	0.000909813	0.209846	Down	down (adj.P.Val< 0.05, log2FC <= -1)
1201	RBM25	1.98827	20.1032	5.66787	0.000344071	0.000915326	0.202552	Up	up (adj.P.Val< 0.05, log2FC >= 1)
1202	MRPL1	-1.01701	19.0783	-5.66654	0.000344639	0.000916075	0.2008	Down	down (adj.P.Val< 0.05, log2FC <= -1)
1203	SART1	1.02572	19.4446	5.65969	0.000347578	0.000923119	0.191789	Up	up (adj.P.Val< 0.05, log2FC >= 1)
1204	SPCS2	1.39627	20.563	5.65861	0.000348048	0.000923598	0.190357	Up	up (adj.P.Val< 0.05, log2FC >= 1)
1205	CDKN2A	-1.77117	19.3369	-5.6569	0.000348788	0.000924794	0.188103	Down	down (adj.P.Val< 0.05, log2FC <= -1)
1206	ORC4	-1.23052	18.2697	-5.65385	0.000350107	0.000927523	0.184096	Down	down (adj.P.Val< 0.05, log2FC <= -1)
1207	KCT2	1.96019	18.6029	5.65107	0.000351318	0.000929961	0.180431	Up	up (adj.P.Val< 0.05, log2FC >= 1)
1208	LIG3	2.00675	18.3188	5.6406	0.000355921	0.000941365	0.166619	Up	up (adj.P.Val< 0.05, log2FC >= 1)
1209	MARS2	-1.17547	18.9482	-5.63755	0.000357275	0.000943814	0.16259	Down	down (adj.P.Val< 0.05, log2FC <= -1)
1210	CKAP5	1.6973	19.8566	5.63718	0.000357438	0.000943814	0.162106	Up	up (adj.P.Val< 0.05, log2FC >= 1)
1211	RNF121	3.53125	17.7416	5.6331	0.000359255	0.000947829	0.156725	Up	up (adj.P.Val< 0.05, log2FC >= 1)
1212	MSH2	-1.17026	19.7524	-5.63144	0.000360001	0.000948291	0.154526	Down	down (adj.P.Val< 0.05, log2FC <= -1)
1213	ACAT1	2.33164	20.8401	5.63139	0.000360024	0.000948291	0.154457	Up	up (adj.P.Val< 0.05, log2FC >= 1)
1214	EPCAM	-1.88407	21.9441	-5.62655	0.000362199	0.000953233	0.148066	Down	down (adj.P.Val< 0.05, log2FC <= -1)
1215	PTGES3	-1.38609	22.8178	-5.62492	0.000362933	0.00095438	0.145917	Down	down (adj.P.Val< 0.05, log2FC <= -1)
1216	RAB8B	-1.80178	20.1741	-5.6221	0.00036421	0.00095695	0.14219	Down	down (adj.P.Val< 0.05, log2FC <= -1)
1217	NDUFA2	-1.41065	19.0869	-5.61747	0.000366319	0.0009617	0.136064	Down	down (adj.P.Val< 0.05, log2FC <= -1)
1218	MTCH1	1.27779	19.6119	5.61137	0.00036912	0.000968257	0.127982	Up	up (adj.P.Val< 0.05, log2FC >= 1)
1219	GPX1	2.21616	17.9381	5.60904	0.000370194	0.000970278	0.124899	Up	up (adj.P.Val< 0.05, log2FC >= 1)
1220	NCAPG	-1.60212	19.5789	-5.60742	0.00037094	0.000971125	0.122763	Down	down (adj.P.Val< 0.05, log2FC <= -1)
1221	IFT25	-2.61793	18.0346	-5.60702	0.000371125	0.000971125	0.122234	Down	down (adj.P.Val< 0.05, log2FC <= -1)
1222	WDR6	-2.24681	18.6031	-5.60439	0.000372345	0.000973521	0.11875	Down	down (adj.P.Val< 0.05, log2FC <= -1)
1223	KIFBP	-2.33839	19.3596	-5.60341	0.000372801	0.000973916	0.117452	Down	down (adj.P.Val< 0.05, log2FC <= -1)
1224	HNRNPUL2	1.12132	21.0998	5.60207	0.000373425	0.00097475	0.115677	Up	up (adj.P.Val< 0.05, log2FC >= 1)
1225	4	1.19433	19.9675	5.60041	0.000374204	0.000975986	0.113465	Up	up (adj.P.Val< 0.05, log2FC >= 1)
1226	U2SURP	1.6234	20.483	5.5942	0.000377118	0.000982138	0.105235	Up	up (adj.P.Val< 0.05, log2FC >= 1)
1227	PPP5C	-2.04143	19.0986	-5.59407	0.000377178	0.000982138	0.105067	Down	down (adj.P.Val< 0.05, log2FC <= -1)
1228	SLC25A22	1.43354	19.6171	5.59265	0.000377847	0.00098308	0.103185	Up	up (adj.P.Val< 0.05, log2FC >= 1)
1229	EIF3E	-1.44499	21.5636	-5.58963	0.000379277	0.000985996	0.0991786	Down	down (adj.P.Val< 0.05, log2FC <= -1)
1230	GOLGA7	-1.35634	20.1311	-5.57653	0.000385546	0.00100148	0.0817821	Down	down (adj.P.Val< 0.05, log2FC <= -1)
1231	HP1BP3	2.49522	19.1143	5.57395	0.000386793	0.0010039	0.0783576	Up	up (adj.P.Val< 0.05, log2FC >= 1)
1232	GOLIM4	2.33498	18.4628	5.56897	0.000389212	0.00100936	0.071741	Up	up (adj.P.Val< 0.05, log2FC >= 1)
1233	COPG1	-1.14407	20.9267	-5.56283	0.000392223	0.00101633	0.063566	Down	down (adj.P.Val< 0.05, log2FC <= -1)
1234	CISD1	1.36982	20.0359	5.56219	0.000392535	0.00101633	0.0627212	Up	up (adj.P.Val< 0.05, log2FC >= 1)
1235	TBL2	1.40771	19.8815	5.56083	0.000393207	0.00101724	0.0609083	Up	up (adj.P.Val< 0.05, log2FC >= 1)
1236	ORC3	-1.72356	18.6426	-5.55872	0.000394252	0.00101912	0.0580902	Down	down (adj.P.Val< 0.05, log2FC <= -1)
1237	RPL38	4.23854	17.8571	5.55744	0.000394883	0.00101993	0.056395	Up	up (adj.P.Val< 0.05, log2FC >= 1)
1238	ATP1B3	-1.37408	23.1737	-5.54402	0.000401594	0.00103642	0.0385147	Down	down (adj.P.Val< 0.05, log2FC <= -1)
1239	FTH1	-2.71945	19.9604	-5.54099	0.000403129	0.00103955	0.0344673	Down	down (adj.P.Val< 0.05, log2FC <= -1)
1240	PPIB	2.21753	20.989	5.5394	0.000403934	0.00104078	0.0323497	Up	up (adj.P.Val< 0.05, log2FC >= 1)
1241	CACNA2D1	-1.44514	19.9977	-5.53837	0.000404457	0.00104129	0.0309765	Down	down (adj.P.Val< 0.05, log2FC <= -1)
1242	COPS7B	-1.29059	19.9299	-5.53554	0.000405899	0.00104416	0.0272007	Down	down (adj.P.Val< 0.05, log2FC <= -1)
1243	PAF1	-1.47374	20.6916	-5.53179	0.000407818	0.00104825	0.0221979	Down	down (adj.P.Val< 0.05, log2FC <= -1)
1244	TXNDC5	1.64952	21.5112	5.52568	0.000410967	0.0010555	0.0140379	Up	up (adj.P.Val< 0.05, log2FC >= 1)
1245	SLC1A4	-2.4495	20.7727	-5.52204	0.000412857	0.0010595	0.00916905	Down	down (adj.P.Val< 0.05, log2FC <= -1)
1246	RRM2	-3.1939	19.5998	-5.52114	0.000413327	0.00105985	0.00796273	Down	down (adj.P.Val< 0.05, log2FC <= -1)
1247	EPHX1	2.4449	20.5597	5.51727	0.000415344	0.00106417	0.00279833	Up	up (adj.P.Val< 0.05, log2FC >= 1)
1248	STAT1	-1.34765	19.6625	-5.51645	0.000415773	0.00106442	0.00170212	Down	down (adj.P.Val< 0.05, log2FC <= -1)
1249	PARD3	1.93752	17.829	5.51386	0.000417133	0.00106682	-0.00176243	Up	up (adj.P.Val< 0.05, log2FC >= 1)
1250	H4C1	1.35293	27.0065	5.51285	0.000417664	0.00106682	-0.0031132	Up	up (adj.P.Val< 0.05, log2FC >= 1)
1251	PRPF3	-2.30067	18.3895	-5.51276	0.000417711	0.00106682	-0.00323178	Down	down (adj.P.Val< 0.05, log2FC <= -1)
1252	GTF3C2	-2.04006	18.7581	-5.51199	0.000418117	0.001067	-0.00426175	Down	down (adj.P.Val< 0.05, log2FC <= -1)
1253	RALA	-1.47663	22.7894	-5.51058	0.000418864	0.00106805	-0.006156	Down	down (adj.P.Val< 0.05, log2FC <= -1)
1254	CTPS1	-1.20423	21.475	-5.50849	0.000419967	0.00107001	-0.00894496	Down	down (adj.P.Val< 0.05, log2FC <= -1)
1255	YLPM1	-2.64654	18.2148	-5.50627	0.000421149	0.00107217	-0.0119268	Down	down (adj.P.Val< 0.05, log2FC <= -1)
1256	LYRM7	-1.93039	18.5838	-5.5054	0.000421612	0.00107249	-0.0130936	Down	down (adj.P.Val< 0.05, log2FC <= -1)
1257	EIF3M	-1.47384	21.791	-5.50402	0.000422345	0.0010735	-0.0149371	Down	down (adj.P.Val< 0.05, log2FC <= -1)
1258	COPS3	-1.10537	19.8669	-5.49894	0.000425063	0.00107955	-0.0217418	Down	down (adj.P.Val< 0.05, log2FC <= -1)
1259	PAIP1	-1.48095	20.5916	-5.49646	0.000426394	0.00108207	-0.0250585	Down	down (adj.P.Val< 0.05, log2FC <= -1)
1260	BTN2A1	-2.48226	19.1147	-5.49555	0.000426888	0.00108247	-0.026287	Down	down (adj.P.Val< 0.05, log2FC <= -1)
1261	LSM14B	-2.84017	17.4259	-5.49388	0.000427786	0.00108388	-0.0285155	Down	down (adj.P.Val< 0.05, log2FC <= -1)
1262	NT5DC2	-1.0722	19.1025	-5.4931	0.00042821	0.0010841	-0.029566	Down	down (adj.P.Val< 0.05, log2FC <= -1)
1263	ADAR	1.86206	19.8527	5.49235	0.000428614	0.00108426	-0.0305667	Up	up (adj.P.Val< 0.05, log2FC >= 1)
1264	NOP10	1.22355	19.6565	5.48133	0.00043463	0.00109861	-0.0453537	Up	up (adj.P.Val< 0.05, log2FC >= 1)
1265	SPATS2	-2.25001	18.1464	-5.47831	0.000436297	0.00110195	-0.049416	Down	down (adj.P.Val< 0.05, log2FC <= -1)
1266	RPS5	1.70426	23.2959	5.46193	0.000445446	0.00112393	-0.0714294	Up	up (adj.P.Val< 0.05, log2FC >= 1)
1267	WASHC5	0.954167	18.8612	5.46147	0.000445704	0.00112393	-0.0720433	No Significance	no diff
1268	VPS53	1.36467	17.8986	5.45982	0.000446635	0.00112539	-0.0742579	Up	up (adj.P.Val< 0.05, log2FC >= 1)
1269	SLMAP	-1.48317	18.4392	-5.45291	0.000450573	0.00113442	-0.0835687	Down	down (adj.P.Val< 0.05, log2FC <= -1)
1270	JUP	-1.2527	21.8138	-5.45006	0.000452206	0.00113715	-0.0874069	Down	down (adj.P.Val< 0.05, log2FC <= -1)
1271	PRPSAP1	-2.06596	18.0935	-5.44977	0.00045237	0.00113715	-0.0877907	Down	down (adj.P.Val< 0.05, log2FC <= -1)
1272	MRPL21	-2.00505	18.8401	-5.44354	0.000455962	0.00114528	-0.0961817	Down	down (adj.P.Val< 0.05, log2FC <= -1)
1273	KIF5B	-1.17108	21.0284	-5.44177	0.000456988	0.00114696	-0.098565	Down	down (adj.P.Val< 0.05, log2FC <= -1)
1274	PPA2	3.10493	17.7087	5.4352	0.000460823	0.00115494	-0.107429	Up	up (adj.P.Val< 0.05, log2FC >= 1)
1275	ACACA	-1.07809	20.2545	-5.43508	0.000460891	0.00115494	-0.107586	Down	down (adj.P.Val< 0.05, log2FC <= -1)
1276	MCM6	-1.38482	20.0323	-5.43222	0.000462573	0.00115825	-0.11145	Down	down (adj.P.Val< 0.05, log2FC <= -1)
1277	SPCS1	1.34053	19.5075	5.43038	0.00046366	0.00116006	-0.11394	Up	up (adj.P.Val< 0.05, log2FC >= 1)
1278	TFAM	1.62609	20.3467	5.42022	0.000469691	0.00117423	-0.127648	Up	up (adj.P.Val< 0.05, log2FC >= 1)
1279	ERI1	-1.63488	18.87	-5.40994	0.000475889	0.00118879	-0.141552	Down	down (adj.P.Val< 0.05, log2FC <= -1)
1280	ZC3H4	0.994184	19.5002	5.40891	0.000476514	0.00118943	-0.142945	No Significance	no diff
1281	CACYBP	-1.36511	20.3967	-5.40795	0.000477098	0.00118995	-0.144244	Down	down (adj.P.Val< 0.05, log2FC <= -1)
1282	RPS13	2.59605	22.5755	5.39674	0.000483972	0.00120615	-0.159416	Up	up (adj.P.Val< 0.05, log2FC >= 1)
1283	DYNC1LI2	-1.26895	19.4794	-5.39481	0.000485166	0.00120819	-0.16203	Down	down (adj.P.Val< 0.05, log2FC <= -1)
1284	HNRNPA3	1.63147	22.3163	5.39361	0.000485911	0.0012091	-0.163657	Up	up (adj.P.Val< 0.05, log2FC >= 1)
1285	TXNDC12	-1.22888	19.0075	-5.38907	0.000488739	0.00121519	-0.169812	Down	down (adj.P.Val< 0.05, log2FC <= -1)
1286	DNAJB12	-1.84538	18.9225	-5.37881	0.000495194	0.00123029	-0.183728	Down	down (adj.P.Val< 0.05, log2FC <= -1)
1287	NECTIN2	-1.54257	19.7747	-5.37761	0.000495953	0.00123066	-0.185352	Down	down (adj.P.Val< 0.05, log2FC <= -1)
1288	MTX2	1.33261	19.474	5.37736	0.000496115	0.00123066	-0.185698	Up	up (adj.P.Val< 0.05, log2FC >= 1)
1289	ARPC3	-2.7419	18.0976	-5.37634	0.00049676	0.0012313	-0.187076	Down	down (adj.P.Val< 0.05, log2FC <= -1)
1290	AP2M1	-1.25631	20.2421	-5.37515	0.000497516	0.00123222	-0.188688	Down	down (adj.P.Val< 0.05, log2FC <= -1)
1291	PTP4A1	-2.14813	18.8586	-5.36349	0.000505009	0.00124981	-0.204541	Down	down (adj.P.Val< 0.05, log2FC <= -1)
1292	MT-ATP8	1.9625	20.5122	5.35461	0.000510788	0.00126289	-0.216609	Up	up (adj.P.Val< 0.05, log2FC >= 1)
1293	UQCRB	1.52483	20.3818	5.35365	0.000511418	0.00126289	-0.217916	Up	up (adj.P.Val< 0.05, log2FC >= 1)
1294	LRRC47	-1.36286	19.5352	-5.35356	0.00051148	0.00126289	-0.218044	Down	down (adj.P.Val< 0.05, log2FC <= -1)
1295	PACSIN2	-2.58569	18.4831	-5.3501	0.000513752	0.00126752	-0.222743	Down	down (adj.P.Val< 0.05, log2FC <= -1)
1296	HINT2	1.33281	18.3675	5.34493	0.000517175	0.00127498	-0.229787	Up	up (adj.P.Val< 0.05, log2FC >= 1)
1297	SRSF7	-1.21689	23.2829	-5.34427	0.000517615	0.00127508	-0.230688	Down	down (adj.P.Val< 0.05, log2FC <= -1)
1298	PPHLN1	-2.42678	18.4297	-5.34291	0.00051852	0.00127633	-0.23254	Down	down (adj.P.Val< 0.05, log2FC <= -1)
1299	ABT1	-1.58849	18.2016	-5.34084	0.000519902	0.00127856	-0.235362	Down	down (adj.P.Val< 0.05, log2FC <= -1)
1300	SH3GL1	-2.52194	18.9376	-5.34035	0.000520226	0.00127856	-0.236024	Down	down (adj.P.Val< 0.05, log2FC <= -1)
1301	RAB3GAP1	1.14855	18.6001	5.33813	0.000521717	0.001281	-0.239059	Up	up (adj.P.Val< 0.05, log2FC >= 1)
1302	STT3B	2.00699	20.4536	5.33767	0.000522024	0.001281	-0.239683	Up	up (adj.P.Val< 0.05, log2FC >= 1)
1303	MAP7D1	-1.98064	18.7085	-5.33367	0.000524713	0.00128661	-0.245131	Down	down (adj.P.Val< 0.05, log2FC <= -1)
1304	NDUFA12	1.31054	19.5894	5.32852	0.000528201	0.00129417	-0.252157	Up	up (adj.P.Val< 0.05, log2FC >= 1)
1305	NUP214	1.27495	18.3675	5.32696	0.000529265	0.00129579	-0.254291	Up	up (adj.P.Val< 0.05, log2FC >= 1)
1306	VWA8	-1.8514	18.4047	-5.32141	0.000533058	0.00130408	-0.261863	Down	down (adj.P.Val< 0.05, log2FC <= -1)
1307	GPRC5C	-2.28551	17.9489	-5.31995	0.000534062	0.00130553	-0.263858	Down	down (adj.P.Val< 0.05, log2FC <= -1)
1308	EXOC2	1.49103	18.4197	5.31485	0.000537579	0.00131312	-0.270817	Up	up (adj.P.Val< 0.05, log2FC >= 1)
1309	ZFPL1	-1.54851	18.7899	-5.30927	0.000541459	0.00132159	-0.278444	Down	down (adj.P.Val< 0.05, log2FC <= -1)
1310	ARF6	-1.89015	20.2751	-5.30288	0.000545942	0.00133152	-0.287187	Down	down (adj.P.Val< 0.05, log2FC <= -1)
1311	CSTF1	-2.145	19.923	-5.30072	0.000547467	0.00133324	-0.290143	Down	down (adj.P.Val< 0.05, log2FC <= -1)
1312	SMARCA4	1.32476	18.7031	5.3007	0.000547484	0.00133324	-0.290176	Up	up (adj.P.Val< 0.05, log2FC >= 1)
1313	KHDRBS3	-1.43778	22.1256	-5.30006	0.000547929	0.00133331	-0.291039	Down	down (adj.P.Val< 0.05, log2FC <= -1)
1314	NKAP	-2.05655	18.8164	-5.29052	0.000554723	0.00134881	-0.304104	Down	down (adj.P.Val< 0.05, log2FC <= -1)
1315	RBBP7	-1.1382	23.5815	-5.28834	0.000556289	0.00135159	-0.307094	Down	down (adj.P.Val< 0.05, log2FC <= -1)
1316	YBX3	3.71357	20.7452	5.28209	0.0005608	0.00136152	-0.315656	Up	up (adj.P.Val< 0.05, log2FC >= 1)
1317	PRPF8	1.3962	24.1281	5.27816	0.000563662	0.00136743	-0.321052	Up	up (adj.P.Val< 0.05, log2FC >= 1)
1318	NPC2	-1.16674	20.0973	-5.2757	0.00056546	0.00137075	-0.324429	Down	down (adj.P.Val< 0.05, log2FC <= -1)
1319	MSH3	-1.33932	19.0075	-5.26856	0.00057071	0.00138243	-0.334228	Down	down (adj.P.Val< 0.05, log2FC <= -1)
1320	EIF6	-1.25653	21.2773	-5.26567	0.00057285	0.00138656	-0.338194	Down	down (adj.P.Val< 0.05, log2FC <= -1)
1321	ORC6	-2.119	18.498	-5.26507	0.000573291	0.00138657	-0.33901	Down	down (adj.P.Val< 0.05, log2FC <= -1)
1322	MAGOHB	1.78073	19.4355	5.25869	0.000578054	0.00139704	-0.347783	Up	up (adj.P.Val< 0.05, log2FC >= 1)
1323	PREB	1.21662	20.2896	5.2541	0.000581503	0.00140431	-0.354089	Up	up (adj.P.Val< 0.05, log2FC >= 1)
1324	MARK2	-2.39751	18.1693	-5.25313	0.000582237	0.00140502	-0.355426	Down	down (adj.P.Val< 0.05, log2FC <= -1)
1325	ECI1	1.31998	19.9502	5.23796	0.000593815	0.0014308	-0.376299	Up	up (adj.P.Val< 0.05, log2FC >= 1)
1326	AKAP13	1.96689	18.0931	5.23796	0.000593815	0.0014308	-0.3763	Up	up (adj.P.Val< 0.05, log2FC >= 1)
1327	XRCC1	-1.07055	19.5174	-5.23627	0.000595123	0.00143287	-0.378631	Down	down (adj.P.Val< 0.05, log2FC <= -1)
1328	RBM26	1.24024	20.0235	5.23463	0.000596392	0.00143484	-0.380889	Up	up (adj.P.Val< 0.05, log2FC >= 1)
1329	RPL37A	4.65738	20.0643	5.23401	0.000596877	0.00143493	-0.381751	Up	up (adj.P.Val< 0.05, log2FC >= 1)
1330	CLASP2	-2.692	18.383	-5.23318	0.000597516	0.00143538	-0.382885	Down	down (adj.P.Val< 0.05, log2FC <= -1)
1331	MAP4	4.24304	20.7859	5.23048	0.000599624	0.00143937	-0.386619	Up	up (adj.P.Val< 0.05, log2FC >= 1)
1332	NDUFB3	1.1463	19.7009	5.22959	0.000600313	0.00143994	-0.387836	Up	up (adj.P.Val< 0.05, log2FC >= 1)
1333	EEA1	-1.82107	19.1572	-5.22889	0.000600859	0.00144017	-0.388801	Down	down (adj.P.Val< 0.05, log2FC <= -1)
1334	NGDN	-1.06396	18.3729	-5.2279	0.000601634	0.00144095	-0.390167	Down	down (adj.P.Val< 0.05, log2FC <= -1)
1335	EEF1B2	-1.62211	22.501	-5.22443	0.000604361	0.00144639	-0.394961	Down	down (adj.P.Val< 0.05, log2FC <= -1)
1336	CCNK	3.22243	18.5327	5.2234	0.000605169	0.00144724	-0.396376	Up	up (adj.P.Val< 0.05, log2FC >= 1)
1337	MRPL49	1.05115	19.5272	5.20038	0.000623599	0.0014902	-0.428175	Up	up (adj.P.Val< 0.05, log2FC >= 1)
1338	SLC39A7	-1.15209	18.2457	-5.19171	0.000630698	0.00150494	-0.440172	Down	down (adj.P.Val< 0.05, log2FC <= -1)
1339	NAT14	1.43142	19.6928	5.19169	0.00063071	0.00150494	-0.440192	Up	up (adj.P.Val< 0.05, log2FC >= 1)
1340	DDX18	2.94043	19.3275	5.1866	0.000634919	0.00151385	-0.447241	Up	up (adj.P.Val< 0.05, log2FC >= 1)
1341	NUBPL	-2.92545	16.94	-5.18294	0.000637961	0.00151997	-0.452307	Down	down (adj.P.Val< 0.05, log2FC <= -1)
1342	ITGB1	-1.70006	22.7416	-5.17745	0.000642561	0.00152979	-0.459921	Down	EV markers
1343	RPS16	-1.12038	23.3582	-5.1743	0.000645213	0.00153496	-0.464287	Down	down (adj.P.Val< 0.05, log2FC <= -1)
1344	FAM162A	1.43533	19.4517	5.17219	0.000646999	0.00153807	-0.467217	Up	up (adj.P.Val< 0.05, log2FC >= 1)
1345	TOR1A	1.47733	18.6015	5.16957	0.000649216	0.00154219	-0.470841	Up	up (adj.P.Val< 0.05, log2FC >= 1)
1346	EPHB4	-1.51721	19.6777	-5.16725	0.000651193	0.00154471	-0.474063	Down	down (adj.P.Val< 0.05, log2FC <= -1)
1347	VPS13C	-2.56574	18.3408	-5.16719	0.000651243	0.00154471	-0.474145	Down	down (adj.P.Val< 0.05, log2FC <= -1)
1348	ALG10B	-2.40443	17.688	-5.16432	0.000653701	0.00154939	-0.478138	Down	down (adj.P.Val< 0.05, log2FC <= -1)
1349	TFIP11	2.12041	17.8976	5.15856	0.000658648	0.00155887	-0.486126	Up	up (adj.P.Val< 0.05, log2FC >= 1)
1350	MRPL55	-1.85137	18.8577	-5.15853	0.000658676	0.00155887	-0.486173	Down	down (adj.P.Val< 0.05, log2FC <= -1)
1351	DNTTIP2	-1.02088	18.9571	-5.15196	0.000664379	0.00157036	-0.495307	Down	down (adj.P.Val< 0.05, log2FC <= -1)
1352	KPNB1	-1.17406	22.2839	-5.15084	0.000665348	0.00157036	-0.496852	Down	down (adj.P.Val< 0.05, log2FC <= -1)
1353	COPB2	-1.12524	21.1471	-5.15059	0.000665572	0.00157036	-0.497209	Down	down (adj.P.Val< 0.05, log2FC <= -1)
1354	CD109	-3.07597	19.0026	-5.15029	0.000665836	0.00157036	-0.497629	Down	down (adj.P.Val< 0.05, log2FC <= -1)
1355	EIF2B3	-2.38176	18.5606	-5.15011	0.000665989	0.00157036	-0.497872	Down	down (adj.P.Val< 0.05, log2FC <= -1)
1356	RANBP1	1.2822	23.1592	5.14765	0.000668139	0.00157427	-0.501287	Up	up (adj.P.Val< 0.05, log2FC >= 1)
1357	FLOT2	1.47178	22.2165	5.14648	0.000669171	0.00157554	-0.502923	Up	up (adj.P.Val< 0.05, log2FC >= 1)
1358	SPAG5	-1.65598	18.2266	-5.13109	0.00068283	0.00160651	-0.524335	Down	down (adj.P.Val< 0.05, log2FC <= -1)
1359	NTMT1	1.7799	17.8825	5.12747	0.000686092	0.001613	-0.529384	Up	up (adj.P.Val< 0.05, log2FC >= 1)
1360	EPB41L5	-2.0935	19.2923	-5.12521	0.000688131	0.0016166	-0.532529	Down	down (adj.P.Val< 0.05, log2FC <= -1)
1361	FDFT1	2.15063	19.5299	5.1235	0.000689684	0.00161906	-0.534917	Up	up (adj.P.Val< 0.05, log2FC >= 1)
1362	COQ8A	-1.14712	18.8264	-5.12212	0.000690933	0.0016208	-0.536835	Down	down (adj.P.Val< 0.05, log2FC <= -1)
1363	PEX6	-1.99288	18.5468	-5.1154	0.000697078	0.00163402	-0.546215	Down	down (adj.P.Val< 0.05, log2FC <= -1)
1364	POLR2C	1.27842	18.0971	5.11427	0.000698111	0.00163524	-0.547784	Up	up (adj.P.Val< 0.05, log2FC >= 1)
1365	CLPP	1.71293	20.4882	5.11007	0.000701989	0.00164312	-0.553654	Up	up (adj.P.Val< 0.05, log2FC >= 1)
1366	GDI1	-1.59261	20.4566	-5.10464	0.000707034	0.00165371	-0.56124	Down	down (adj.P.Val< 0.05, log2FC <= -1)
1367	PRPF40A	1.52269	20.7742	5.10382	0.000707793	0.00165428	-0.562377	Up	up (adj.P.Val< 0.05, log2FC >= 1)
1368	CNOT8	1.96352	17.6579	5.10077	0.000710647	0.00165973	-0.56664	Up	up (adj.P.Val< 0.05, log2FC >= 1)
1369	CCDC6	3.0046	17.7455	5.09296	0.000718008	0.0016757	-0.577559	Up	up (adj.P.Val< 0.05, log2FC >= 1)
1370	PIAS2	-1.35835	19.0803	-5.08967	0.000721132	0.00168176	-0.582157	Down	down (adj.P.Val< 0.05, log2FC <= -1)
1371	HEXA	-1.55478	20.2148	-5.08482	0.000725765	0.00169025	-0.588942	Down	down (adj.P.Val< 0.05, log2FC <= -1)
1372	UPF1	-1.01788	19.897	-5.08458	0.000726003	0.00169025	-0.589289	Down	down (adj.P.Val< 0.05, log2FC <= -1)
1373	XRCC5	-1.24513	22.7939	-5.08421	0.000726358	0.00169025	-0.589807	Down	down (adj.P.Val< 0.05, log2FC <= -1)
1374	NOP53	-1.01071	18.8603	-5.08269	0.000727812	0.0016924	-0.591926	Down	down (adj.P.Val< 0.05, log2FC <= -1)
1375	SND1	-1.4397	20.8399	-5.08104	0.0007294	0.00169486	-0.594234	Down	down (adj.P.Val< 0.05, log2FC <= -1)
1376	GET4	-2.60229	18.072	-5.0753	0.000734962	0.00170654	-0.602282	Down	down (adj.P.Val< 0.05, log2FC <= -1)
1377	RAB31	-1.39544	19.8381	-5.05839	0.000751603	0.00174391	-0.625997	Down	down (adj.P.Val< 0.05, log2FC <= -1)
1378	EPRS1	0.951681	21.0038	5.05754	0.000752443	0.0017446	-0.62718	No Significance	no diff
1379	UBP1	1.74766	18.4087	5.05032	0.000759679	0.0017601	-0.637319	Up	up (adj.P.Val< 0.05, log2FC >= 1)
1380	CPT2	1.08269	19.4373	5.0436	0.000766486	0.00177458	-0.646766	Up	up (adj.P.Val< 0.05, log2FC >= 1)
1381	NUCB1	-1.20743	19.8382	-5.03608	0.000774174	0.00179108	-0.657336	Down	down (adj.P.Val< 0.05, log2FC <= -1)
1382	EZR	-1.41636	22.8276	-5.03526	0.00077502	0.00179174	-0.658493	Down	down (adj.P.Val< 0.05, log2FC <= -1)
1383	NOL12	-1.77691	18.8504	-5.0344	0.000775902	0.00179249	-0.659698	Down	down (adj.P.Val< 0.05, log2FC <= -1)
1384	KRAS	-1.25746	21.3408	-5.03354	0.000776794	0.00179325	-0.660915	Down	down (adj.P.Val< 0.05, log2FC <= -1)
1385	USP14	-1.61505	19.5566	-5.03227	0.000778105	0.00179413	-0.6627	Down	down (adj.P.Val< 0.05, log2FC <= -1)
1386	FRG1	-3.51778	17.5495	-5.03208	0.000778298	0.00179413	-0.662963	Down	down (adj.P.Val< 0.05, log2FC <= -1)
1387	RPUSD3	-1.22398	19.0758	-5.02616	0.000784453	0.00180634	-0.671305	Down	down (adj.P.Val< 0.05, log2FC <= -1)
1388	SCRIB	-1.25992	20.4161	-5.02589	0.000784727	0.00180634	-0.671676	Down	down (adj.P.Val< 0.05, log2FC <= -1)
1389	NUP35	1.16957	19.5734	5.02122	0.000789617	0.00181629	-0.678255	Up	up (adj.P.Val< 0.05, log2FC >= 1)
1390	CCM2	1.1623	18.6962	5.01618	0.00079493	0.0018272	-0.685357	Up	up (adj.P.Val< 0.05, log2FC >= 1)
1391	MANF	-1.81841	18.7005	-5.01203	0.000799337	0.00183499	-0.691211	Down	down (adj.P.Val< 0.05, log2FC <= -1)
1392	PSMD7	-2.90826	19.2	-5.01191	0.00079947	0.00183499	-0.691387	Down	down (adj.P.Val< 0.05, log2FC <= -1)
1393	CDC37	-1.70154	20.8227	-5.01129	0.000800127	0.00183518	-0.692257	Down	down (adj.P.Val< 0.05, log2FC <= -1)
1394	SCD	1.29512	20.357	5.01006	0.000801435	0.00183686	-0.693987	Up	up (adj.P.Val< 0.05, log2FC >= 1)
1395	TRIM4	-1.90255	18.5702	-5.00853	0.000803072	0.00183857	-0.696148	Down	down (adj.P.Val< 0.05, log2FC <= -1)
1396	AP1S2	-1.30977	19.9359	-5.00829	0.000803332	0.00183857	-0.69649	Down	down (adj.P.Val< 0.05, log2FC <= -1)
1397	SEC62	-1.27432	18.5921	-5.00478	0.000807092	0.00184585	-0.701435	Down	down (adj.P.Val< 0.05, log2FC <= -1)
1398	POLDIP3	1.18982	19.6502	4.98591	0.000827673	0.00189157	-0.728098	Up	up (adj.P.Val< 0.05, log2FC >= 1)
1399	ADD1	-1.00878	20.2065	-4.98395	0.000829842	0.00189517	-0.730868	Down	down (adj.P.Val< 0.05, log2FC <= -1)
1400	ATP7A	1.26125	18.6929	4.98276	0.000831157	0.00189682	-0.732545	Up	up (adj.P.Val< 0.05, log2FC >= 1)
1401	COQ9	-2.1428	17.7421	-4.98022	0.000833988	0.00190192	-0.736145	Down	down (adj.P.Val< 0.05, log2FC <= -1)
1402	TIMM23	1.11638	19.5098	4.97904	0.000835301	0.00190356	-0.737811	Up	up (adj.P.Val< 0.05, log2FC >= 1)
1403	IQGAP2	2.01051	17.6381	4.97743	0.000837105	0.00190631	-0.740095	Up	up (adj.P.Val< 0.05, log2FC >= 1)
1404	ZNF598	2.44827	17.6001	4.97252	0.00084262	0.0019175	-0.747048	Up	up (adj.P.Val< 0.05, log2FC >= 1)
1405	CUL1	-1.65383	18.9501	-4.96691	0.000848965	0.00193056	-0.754989	Down	down (adj.P.Val< 0.05, log2FC <= -1)
1406	FAHD1	-1.12422	18.4133	-4.953	0.000864932	0.00196548	-0.774716	Down	down (adj.P.Val< 0.05, log2FC <= -1)
1407	OR11L1	-2.63921	22.3297	-4.95031	0.00086805	0.00197116	-0.778525	Down	down (adj.P.Val< 0.05, log2FC <= -1)
1408	COPS8	-2.83554	19.69	-4.94795	0.000870807	0.00197601	-0.781882	Down	down (adj.P.Val< 0.05, log2FC <= -1)
1409	PSMA4	-1.58388	19.7388	-4.94469	0.000874612	0.00198324	-0.786498	Down	down (adj.P.Val< 0.05, log2FC <= -1)
1410	MRPL28	1.33198	19.9048	4.94351	0.000876002	0.00198498	-0.788178	Up	up (adj.P.Val< 0.05, log2FC >= 1)
1411	KIF20A	2.71517	17.0412	4.93264	0.000888874	0.00201272	-0.803619	Up	up (adj.P.Val< 0.05, log2FC >= 1)
1412	SEC22B	1.48919	21.5358	4.93161	0.000890105	0.00201366	-0.805084	Up	up (adj.P.Val< 0.05, log2FC >= 1)
1413	TMT1A	6.04303	18.6151	4.93124	0.000890547	0.00201366	-0.805609	Up	up (adj.P.Val< 0.05, log2FC >= 1)
1414	FBN2	-3.85431	22.0745	-4.92148	0.000902311	0.00203881	-0.8195	Down	down (adj.P.Val< 0.05, log2FC <= -1)
1415	YWHAB	-1.24636	22.6242	-4.91938	0.00090486	0.0020428	-0.822486	Down	down (adj.P.Val< 0.05, log2FC <= -1)
1416	XRCC6	-1.05012	23.3879	-4.91898	0.000905356	0.0020428	-0.823066	Down	down (adj.P.Val< 0.05, log2FC <= -1)
1417	ACTB	1.52917	25.8255	4.91769	0.000906925	0.0020449	-0.824899	Up	up (adj.P.Val< 0.05, log2FC >= 1)
1418	HMOX2	0.929596	19.4891	4.91508	0.000910115	0.00205065	-0.828615	No Significance	no diff
1419	EIF2B5	-1.15504	19.4435	-4.91308	0.000912564	0.00205472	-0.831459	Down	down (adj.P.Val< 0.05, log2FC <= -1)
1420	SEC16A	-1.30292	20.0181	-4.90497	0.00092259	0.00207583	-0.843023	Down	down (adj.P.Val< 0.05, log2FC <= -1)
1421	PDK2	-1.28123	18.3532	-4.90332	0.000924643	0.00207898	-0.845376	Down	down (adj.P.Val< 0.05, log2FC <= -1)
1422	DPY19L3	-1.50658	19.1243	-4.90207	0.0009262	0.00208102	-0.847155	Down	down (adj.P.Val< 0.05, log2FC <= -1)
1423	ANO6	-1.42074	19.7787	-4.90079	0.000927794	0.00208314	-0.848976	Down	down (adj.P.Val< 0.05, log2FC <= -1)
1424	DNMT1	-1.14112	19.332	-4.89741	0.000932032	0.00209118	-0.853799	Down	down (adj.P.Val< 0.05, log2FC <= -1)
1425	UBR5	1.08396	18.8123	4.89479	0.000935337	0.00209712	-0.857545	Up	up (adj.P.Val< 0.05, log2FC >= 1)
1426	SMC4	1.40872	20.235	4.89136	0.000939677	0.00210538	-0.862443	Up	up (adj.P.Val< 0.05, log2FC >= 1)
1427	TBCB	-1.40351	22.0331	-4.88755	0.000944513	0.00211473	-0.867876	Down	down (adj.P.Val< 0.05, log2FC <= -1)
1428	EIF5A	-1.65612	22.9052	-4.88165	0.00095207	0.00213016	-0.876308	Down	down (adj.P.Val< 0.05, log2FC <= -1)
1429	POLD1	2.29827	17.3343	4.88063	0.000953377	0.00213159	-0.87776	Up	up (adj.P.Val< 0.05, log2FC >= 1)
1430	PRKAA1	-1.02181	19.4382	-4.87889	0.000955621	0.00213511	-0.880247	Down	down (adj.P.Val< 0.05, log2FC <= -1)
1431	SEC11A	1.41549	20.2776	4.87026	0.000966842	0.00215867	-0.892599	Up	up (adj.P.Val< 0.05, log2FC >= 1)
1432	MRPL38	1.33649	19.6201	4.86607	0.000972333	0.00216942	-0.898591	Up	up (adj.P.Val< 0.05, log2FC >= 1)
1433	CHAF1A	1.88445	16.9142	4.85986	0.000980532	0.00218618	-0.907475	Up	up (adj.P.Val< 0.05, log2FC >= 1)
1434	RPS6KB1	-3.35612	18.7243	-4.84842	0.000995843	0.00221877	-0.923868	Down	down (adj.P.Val< 0.05, log2FC <= -1)
1435	DIABLO	-1.9643	18.0529	-4.84744	0.000997167	0.00222017	-0.925273	Down	down (adj.P.Val< 0.05, log2FC <= -1)
1436	TIMM29	-2.07224	17.995	-4.84561	0.000999649	0.00222415	-0.927904	Down	down (adj.P.Val< 0.05, log2FC <= -1)
1437	ELOA	-1.12639	19.1121	-4.84219	0.00100429	0.00223292	-0.932803	Down	down (adj.P.Val< 0.05, log2FC <= -1)
1438	UTP20	-3.5333	17.3977	-4.83099	0.00101968	0.00226556	-0.948892	Down	down (adj.P.Val< 0.05, log2FC <= -1)
1439	SRSF9	2.38786	19.7729	4.82917	0.00102221	0.0022696	-0.951509	Up	up (adj.P.Val< 0.05, log2FC >= 1)
1440	CCDC137	-2.07009	18.0752	-4.82733	0.00102475	0.00227367	-0.954141	Down	down (adj.P.Val< 0.05, log2FC <= -1)
1441	SNRNP200	-1.09939	21.8397	-4.82575	0.00102696	0.00227699	-0.95642	Down	down (adj.P.Val< 0.05, log2FC <= -1)
1442	AHSA1	-1.52282	21.4589	-4.82425	0.00102906	0.00228006	-0.958578	Down	down (adj.P.Val< 0.05, log2FC <= -1)
1443	FXR1	1.33125	20.9762	4.82165	0.00103269	0.00228653	-0.962305	Up	up (adj.P.Val< 0.05, log2FC >= 1)
1444	PSMD8	-2.28943	19.3761	-4.81658	0.00103984	0.00230076	-0.969602	Down	down (adj.P.Val< 0.05, log2FC <= -1)
1445	MBD1	-2.30723	17.7961	-4.81483	0.00104232	0.00230464	-0.972118	Down	down (adj.P.Val< 0.05, log2FC <= -1)
1446	MRPL13	1.06964	19.6938	4.80808	0.00105194	0.00232431	-0.981835	Up	up (adj.P.Val< 0.05, log2FC >= 1)
1447	TMEM259	-1.20147	18.8283	-4.80625	0.00105457	0.0023285	-0.984474	Down	down (adj.P.Val< 0.05, log2FC <= -1)
1448	ACOT13	-1.31758	19.064	-4.80459	0.00105695	0.00233214	-0.986857	Down	down (adj.P.Val< 0.05, log2FC <= -1)
1449	CLCC1	-1.03764	18.8647	-4.80037	0.00106304	0.00234396	-0.992934	Down	down (adj.P.Val< 0.05, log2FC <= -1)
1450	MPZL1	-2.07496	21.6254	-4.79839	0.00106591	0.00234826	-0.995787	Down	down (adj.P.Val< 0.05, log2FC <= -1)
1451	ARMCX3	-1.83044	18.7265	-4.79802	0.00106645	0.00234826	-0.996328	Down	down (adj.P.Val< 0.05, log2FC <= -1)
1452	ALG9	-0.987769	19.097	-4.79037	0.00107763	0.00237122	-1.00735	No Significance	no diff
1453	RPL30	0.895875	22.3792	4.786	0.00108408	0.00238377	-1.01366	No Significance	no diff
1454	SLC2A1	-1.55184	21.7788	-4.77952	0.00109371	0.0024033	-1.02301	Down	down (adj.P.Val< 0.05, log2FC <= -1)
1455	FARP2	-2.2117	19.0498	-4.77834	0.00109546	0.0024055	-1.02471	Down	down (adj.P.Val< 0.05, log2FC <= -1)
1456	SLC25A24	1.2931	19.6241	4.77651	0.00109821	0.00240988	-1.02736	Up	up (adj.P.Val< 0.05, log2FC >= 1)
1457	TXLNA	-2.86937	17.2613	-4.76558	0.00111473	0.00244446	-1.04315	Down	down (adj.P.Val< 0.05, log2FC <= -1)
1458	RPRD2	-1.11536	18.9572	-4.75792	0.00112648	0.00246851	-1.05423	Down	down (adj.P.Val< 0.05, log2FC <= -1)
1459	RPL21	-1.16159	22.4507	-4.75155	0.00113634	0.00248842	-1.06344	Down	down (adj.P.Val< 0.05, log2FC <= -1)
1460	SMG6	-1.44195	18.22	-4.74931	0.00113983	0.00249284	-1.06669	Down	down (adj.P.Val< 0.05, log2FC <= -1)
1461	RAB13	-1.70793	20.7462	-4.74926	0.00113992	0.00249284	-1.06677	Down	down (adj.P.Val< 0.05, log2FC <= -1)
1462	AVEN	1.37375	20.179	4.74859	0.00114097	0.00249343	-1.06774	Up	up (adj.P.Val< 0.05, log2FC >= 1)
1463	EXOSC10	1.63183	18.0671	4.74614	0.0011448	0.00249912	-1.07128	Up	up (adj.P.Val< 0.05, log2FC >= 1)
1464	WARS1	-2.12332	20.5062	-4.74592	0.00114514	0.00249912	-1.0716	Down	down (adj.P.Val< 0.05, log2FC <= -1)
1465	LPCAT3	-1.50158	19.0509	-4.7413	0.00115241	0.00251328	-1.07829	Down	down (adj.P.Val< 0.05, log2FC <= -1)
1466	UQCC2	-2.78718	18.2242	-4.73996	0.00115454	0.00251621	-1.08024	Down	down (adj.P.Val< 0.05, log2FC <= -1)
1467	XPO1	-1.25064	20.7361	-4.73745	0.00115851	0.00252314	-1.08387	Down	down (adj.P.Val< 0.05, log2FC <= -1)
1468	ATP5ME	1.53495	19.8399	4.73568	0.00116133	0.00252755	-1.08644	Up	up (adj.P.Val< 0.05, log2FC >= 1)
1469	STXBP2	-1.50541	20.1075	-4.7275	0.00117445	0.00255436	-1.09831	Down	down (adj.P.Val< 0.05, log2FC <= -1)
1470	PSMD3	-1.58304	21.4778	-4.72692	0.00117538	0.00255465	-1.09915	Down	down (adj.P.Val< 0.05, log2FC <= -1)
1471	MRPL32	-3.53221	17.4452	-4.72477	0.00117885	0.00255723	-1.10227	Down	down (adj.P.Val< 0.05, log2FC <= -1)
1472	AP3B1	-2.74433	17.9885	-4.72444	0.00117938	0.00255723	-1.10274	Down	down (adj.P.Val< 0.05, log2FC <= -1)
1473	LAMA3	1.60458	22.4907	4.72431	0.00117961	0.00255723	-1.10294	Up	up (adj.P.Val< 0.05, log2FC >= 1)
1474	RPL22	2.76834	22.0574	4.72421	0.00117977	0.00255723	-1.10309	Up	up (adj.P.Val< 0.05, log2FC >= 1)
1475	TMEM43	1.54709	19.7908	4.72222	0.00118298	0.00256246	-1.10597	Up	up (adj.P.Val< 0.05, log2FC >= 1)
1476	MYG1	-2.60221	19.183	-4.72075	0.00118537	0.0025659	-1.1081	Down	down (adj.P.Val< 0.05, log2FC <= -1)
1477	CYRIB	-1.43059	19.7623	-4.71652	0.00119229	0.00257913	-1.11425	Down	down (adj.P.Val< 0.05, log2FC <= -1)
1478	XPO7	-1.42065	19.5981	-4.71419	0.00119611	0.00258564	-1.11763	Down	down (adj.P.Val< 0.05, log2FC <= -1)
1479	FLNA	-0.902326	23.1806	-4.7085	0.00120551	0.0026042	-1.1259	No Significance	no diff
1480	MRPL37	1.21348	20.2762	4.69779	0.00122342	0.0026411	-1.14149	Up	up (adj.P.Val< 0.05, log2FC >= 1)
1481	DNAJC3	-0.920014	20.7553	-4.69442	0.00122911	0.0026516	-1.14639	No Significance	no diff
1482	GNAI3	-1.02423	23.4728	-4.68943	0.00123759	0.00266807	-1.15365	Down	EV markers
1483	RPS27	0.920207	23.5803	4.68749	0.0012409	0.00267342	-1.15648	No Significance	no diff
1484	ARID1A	-1.35581	15.7701	-4.68536	0.00124456	0.0026795	-1.1596	Down	down (adj.P.Val< 0.05, log2FC <= -1)
1485	EIF3F	-2.42312	21.101	-4.68142	0.00125134	0.00269228	-1.16533	Down	down (adj.P.Val< 0.05, log2FC <= -1)
1486	WDR12	2.35918	18.6263	4.6776	0.00125795	0.00270468	-1.1709	Up	up (adj.P.Val< 0.05, log2FC >= 1)
1487	ACTL6A	-1.09806	20.5264	-4.67507	0.00126236	0.00271232	-1.17459	Down	down (adj.P.Val< 0.05, log2FC <= -1)
1488	PSMD10	-1.41373	18.9771	-4.67339	0.00126529	0.0027168	-1.17705	Down	down (adj.P.Val< 0.05, log2FC <= -1)
1489	EXOSC1	1.22223	18.3227	4.66255	0.00128438	0.00275453	-1.19287	Up	up (adj.P.Val< 0.05, log2FC >= 1)
1490	DDX10	1.06939	19.4722	4.66243	0.00128458	0.00275453	-1.19303	Up	up (adj.P.Val< 0.05, log2FC >= 1)
1491	PITRM1	2.13254	19.8341	4.65864	0.00129134	0.00276715	-1.19857	Up	up (adj.P.Val< 0.05, log2FC >= 1)
1492	MPDU1	3.07261	17.5539	4.65004	0.00130681	0.00279705	-1.21115	Up	up (adj.P.Val< 0.05, log2FC >= 1)
1493	LARP4B	2.26273	16.9918	4.64991	0.00130704	0.00279705	-1.21134	Up	up (adj.P.Val< 0.05, log2FC >= 1)
1494	GPS1	-2.01127	19.2489	-4.64444	0.00131698	0.00281643	-1.21935	Down	down (adj.P.Val< 0.05, log2FC <= -1)
1495	CDK4	-3.43789	17.955	-4.64093	0.00132339	0.00282826	-1.22448	Down	down (adj.P.Val< 0.05, log2FC <= -1)
1496	RPL35A	-1.94055	19.3765	-4.63841	0.00132802	0.00283624	-1.22816	Down	down (adj.P.Val< 0.05, log2FC <= -1)
1497	LARP1	2.03961	19.9345	4.63329	0.00133748	0.00285455	-1.23566	Up	up (adj.P.Val< 0.05, log2FC >= 1)
1498	UTP14A	-2.22532	18.3291	-4.62887	0.00134571	0.0028693	-1.24214	Down	down (adj.P.Val< 0.05, log2FC <= -1)
1499	ATP1B1	-0.99465	21.7199	-4.62861	0.00134619	0.0028693	-1.24252	No Significance	no diff
1500	MRPS5	1.1716	19.6676	4.61903	0.00136421	0.00290577	-1.25656	Up	up (adj.P.Val< 0.05, log2FC >= 1)
1501	RPS23	1.06256	21.8802	4.61452	0.00137279	0.00292209	-1.26318	Up	up (adj.P.Val< 0.05, log2FC >= 1)
1502	C6orf120	1.82426	19.2112	4.61171	0.00137816	0.00293158	-1.2673	Up	up (adj.P.Val< 0.05, log2FC >= 1)
1503	TMBIM1	-2.82547	19.5197	-4.60785	0.00138557	0.00294538	-1.27297	Down	down (adj.P.Val< 0.05, log2FC <= -1)
1504	SMARCE1	1.15231	18.4951	4.60591	0.00138932	0.00295138	-1.27582	Up	up (adj.P.Val< 0.05, log2FC >= 1)
1505	INPP5K	-3.20454	17.4556	-4.60448	0.00139208	0.00295529	-1.27792	Down	down (adj.P.Val< 0.05, log2FC <= -1)
1506	MTFR1L	-1.77331	18.1354	-4.60301	0.00139493	0.00295936	-1.28007	Down	down (adj.P.Val< 0.05, log2FC <= -1)
1507	GFM2	-1.33733	18.2387	-4.60154	0.00139778	0.00296151	-1.28223	Down	down (adj.P.Val< 0.05, log2FC <= -1)
1508	PEPD	-3.60487	18.184	-4.60133	0.00139819	0.00296151	-1.28254	Down	down (adj.P.Val< 0.05, log2FC <= -1)
1509	EDC4	0.980197	21.6265	4.60106	0.00139872	0.00296151	-1.28294	No Significance	no diff
1510	GNG2	-1.95054	20.2724	-4.60057	0.00139967	0.00296156	-1.28366	Down	down (adj.P.Val< 0.05, log2FC <= -1)
1511	INTS14	-0.895599	19.6173	-4.59514	0.00141029	0.00298204	-1.29164	No Significance	no diff
1512	RAP1A	-1.99405	21.5274	-4.59341	0.0014137	0.00298729	-1.29419	Down	down (adj.P.Val< 0.05, log2FC <= -1)
1513	NEDD4L	-2.47291	19.381	-4.5927	0.00141509	0.00298825	-1.29523	Down	down (adj.P.Val< 0.05, log2FC <= -1)
1514	EEF1E1	1.19853	18.9511	4.59155	0.00141737	0.00299107	-1.29692	Up	up (adj.P.Val< 0.05, log2FC >= 1)
1515	ARPC4	-1.34333	20.6341	-4.58941	0.0014216	0.00299802	-1.30007	Down	down (adj.P.Val< 0.05, log2FC <= -1)
1516	BRIX1	1.16598	19.3976	4.58813	0.00142412	0.00300137	-1.30194	Up	up (adj.P.Val< 0.05, log2FC >= 1)
1517	RPL11	0.968242	22.8932	4.58603	0.0014283	0.00300819	-1.30504	No Significance	no diff
1518	CNN3	-2.53736	19.4304	-4.58387	0.00143262	0.00301529	-1.30822	Down	down (adj.P.Val< 0.05, log2FC <= -1)
1519	FASTKD2	1.21174	19.5242	4.56693	0.00146686	0.00308533	-1.33316	Up	up (adj.P.Val< 0.05, log2FC >= 1)
1520	ATP13A1	1.03552	19.5766	4.56609	0.0014686	0.00308695	-1.33441	Up	up (adj.P.Val< 0.05, log2FC >= 1)
1521	TTK	-0.80737	19.1523	-4.56046	0.00148019	0.00310928	-1.34271	No Significance	no diff
1522	STX17	-1.35718	18.3671	-4.55746	0.0014864	0.00312027	-1.34713	Down	down (adj.P.Val< 0.05, log2FC <= -1)
1523	SULF2	1.76964	17.995	4.55367	0.0014943	0.0031348	-1.35272	Up	up (adj.P.Val< 0.05, log2FC >= 1)
1524	SKP1	-1.00609	20.8244	-4.5393	0.00152465	0.00319637	-1.37394	Down	down (adj.P.Val< 0.05, log2FC <= -1)
1525	SPTAN1	-1.19681	21.7876	-4.53863	0.0015261	0.00319646	-1.37494	Down	down (adj.P.Val< 0.05, log2FC <= -1)
1526	SVIL	-2.48673	18.4209	-4.53835	0.0015267	0.00319646	-1.37536	Down	down (adj.P.Val< 0.05, log2FC <= -1)
1527	LGALS8	-1.87937	18.1818	-4.53564	0.00153249	0.00320648	-1.37935	Down	down (adj.P.Val< 0.05, log2FC <= -1)
1528	KGD4	-1.15632	18.339	-4.52359	0.0015586	0.00325899	-1.39718	Down	down (adj.P.Val< 0.05, log2FC <= -1)
1529	FIBP	-1.06592	17.2066	-4.52278	0.00156038	0.00326057	-1.39838	Down	down (adj.P.Val< 0.05, log2FC <= -1)
1530	ATL3	-2.81271	17.9938	-4.5221	0.00156186	0.00326154	-1.39939	Down	down (adj.P.Val< 0.05, log2FC <= -1)
1531	MRPL45	1.3642	19.9141	4.51919	0.00156825	0.00327275	-1.40369	Up	up (adj.P.Val< 0.05, log2FC >= 1)
1532	MTA3	2.12858	17.7599	4.51862	0.00156951	0.00327322	-1.40454	Up	up (adj.P.Val< 0.05, log2FC >= 1)
1533	SLC30A1	-1.27011	20.2501	-4.51609	0.00157509	0.00328272	-1.40828	Down	down (adj.P.Val< 0.05, log2FC <= -1)
1534	RPS14	1.29237	22.8003	4.50989	0.00158887	0.00330928	-1.41747	Up	up (adj.P.Val< 0.05, log2FC >= 1)
1535	CNPY2	1.42651	19.6219	4.50922	0.00159036	0.00331023	-1.41846	Up	up (adj.P.Val< 0.05, log2FC >= 1)
1536	1	1.44631	19.1651	4.50824	0.00159256	0.00331266	-1.41992	Up	up (adj.P.Val< 0.05, log2FC >= 1)
1537	TMED1	2.04882	18.1075	4.50153	0.00160765	0.00334186	-1.42987	Up	up (adj.P.Val< 0.05, log2FC >= 1)
1538	YIPF6	-2.16492	19.0548	-4.49967	0.00161186	0.00334844	-1.43263	Down	down (adj.P.Val< 0.05, log2FC <= -1)
1539	SMAD2	1.05167	19.1491	4.49654	0.00161897	0.00336102	-1.43727	Up	up (adj.P.Val< 0.05, log2FC >= 1)
1540	CHMP6	-2.61094	20.1237	-4.48568	0.00164391	0.00341057	-1.4534	Down	down (adj.P.Val< 0.05, log2FC <= -1)
1541	MTHFD2	1.07858	19.7241	4.48441	0.00164685	0.00341446	-1.45528	Up	up (adj.P.Val< 0.05, log2FC >= 1)
1542	TMEM165	3.57247	17.0456	4.48293	0.00165027	0.00341934	-1.45747	Up	up (adj.P.Val< 0.05, log2FC >= 1)
1543	RHOT1	0.931431	19.4798	4.48161	0.00165336	0.00342351	-1.45944	No Significance	no diff
1544	RPA3	1.20293	19.2395	4.47498	0.00166888	0.00345341	-1.46929	Up	up (adj.P.Val< 0.05, log2FC >= 1)
1545	GIGYF2	1.21466	18.8162	4.46736	0.0016869	0.00348844	-1.48062	Up	up (adj.P.Val< 0.05, log2FC >= 1)
1546	PA2G4	-1.12276	21.0808	-4.46577	0.00169069	0.00349402	-1.48299	Down	down (adj.P.Val< 0.05, log2FC <= -1)
1547	KIF2C	-1.29674	18.4557	-4.46391	0.00169515	0.00350097	-1.48577	Down	down (adj.P.Val< 0.05, log2FC <= -1)
1548	TUBA1B	-1.24907	26.1617	-4.46256	0.00169838	0.00350537	-1.48777	Down	down (adj.P.Val< 0.05, log2FC <= -1)
1549	NENF	-1.62013	18.9101	-4.45793	0.0017095	0.00352606	-1.49466	Down	down (adj.P.Val< 0.05, log2FC <= -1)
1550	TMEM192	1.81035	18.3935	4.45657	0.00171281	0.0035306	-1.49669	Up	up (adj.P.Val< 0.05, log2FC >= 1)
1551	AKAP1	-1.08496	18.586	-4.45392	0.00171922	0.00354153	-1.50063	Down	down (adj.P.Val< 0.05, log2FC <= -1)
1552	DMAP1	-1.58069	18.6932	-4.45167	0.0017247	0.00355053	-1.50399	Down	down (adj.P.Val< 0.05, log2FC <= -1)
1553	LAMTOR2	2.26238	17.3763	4.45112	0.00172605	0.00355101	-1.50481	Up	up (adj.P.Val< 0.05, log2FC >= 1)
1554	CAAP1	1.18264	19.8213	4.44725	0.00173552	0.0035682	-1.51058	Up	up (adj.P.Val< 0.05, log2FC >= 1)
1555	CHCHD3	1.35166	20.0354	4.44554	0.00173972	0.00357454	-1.51313	Up	up (adj.P.Val< 0.05, log2FC >= 1)
1556	MMTAG2	1.23279	19.9587	4.44351	0.00174471	0.00358248	-1.51615	Up	up (adj.P.Val< 0.05, log2FC >= 1)
1557	DSTN	-1.7142	20.2092	-4.43933	0.00175506	0.00360143	-1.52239	Down	down (adj.P.Val< 0.05, log2FC <= -1)
1558	OCIAD2	1.26565	19.4674	4.43522	0.00176529	0.00362009	-1.52851	Up	up (adj.P.Val< 0.05, log2FC >= 1)
1559	hCG_2039566	1.45097	25.6328	4.43047	0.0017772	0.00364146	-1.5356	Up	up (adj.P.Val< 0.05, log2FC >= 1)
1560	DBI	-3.43267	18.92	-4.43016	0.00177799	0.00364146	-1.53607	Down	down (adj.P.Val< 0.05, log2FC <= -1)
1561	CYBC1	-1.0174	19.0994	-4.42569	0.00178928	0.00366223	-1.54274	Down	down (adj.P.Val< 0.05, log2FC <= -1)
1562	TMA16	2.33153	17.5377	4.41948	0.00180511	0.00369228	-1.55203	Up	up (adj.P.Val< 0.05, log2FC >= 1)
1563	NDUFB9	1.29577	20.2473	4.41694	0.00181163	0.00370324	-1.55583	Up	up (adj.P.Val< 0.05, log2FC >= 1)
1564	PDIA2	1.93427	20.2929	4.41509	0.00181638	0.00371057	-1.55859	Up	up (adj.P.Val< 0.05, log2FC >= 1)
1565	STRN	-0.915334	19.6927	-4.41059	0.00182801	0.00373091	-1.56531	No Significance	no diff
1566	MRPL42	-1.69401	18.0234	-4.41034	0.00182867	0.00373091	-1.5657	Down	down (adj.P.Val< 0.05, log2FC <= -1)
1567	PGAM1	-1.06121	22.6331	-4.4015	0.00185177	0.00377562	-1.57892	Down	down (adj.P.Val< 0.05, log2FC <= -1)
1568	TMEM106C	1.72569	17.3358	4.39953	0.00185694	0.00378376	-1.58186	Up	up (adj.P.Val< 0.05, log2FC >= 1)
1569	HK1	0.933949	20.7403	4.39594	0.00186646	0.00379832	-1.58725	No Significance	no diff
1570	TRIP11	2.065	20.1004	4.39594	0.00186647	0.00379832	-1.58725	Up	up (adj.P.Val< 0.05, log2FC >= 1)
1571	CRNKL1	-1.75082	18.0801	-4.38929	0.00188419	0.00383194	-1.59721	Down	down (adj.P.Val< 0.05, log2FC <= -1)
1572	CHP1	1.02933	19.0037	4.38752	0.00188895	0.00383918	-1.59987	Up	up (adj.P.Val< 0.05, log2FC >= 1)
1573	GNPAT	0.885702	19.5492	4.38423	0.0018978	0.00385471	-1.60479	No Significance	no diff
1574	CTBP2	-2.69824	18.3281	-4.38273	0.00190187	0.00386052	-1.60705	Down	down (adj.P.Val< 0.05, log2FC <= -1)
1575	MRPL9	-1.13679	19.1931	-4.37445	0.0019244	0.00390378	-1.61946	Down	down (adj.P.Val< 0.05, log2FC <= -1)
1576	SLC3A2	-1.16416	22.3659	-4.36628	0.00194694	0.003947	-1.63173	Down	EV markers
1577	BRAP	2.32369	17.5678	4.36124	0.00196099	0.00397296	-1.6393	Up	up (adj.P.Val< 0.05, log2FC >= 1)
1578	WNT11	2.25252	16.6175	4.35334	0.00198322	0.00401545	-1.65117	Up	up (adj.P.Val< 0.05, log2FC >= 1)
1579	MRPL10	-1.7928	18.6799	-4.34909	0.0019953	0.00403736	-1.65757	Down	down (adj.P.Val< 0.05, log2FC <= -1)
1580	DEK	1.20603	21.3378	4.34536	0.00200595	0.00405634	-1.66318	Up	up (adj.P.Val< 0.05, log2FC >= 1)
1581	SAR1A	2.08131	20.6776	4.34265	0.00201373	0.00406596	-1.66725	Up	up (adj.P.Val< 0.05, log2FC >= 1)
1582	MRPS27	0.909805	19.4786	4.34251	0.00201415	0.00406596	-1.66747	No Significance	no diff
1583	HNRNPL	1.0183	23.3162	4.34238	0.00201453	0.00406596	-1.66767	Up	up (adj.P.Val< 0.05, log2FC >= 1)
1584	COA3	1.17968	19.6453	4.33904	0.00202417	0.00408283	-1.6727	Up	up (adj.P.Val< 0.05, log2FC >= 1)
1585	CNOT1	1.15182	19.0562	4.33448	0.0020374	0.00410692	-1.67955	Up	up (adj.P.Val< 0.05, log2FC >= 1)
1586	RBM17	1.08337	20.1274	4.33166	0.00204563	0.00412093	-1.6838	Up	up (adj.P.Val< 0.05, log2FC >= 1)
1587	NCBP3	-1.94443	18.708	-4.32685	0.00205977	0.0041468	-1.69106	Down	down (adj.P.Val< 0.05, log2FC <= -1)
1588	FADS2	1.3514	19.6136	4.32195	0.00207427	0.0041724	-1.69844	Up	up (adj.P.Val< 0.05, log2FC >= 1)
1589	CELF1	1.79427	17.2938	4.32167	0.0020751	0.0041724	-1.69886	Up	up (adj.P.Val< 0.05, log2FC >= 1)
1590	LTBP1	-1.76998	22.628	-4.30715	0.00211872	0.00425743	-1.72076	Down	down (adj.P.Val< 0.05, log2FC <= -1)
1591	SLC2A14	-1.51038	20.5691	-4.30477	0.00212597	0.00426932	-1.72436	Down	down (adj.P.Val< 0.05, log2FC <= -1)
1592	RCE1	-2.03583	18.4278	-4.30105	0.00213735	0.00428947	-1.72998	Down	down (adj.P.Val< 0.05, log2FC <= -1)
1593	ACTC1	-1.09724	26.8076	-4.29873	0.00214448	0.00430107	-1.73348	Down	down (adj.P.Val< 0.05, log2FC <= -1)
1594	CTCF	1.96876	17.0914	4.29449	0.00215757	0.00432461	-1.73989	Up	up (adj.P.Val< 0.05, log2FC >= 1)
1595	ARF1	-1.50442	23.1133	-4.29333	0.00216118	0.00432914	-1.74165	Down	down (adj.P.Val< 0.05, log2FC <= -1)
1596	PTBP3	1.20766	18.3191	4.28603	0.00218396	0.00437202	-1.75268	Up	up (adj.P.Val< 0.05, log2FC >= 1)
1597	UTP6	-1.74928	18.4146	-4.27167	0.00222954	0.00446048	-1.77442	Down	down (adj.P.Val< 0.05, log2FC <= -1)
1598	EPHA7	-1.43902	20.6982	-4.26952	0.00223646	0.00447152	-1.77768	Down	down (adj.P.Val< 0.05, log2FC <= -1)
1599	PSMA1	-2.85826	18.2725	-4.26882	0.00223872	0.00447323	-1.77874	Down	down (adj.P.Val< 0.05, log2FC <= -1)
1600	MFF	-1.40548	18.304	-4.25745	0.00227569	0.00454427	-1.79597	Down	down (adj.P.Val< 0.05, log2FC <= -1)
1601	DRAP1	-2.42759	18.1609	-4.25701	0.00227713	0.0045443	-1.79664	Down	down (adj.P.Val< 0.05, log2FC <= -1)
1602	STARD3NL	2.24259	17.1463	4.2498	0.00230092	0.00458753	-1.80757	Up	up (adj.P.Val< 0.05, log2FC >= 1)
1603	SSRP1	-0.991352	22.5085	-4.24958	0.00230166	0.00458753	-1.80791	No Significance	no diff
1604	CGN	2.33738	20.0688	4.24296	0.00232375	0.00462868	-1.81796	Up	up (adj.P.Val< 0.05, log2FC >= 1)
1605	RBM28	2.63703	18.2496	4.2405	0.00233203	0.00464226	-1.8217	Up	up (adj.P.Val< 0.05, log2FC >= 1)
1606	HSPH1	-1.00439	20.6886	-4.23867	0.00233817	0.00465159	-1.82446	Down	down (adj.P.Val< 0.05, log2FC <= -1)
1607	COQ5	-2.02911	18.5968	-4.2364	0.00234587	0.00466401	-1.82792	Down	down (adj.P.Val< 0.05, log2FC <= -1)
1608	SRSF11	1.42235	21.631	4.23546	0.00234904	0.00466739	-1.82934	Up	up (adj.P.Val< 0.05, log2FC >= 1)
1609	CFL2	-2.15398	18.0258	-4.23455	0.00235213	0.00467063	-1.83072	Down	down (adj.P.Val< 0.05, log2FC <= -1)
1610	PABPC4	-1.30499	20.642	-4.2327	0.00235842	0.00468023	-1.83353	Down	down (adj.P.Val< 0.05, log2FC <= -1)
1611	EIF5B	-2.02887	19.3307	-4.23088	0.00236466	0.0046897	-1.83631	Down	down (adj.P.Val< 0.05, log2FC <= -1)
1612	SLC25A19	-1.15898	19.0851	-4.23001	0.00236762	0.00469265	-1.83763	Down	down (adj.P.Val< 0.05, log2FC <= -1)
1613	FARSA	-1.25512	19.6457	-4.22609	0.00238109	0.00471642	-1.84359	Down	down (adj.P.Val< 0.05, log2FC <= -1)
1614	AGPAT2	-1.76117	18.6401	-4.22488	0.00238524	0.00472171	-1.84542	Down	down (adj.P.Val< 0.05, log2FC <= -1)
1615	SHKBP1	1.09442	18.7651	4.22423	0.0023875	0.00472325	-1.84642	Up	up (adj.P.Val< 0.05, log2FC >= 1)
1616	HNRNPH1	-1.0916	23.9121	-4.22058	0.00240012	0.00474475	-1.85196	Down	down (adj.P.Val< 0.05, log2FC <= -1)
1617	NHERF1	-1.15309	19.9755	-4.22023	0.00240134	0.00474475	-1.8525	Down	down (adj.P.Val< 0.05, log2FC <= -1)
1618	YBX1	2.91085	20.3439	4.21866	0.00240683	0.00475266	-1.8549	Up	up (adj.P.Val< 0.05, log2FC >= 1)
1619	ENAH	-2.31523	17.7015	-4.21373	0.00242404	0.00478256	-1.86239	Down	down (adj.P.Val< 0.05, log2FC <= -1)
1620	GLOD4	-2.53193	18.8774	-4.21347	0.00242496	0.00478256	-1.86279	Down	down (adj.P.Val< 0.05, log2FC <= -1)
1621	UCHL5	-1.45317	19.5854	-4.21203	0.00243	0.00478955	-1.86497	Down	down (adj.P.Val< 0.05, log2FC <= -1)
1622	DNAJA1	-0.88951	22.0436	-4.2109	0.00243399	0.00479445	-1.8667	No Significance	no diff
1623	NUP62	2.50774	17.8108	4.20633	0.00245015	0.00482332	-1.87366	Up	up (adj.P.Val< 0.05, log2FC >= 1)
1624	GNL2	1.66435	17.9806	4.20574	0.00245225	0.00482448	-1.87456	Up	up (adj.P.Val< 0.05, log2FC >= 1)
1625	SF3A1	1.26732	20.753	4.19906	0.00247611	0.00486841	-1.88473	Up	up (adj.P.Val< 0.05, log2FC >= 1)
1626	RBM33	0.898684	19.584	4.19282	0.00249862	0.00490964	-1.89425	No Significance	no diff
1627	TMEM126A	-1.21842	19.0518	-4.18058	0.00254341	0.00499404	-1.91292	Down	down (adj.P.Val< 0.05, log2FC <= -1)
1628	SLC5A6	-2.79921	19.0539	-4.18024	0.00254469	0.00499404	-1.91345	Down	down (adj.P.Val< 0.05, log2FC <= -1)
1629	ATP8A1	3.7652	16.9303	4.17882	0.00254993	0.00500124	-1.91561	Up	up (adj.P.Val< 0.05, log2FC >= 1)
1630	MRPS22	0.962914	19.5045	4.17527	0.00256311	0.00502182	-1.92103	No Significance	no diff
1631	TMED5	1.4743	19.6461	4.17492	0.00256443	0.00502182	-1.92157	Up	up (adj.P.Val< 0.05, log2FC >= 1)
1632	SNAPIN	-2.64759	16.0952	-4.17473	0.00256514	0.00502182	-1.92186	Down	down (adj.P.Val< 0.05, log2FC <= -1)
1633	HDGFL3	-1.36136	18.44	-4.17398	0.00256792	0.00502418	-1.923	Down	down (adj.P.Val< 0.05, log2FC <= -1)
1634	MUL1	-3.51302	17.0724	-4.14369	0.00268367	0.00524562	-1.96932	Down	down (adj.P.Val< 0.05, log2FC <= -1)
1635	XRN1	-1.16606	18.5352	-4.14351	0.00268438	0.00524562	-1.9696	Down	down (adj.P.Val< 0.05, log2FC <= -1)
1636	EIF2S3	-0.967168	21.5	-4.13827	0.00270496	0.00528262	-1.97762	No Significance	no diff
1637	PLK1	1.15578	19.0245	4.1364	0.00271236	0.00529066	-1.98049	Up	up (adj.P.Val< 0.05, log2FC >= 1)
1638	RALB	-2.03084	20.6959	-4.13639	0.00271239	0.00529066	-1.9805	Down	down (adj.P.Val< 0.05, log2FC <= -1)
1639	GPC1	-0.911712	19.7451	-4.13494	0.00271815	0.00529865	-1.98273	No Significance	no diff
1640	FOCAD	1.14397	20.0361	4.119	0.00278218	0.00542016	-2.00718	Up	up (adj.P.Val< 0.05, log2FC >= 1)
1641	CWC25	-1.97478	18.7573	-4.11704	0.00279016	0.00542598	-2.01019	Down	down (adj.P.Val< 0.05, log2FC <= -1)
1642	AUP1	1.01118	19.4691	4.11674	0.00279135	0.00542598	-2.01064	Up	up (adj.P.Val< 0.05, log2FC >= 1)
1643	CFAP20	1.25716	20.013	4.11663	0.00279184	0.00542598	-2.01082	Up	up (adj.P.Val< 0.05, log2FC >= 1)
1644	RPS3A	0.970662	24.9407	4.1166	0.00279196	0.00542598	-2.01086	No Significance	no diff
1645	RAB4A	0.939353	19.2069	4.11354	0.00280447	0.00544698	-2.01556	No Significance	no diff
1646	GCFC2	0.833433	18.5606	4.11152	0.00281274	0.00545972	-2.01865	No Significance	no diff
1647	MRPL48	-0.769921	19.1132	-4.10978	0.00281991	0.00547031	-2.02132	No Significance	no diff
1648	ZC3HAV1	1.28419	21.0804	4.10885	0.00282378	0.0054745	-2.02276	Up	up (adj.P.Val< 0.05, log2FC >= 1)
1649	YTHDF2	1.17668	18.4109	4.10769	0.00282855	0.00548042	-2.02453	Up	up (adj.P.Val< 0.05, log2FC >= 1)
1650	CBFB	-1.08541	19.8476	-4.10657	0.00283321	0.00548613	-2.02626	Down	down (adj.P.Val< 0.05, log2FC <= -1)
1651	NOC3L	-1.70223	18.2641	-4.09877	0.00286574	0.00554576	-2.03825	Down	down (adj.P.Val< 0.05, log2FC <= -1)
1652	RPL5	0.981163	23.1051	4.09785	0.00286957	0.00554747	-2.03965	No Significance	no diff
1653	PHF6	1.20029	19.9378	4.09773	0.0028701	0.00554747	-2.03984	Up	up (adj.P.Val< 0.05, log2FC >= 1)
1654	SMARCA2	-2.50595	18.3472	-4.08957	0.00290459	0.00561074	-2.05238	Down	down (adj.P.Val< 0.05, log2FC <= -1)
1655	MMS19	1.00654	18.3681	4.08788	0.00291182	0.00562131	-2.05499	Up	up (adj.P.Val< 0.05, log2FC >= 1)
1656	MRPS33	-2.82339	18.0605	-4.08569	0.00292116	0.00563594	-2.05835	Down	down (adj.P.Val< 0.05, log2FC <= -1)
1657	SLC31A1	-1.63948	19.3415	-4.08368	0.00292978	0.00564916	-2.06144	Down	down (adj.P.Val< 0.05, log2FC <= -1)
[truncated: 1,538 more rows]
