# Supplementary material for: Condensate corona–nanoparticle complexes transfer functional biomolecules between cells
Source: Nat Mater. 2026 Apr 16;25(6):1045–57. doi: 10.1038/s41563-026-02534-5 (PMC13236592; doi:10.1038/s41563-026-02534-5)
Supplement: Supplementary file 9 — Statistical source data. [file 41563_2026_2534_MOESM9_ESM.xlsx]

## Sheet: Fig.3B
Mt_rRNA	38.7534	32.7246	38.9929	35.4637
Mt_tRNA	15.7571	18.9753	20.3274	20.5645
protein_coding	15.5329	17.4912	18.095	16.4169
tRNA	22.5148	16.5835	12.1773	15.2901
piRNA	1.57942	3.14872	3.64314	3.42136
unprocessed_pseudogene	2.31769	3.32005	2.85762	2.77521
miRNA	1.80795	2.8521	1.3316	2.37578
other	1.73669	4.90455	2.57514	3.69246

## Sheet: Fig.3C
	X	baseMean	log2FoldChange	lfcSE	stat	pvalue	padj	sig	gene_id	gene_name	label
1	1	237.856	0.39209	0.233148	1.68183	0.0926023	0.207581	No Significance	ENSG00000227232.6	WASH7P	No Significance
2	2	9.84615	0.293073	0.287874	1.01547	0.309881	0.484361	No Significance	ENSG00000241860.7	ENSG00000241860	No Significance
3	3	335.936	0.532351	0.17085	3.11636	0.00183099	0.00968526	No Significance	ENSG00000279457.4	WASH9P	No Significance
4	4	24.792	0.581518	0.257469	2.26219	0.0236856	0.074098	No Significance	ENSG00000292994.1	ENSG00000292994	No Significance
5	5	5.50164	-0.356051	0.275385	-1.28012	0.200504	0.361588	No Significance	ENSG00000236679.2	RPL23AP24	No Significance
6	6	8.16279	-0.0266032	0.287886	-0.0922158	0.926527	0.958129	No Significance	ENSG00000290385.1	ENSG00000290385	No Significance
7	7	24.7583	0.572675	0.259342	2.21473	0.0267789	0.0814709	No Significance	ENSG00000293331.1	ENSG00000293331	No Significance
8	8	3391.44	3.8548	0.240996	16.1605	9.58558935284353e-59	1.02507227473825e-55	Up	ENSG00000225972.1	MTND1P23	Mitochondria related
9	9	95667.2	3.26111	0.252	13.1308	2.19256338430756e-39	1.14066628606854e-36	Up	ENSG00000225630.1	MTND2P28	Mitochondria related
10	10	16923.5	2.93388	0.226341	13.0098	1.07591450700386e-38	4.93141301562704e-36	Up	ENSG00000237973.1	MTCO1P12	Mitochondria related
11	11	908.969	3.1574	0.277956	12.0384	2.23285871194955e-33	7.6750530975566e-31	Up	ENSG00000229344.1	MTCO2P12	Mitochondria related
12	12	609992	3.56325	0.256323	14.2118	7.73641890373125e-46	4.9639442492641e-43	Up	ENSG00000248527.1	MTATP6P1	Mitochondria related
13	13	4719.27	3.75354	0.260913	14.8216	1.06243940022131e-49	8.18035840594396e-47	Up	ENSG00000198744.5	MTCO3P12	Mitochondria related
14	14	143.472	0.378443	0.20229	1.87173	0.0612434	0.152882	No Significance	ENSG00000291215.1	ENSG00000291215	No Significance
15	15	36.265	-0.0417982	0.247907	-0.168617	0.866098	0.921414	No Significance	ENSG00000237491.10	LINC01409	No Significance
16	16	45.2035	0.501627	0.286611	1.75324	0.0795604	0.185564	No Significance	ENSG00000225880.6	LINC00115	No Significance
17	17	654.775	0.134345	0.108111	1.24268	0.213984	0.377541	No Significance	ENSG00000228794.12	LINC01128	No Significance
18	18	17.3045	-0.0691483	0.283638	-0.243589	0.807549	0.884248	No Significance	ENSG00000272438.1	ENSG00000272438	No Significance
19	19	47.9768	0.177284	0.268095	0.661193	0.508489	0.670468	No Significance	ENSG00000230699.2	ENSG00000230699	No Significance
20	20	346.402	-0.664395	0.215686	-3.07865	0.00207939	0.0107137	No Significance	ENSG00000223764.2	LINC02593	No Significance
21	21	1811.6	-0.275452	0.274528	-1.00362	0.315563	0.489466	No Significance	ENSG00000187634.13	SAMD11	No Significance
22	22	7301.22	0.00446744	0.153716	0.0290629	0.976814	0.987496	No Significance	ENSG00000188976.11	NOC2L	No Significance
23	23	905.732	-0.515075	0.214092	-2.4056	0.0161459	0.0554886	No Significance	ENSG00000187961.15	KLHL17	No Significance
24	24	229.888	-0.766568	0.20178	-3.79397	0.000148256	0.00119957	No Significance	ENSG00000187583.11	PLEKHN1	No Significance
25	25	150.114	0.694996	0.285875	2.44239	0.0145902	0.0513525	No Significance	ENSG00000272512.1	ENSG00000272512	No Significance
26	26	878.517	0.373271	0.284492	1.3199	NA	NA	No Significance	ENSG00000188290.11	HES4	No Significance
27	27	103.839	0.176676	0.214664	0.822754	0.410648	0.583298	No Significance	ENSG00000187608.10	ISG15	No Significance
28	28	15321.4	0.17899	0.181175	0.987941	0.323182	0.497515	No Significance	ENSG00000188157.15	AGRN	No Significance
29	29	151.318	-0.0648246	0.204363	-0.31719	0.751099	0.847723	No Significance	ENSG00000291156.1	ENSG00000291156	No Significance
30	30	24.9437	0.194212	0.260178	0.747901	0.45452	0.62364	No Significance	ENSG00000273443.1	ENSG00000273443	No Significance
31	31	35.5202	0.00870734	0.230797	0.0377484	0.969888	0.983654	No Significance	ENSG00000217801.13	ENSG00000217801	No Significance
32	32	7.62512	0.999347	0.28152	3.57035	0.000356498	0.00250446	No Significance	ENSG00000237330.3	RNF223	No Significance
33	33	868.861	-0.229945	0.202322	-1.13644	0.255773	0.424906	No Significance	ENSG00000131591.18	C1orf159	No Significance
34	34	8.90922	0.195488	0.287772	0.680885	0.495944	0.65974	No Significance	ENSG00000285812.1	ENSG00000285812	No Significance
35	35	7312.55	0.044058	0.170664	0.258156	0.796286	0.876782	No Significance	ENSG00000078808.20	SDF4	No Significance
36	36	1462.53	-0.0169724	0.199482	-0.0850818	0.932196	0.961106	No Significance	ENSG00000176022.7	B3GALT6	No Significance
37	37	23.3011	0.829845	0.287759	2.90276	0.00369891	0.0171608	No Significance	ENSG00000184163.3	C1QTNF12	No Significance
38	38	2664.37	-0.0341903	0.121643	-0.281068	0.778659	0.865131	No Significance	ENSG00000160087.21	UBE2J2	No Significance
39	39	78.7953	0.231381	0.280131	0.826227	0.408675	0.581376	No Significance	ENSG00000162572.21	SCNN1D	No Significance
40	40	1967.1	-0.46141	0.179565	-2.56945	0.0101861	0.0387829	No Significance	ENSG00000131584.19	ACAP3	No Significance
41	41	476.079	-0.255399	0.201266	-1.26878	0.204519	0.366726	No Significance	ENSG00000169972.13	PUSL1	No Significance
42	42	3699.07	0.105882	0.136994	0.772893	0.439586	0.608791	No Significance	ENSG00000127054.22	INTS11	No Significance
43	43	56.1039	-0.313026	0.237061	-1.31935	0.187054	0.344291	No Significance	ENSG00000240731.1	ENSG00000240731	No Significance
44	44	1603.29	-0.309886	0.186637	-1.66024	0.0968662	0.214503	No Significance	ENSG00000224051.7	CPTP	No Significance
45	45	31.5338	0.371402	0.265804	1.39742	0.162286	0.310954	No Significance	ENSG00000169962.5	TAS1R3	No Significance
46	46	4600.37	-0.346606	0.214685	-1.6145	0.106419	0.229777	No Significance	ENSG00000107404.21	DVL1	No Significance
47	47	105.315	0.305421	0.234955	1.30044	0.193451	0.352626	No Significance	ENSG00000162576.17	MXRA8	No Significance
48	48	3199.11	0.179854	0.232446	0.773752	0.439078	0.608481	No Significance	ENSG00000175756.14	AURKAIP1	No Significance
49	49	3676.98	-0.134832	0.141074	-0.955748	0.339199	0.514236	No Significance	ENSG00000221978.13	CCNL2	No Significance
50	50	614.534	0.0456689	0.114996	0.397143	0.691262	0.808439	No Significance	ENSG00000224870.9	MRPL20-AS1	No Significance
51	51	2530.87	0.158809	0.131026	1.21205	0.225494	0.390687	No Significance	ENSG00000242485.6	MRPL20	No Significance
52	52	136.038	0.370459	0.225951	1.64042	0.100919	0.220773	No Significance	ENSG00000272455.1	MRPL20-DT	No Significance
53	53	1524.47	0.725956	0.258793	2.80763	0.00499082	0.0219534	No Significance	ENSG00000179403.12	VWA1	No Significance
54	54	114.205	-0.517885	0.176786	-2.92573	0.00343652	0.0161735	No Significance	ENSG00000160072.20	ATAD3B	No Significance
55	55	2413.45	-0.34773	0.148089	-2.34801	0.0188738	0.0623588	No Significance	ENSG00000197785.14	ATAD3A	No Significance
56	56	11.8707	0.116578	0.282585	0.41214	0.680237	0.800849	No Significance	ENSG00000205090.10	TMEM240	No Significance
57	57	5799.82	-0.0278938	0.127874	-0.218135	0.827324	0.896889	No Significance	ENSG00000160075.12	SSU72	No Significance
58	58	23.952	0.521014	0.267341	1.94982	0.0511979	0.133429	No Significance	ENSG00000215014.5	ENSG00000215014	No Significance
59	59	385.935	-0.602074	0.155478	-3.87059	0.00010857	0.000921864	No Significance	ENSG00000228594.4	FNDC10	No Significance
60	60	7.96067	-0.0223856	0.287591	-0.0781649	0.937697	0.964298	No Significance	ENSG00000286989.1	ENSG00000286989	No Significance
61	61	108.922	0.587075	0.219179	2.67906	0.0073829	0.0300388	No Significance	ENSG00000272106.1	ENSG00000272106	No Significance
62	62	854.845	0.261688	0.267713	0.977631	0.328257	0.502755	No Significance	ENSG00000197530.13	MIB2	No Significance
63	63	2210.77	0.0833469	0.141991	0.586987	0.557213	0.708597	No Significance	ENSG00000248333.9	CDK11B	No Significance
64	64	1372.66	-0.0965965	0.0923594	-1.04586	0.295627	0.469903	No Significance	ENSG00000189339.12	SLC35E2B	No Significance
65	65	38.1439	0.0824706	0.226762	0.363825	0.715989	0.824878	No Significance	ENSG00000008128.23	CDK11A	No Significance
66	66	15.6881	-0.00790629	0.283614	-0.0277474	0.977864	0.987923	No Significance	ENSG00000268575.1	ENSG00000268575	No Significance
67	67	61.695	-0.327119	0.249538	-1.31026	0.190109	0.348249	No Significance	ENSG00000293188.1	ENSG00000293188	No Significance
68	68	59.3734	0.0496909	0.21799	0.227961	0.819677	0.891964	No Significance	ENSG00000290854.1	ENSG00000290854	No Significance
69	69	2469.08	-0.18301	0.0899602	-2.0343	0.0419212	0.114704	No Significance	ENSG00000008130.15	NADK	No Significance
70	70	23746.1	-0.0963533	0.0651073	-1.47991	0.138897	0.277952	No Significance	ENSG00000078369.19	GNB1	No Significance
71	71	27.8874	0.284664	0.287208	0.989606	0.322366	0.496458	No Significance	ENSG00000178821.13	TMEM52	No Significance
72	72	28.0677	0.0828233	0.253604	0.32687	0.743766	0.842657	No Significance	ENSG00000187730.9	GABRD	No Significance
73	73	432.981	-0.0715533	0.15302	-0.467575	0.640089	0.771417	No Significance	ENSG00000067606.17	PRKCZ	No Significance
74	74	46.138	0.0512108	0.240896	0.212482	0.831731	0.899792	No Significance	ENSG00000182873.5	PRKCZ-AS1	No Significance
75	75	1214.31	0.289635	0.245962	1.17763	0.238944	0.405884	No Significance	ENSG00000162585.17	FAAP20	No Significance
76	76	2866.94	-0.192429	0.12917	-1.4897	0.136303	0.274187	No Significance	ENSG00000157933.11	SKI	No Significance
77	77	35.3721	0.498558	0.275647	1.80916	0.070426	0.169666	No Significance	ENSG00000287356.1	ENSG00000287356	No Significance
78	78	274.594	0.0276119	0.134588	0.205166	0.837442	0.904395	No Significance	ENSG00000116151.14	MORN1	No Significance
79	79	52.0562	-0.00805259	0.250612	-0.0321018	0.974391	0.986394	No Significance	ENSG00000292993.1	ENSG00000292993	No Significance
80	80	4917.59	-0.142427	0.117021	-1.2171	0.223567	0.388783	No Significance	ENSG00000157916.20	RER1	No Significance
81	81	809.705	-0.224015	0.178722	-1.25329	0.2101	0.372601	No Significance	ENSG00000157911.11	PEX10	No Significance
82	82	9.10115	0.114789	0.285934	0.401219	0.688259	0.806335	No Significance	ENSG00000149527.18	PLCH2	No Significance
83	83	322.913	-0.725222	0.276642	-2.62627	0.0086325	0.033981	No Significance	ENSG00000157881.16	PANK4	No Significance
84	84	213.891	-0.785764	0.211197	-3.71582	0.000202543	0.00156137	No Significance	ENSG00000157870.17	PRXL2B	No Significance
85	85	21.1592	0.579924	0.287033	2.02402	0.0429683	0.116888	No Significance	ENSG00000142611.17	PRDM16	No Significance
86	86	328.809	0.174716	0.165183	1.05777	0.290161	0.464166	No Significance	ENSG00000130762.15	ARHGEF16	No Significance
87	87	724.464	0.0356914	0.143678	0.248426	0.803805	0.881621	No Significance	ENSG00000162591.17	MEGF6	No Significance
88	88	12.3774	0.355227	0.279571	1.28451	0.198963	0.359778	No Significance	ENSG00000238260.3	ENSG00000238260	No Significance
89	89	1918.09	-0.0874237	0.0806139	-1.08446	0.27816	0.450547	No Significance	ENSG00000158109.15	TPRG1L	No Significance
90	90	988.033	-0.254361	0.096949	-2.62346	0.00870416	0.0342211	No Significance	ENSG00000116213.16	WRAP73	No Significance
91	91	30.7273	-0.449133	0.281803	-1.59257	0.111257	0.237712	No Significance	ENSG00000078900.16	TP73	No Significance
92	92	448.439	-0.319468	0.117967	-2.70764	0.00677638	0.0279785	No Significance	ENSG00000293478.1	TP73-AS1	No Significance
93	93	15.1531	0.350982	0.287786	1.21763	0.223363	0.388667	No Significance	ENSG00000235169.11	SMIM1	No Significance
94	94	2369.7	-0.064566	0.162498	-0.397328	0.691126	0.808348	No Significance	ENSG00000130764.10	LRRC47	No Significance
95	95	14.7912	-0.595953	0.277044	-2.12888	0.0332643	0.0958109	No Significance	ENSG00000272153.1	ENSG00000272153	No Significance
96	96	2073.45	-0.284178	0.0765262	-3.71333	0.000204546	0.0015743	No Significance	ENSG00000116198.14	CEP104	No Significance
97	97	231.221	-0.0841815	0.15636	-0.538377	0.590317	0.735042	No Significance	ENSG00000169598.17	DFFB	No Significance
98	98	1362.27	-0.259888	0.09073	-2.86428	0.00417958	0.0189881	No Significance	ENSG00000198912.12	C1orf174	No Significance
99	99	18.0736	0.228216	0.27447	0.831541	0.405668	0.57871	No Significance	ENSG00000236423.8	LINC01134	No Significance
100	100	553.417	-0.15068	0.172589	-0.873025	0.382649	0.557621	No Significance	ENSG00000131697.18	NPHP4	No Significance
101	101	887.433	0.206484	0.137318	1.50369	0.132661	0.268912	No Significance	ENSG00000069424.16	KCNAB2	No Significance
102	102	53.906	-0.25594	0.240854	-1.06038	0.288971	0.462686	No Significance	ENSG00000116254.18	CHD5	No Significance
103	103	3990.75	-0.173891	0.0706171	-2.46243	0.0138	0.0492103	No Significance	ENSG00000116251.11	RPL22	No Significance
104	104	17.8955	0.685558	0.278794	2.46117	0.0138485	0.0493466	No Significance	ENSG00000226944.1	RNF207-AS1	No Significance
105	105	849.693	-0.180926	0.127288	-1.42136	0.155212	0.301056	No Significance	ENSG00000158286.13	RNF207	No Significance
106	106	9130.34	-0.61755	0.104427	-5.91359	3.34721367287371e-09	8.88696772264085e-08	No Significance	ENSG00000116237.16	ICMT	No Significance
107	107	31.1418	-0.472376	0.250346	-1.87826	0.0603455	0.151342	No Significance	ENSG00000225077.3	ICMT-DT	No Significance
108	108	112.696	-0.310004	0.168768	-1.83541	0.0664456	0.162654	No Significance	ENSG00000158292.7	GPR153	No Significance
109	109	4350.37	-0.168027	0.151763	-1.10715	0.268228	0.439454	No Significance	ENSG00000097021.21	ACOT7	No Significance
110	110	70.7837	0.866272	0.229419	3.77518	0.000159891	0.00127986	No Significance	ENSG00000069812.11	HES2	No Significance
111	111	9.29328	0.605683	0.283491	2.14723	0.0317747	0.0925172	No Significance	ENSG00000187017.18	ESPN	No Significance
112	112	68.9105	-0.711084	0.220834	-3.20677	0.00134235	0.00754048	No Significance	ENSG00000215788.11	TNFRSF25	No Significance
113	113	203.952	0.0222795	0.177777	0.125313	0.900275	0.941406	No Significance	ENSG00000171680.23	PLEKHG5	No Significance
114	114	1166.51	-0.0795521	0.0949815	-0.837554	0.402281	0.575726	No Significance	ENSG00000162408.11	NOL9	No Significance
115	115	488.293	0.155628	0.200609	0.775764	0.437888	0.607464	No Significance	ENSG00000204859.13	ZBTB48	No Significance
116	116	2342.55	-0.345143	0.0969179	-3.56103	0.000369407	0.00257728	No Significance	ENSG00000162413.17	KLHL21	No Significance
117	117	1186.63	-0.222982	0.108752	-2.05025	0.0403404	0.111328	No Significance	ENSG00000116273.6	PHF13	No Significance
118	118	568.968	-0.0305897	0.194472	-0.157285	0.87502	0.926171	No Significance	ENSG00000041988.16	THAP3	No Significance
119	119	2306.48	-0.0824143	0.116211	-0.70917	0.478219	0.645302	No Significance	ENSG00000007923.17	DNAJC11	No Significance
120	120	28.2635	0.49964	0.275783	1.8124	0.0699243	0.169007	No Significance	ENSG00000237436.1	CAMTA1-DT	No Significance
121	121	1438.6	-0.117294	0.0935737	-1.2535	0.210025	0.372572	No Significance	ENSG00000171735.21	CAMTA1	No Significance
122	122	5883.4	-0.148148	0.109313	-1.35526	0.175335	0.328886	No Significance	ENSG00000049245.13	VAMP3	No Significance
123	123	19.7968	-0.156819	0.286124	-0.548713	0.583202	0.72887	No Significance	ENSG00000269925.1	ENSG00000269925	No Significance
124	124	159.25	0.281653	0.177375	1.58829	0.112221	0.238965	No Significance	ENSG00000049246.15	PER3	No Significance
125	125	126.783	-0.990326	0.206899	-4.77151	1.82846896225849e-06	2.63247562113041e-05	No Significance	ENSG00000049249.10	TNFRSF9	No Significance
126	126	7872.24	-0.0614045	0.0942996	-0.651164	0.514941	0.675533	No Significance	ENSG00000116288.13	PARK7	No Significance
127	127	54.6804	0.00812783	0.256557	0.0316878	0.974721	0.986664	No Significance	ENSG00000284747.1	ENSG00000284747	No Significance
128	128	9987.4	0.568062	0.0763918	7.43621	1.03616482754765e-13	5.97159783397147e-12	No Significance	ENSG00000116285.13	ERRFI1	No Significance
129	129	340.595	0.804733	0.23017	3.49692	0.00047067	0.00316448	No Significance	ENSG00000162426.16	SLC45A1	No Significance
130	130	2709.36	0.513931	0.135951	3.78033	0.000156622	0.00125774	No Significance	ENSG00000142599.20	RERE	No Significance
131	131	132478	-0.142001	0.0626846	-2.26533	0.0234927	0.0736377	No Significance	ENSG00000074800.16	ENO1	No Significance
132	132	13.4263	-1.0043	0.281321	-3.46237	0.000535445	0.00352609	Down	ENSG00000232208.2	ENSG00000232208	Down
133	133	655.879	-0.0768669	0.0871561	-0.881911	0.377825	0.552767	No Significance	ENSG00000180758.12	GPR157	No Significance
134	134	381.44	0.0828968	0.188229	0.440474	0.659594	0.78587	No Significance	ENSG00000228526.8	MIR34AHG	No Significance
135	135	29.9996	0.640175	0.23854	2.6859	0.00723337	0.0294931	No Significance	ENSG00000234546.5	LNCTAM34A	No Significance
136	136	1727.29	0.660894	0.0777991	8.49515	1.97669095690305e-17	1.79477944478428e-15	No Significance	ENSG00000049239.13	H6PD	No Significance
137	137	2118.38	-0.261061	0.116676	-2.2374	0.02526	0.0778218	No Significance	ENSG00000171621.14	SPSB1	No Significance
138	138	14.4687	0.212119	0.283463	0.749086	0.453805	0.622966	No Significance	ENSG00000284693.2	LINC02606	No Significance
139	139	780.361	0.27773	0.11606	2.39319	0.0167027	0.0569651	No Significance	ENSG00000171612.7	SLC25A33	No Significance
140	140	1694.82	-0.55198	0.106376	-5.18834	2.12171426182033e-07	3.76413620514097e-06	No Significance	ENSG00000188807.13	TMEM201	No Significance
141	141	569.638	-0.663876	0.135106	-4.91146	9.04011743419263e-07	1.40673581641693e-05	No Significance	ENSG00000171608.18	PIK3CD	No Significance
142	142	107.513	0.808983	0.27961	2.90135	0.00371557	0.0172174	No Significance	ENSG00000231789.4	PIK3CD-AS2	No Significance
143	143	11042.4	-0.280266	0.0951865	-2.94437	0.00323614	0.0154113	No Significance	ENSG00000171603.18	CLSTN1	No Significance
144	144	429.464	0.0860484	0.14218	0.6052	0.545046	0.699299	No Significance	ENSG00000178585.15	CTNNBIP1	No Significance
145	145	1677.7	-0.232577	0.108421	-2.14503	0.0319502	0.0929157	No Significance	ENSG00000162441.12	LZIC	No Significance
146	146	15.9911	0.459636	0.276638	1.66419	0.0960744	0.213377	No Significance	ENSG00000228150.1	ENSG00000228150	No Significance
147	147	216.222	-0.66547	0.138754	-4.78974	1.66998000549677e-06	2.43526099437934e-05	No Significance	ENSG00000173614.14	NMNAT1	No Significance
148	148	7.69576	-0.0832049	0.282626	-0.295933	0.767281	0.858037	No Significance	ENSG00000202415.1	RN7SKP269	No Significance
149	149	26.9256	0.685935	0.240525	2.85563	0.00429518	0.0194308	No Significance	ENSG00000162444.12	RBP7	No Significance
150	150	2782.36	0.0188188	0.0773241	0.243377	0.807714	0.884268	No Significance	ENSG00000130939.20	UBE4B	No Significance
151	151	3675.31	0.0122862	0.125436	0.0979482	0.921973	0.95553	No Significance	ENSG00000054523.20	KIF1B	No Significance
152	152	43.7468	1.01401	0.253742	3.998	6.38807900035062e-05	0.000580841	Up	ENSG00000284642.1	ENSG00000284642	Up
153	153	82499.2	0.526836	0.0867019	6.07641	1.22901952237584e-09	3.58445405851705e-08	No Significance	ENSG00000142657.21	PGD	No Significance
154	154	110.791	-0.456481	0.176609	-2.58092	0.00985387	0.0378597	No Significance	ENSG00000175279.22	CENPS	No Significance
155	155	9.60978	-0.138201	0.286155	-0.481132	0.630423	0.765323	No Significance	ENSG00000241563.4	CORT	No Significance
156	156	2812.99	-0.260582	0.130197	-2.00137	0.0453522	0.121602	No Significance	ENSG00000160049.12	DFFA	No Significance
157	157	1014.21	0.114236	0.192591	0.593149	0.553081	0.705377	No Significance	ENSG00000142655.13	PEX14	No Significance
158	158	124.707	-0.476631	0.151873	-3.13351	0.00172729	0.0092692	No Significance	ENSG00000130940.15	CASZ1	No Significance
159	159	13.6225	-0.487171	0.270854	-1.84238	0.0654189	0.160741	No Significance	ENSG00000272078.1	ENSG00000272078	No Significance
160	160	11543.5	-0.521598	0.107826	-4.83736	1.31574133191788e-06	1.97248480514699e-05	No Significance	ENSG00000120948.19	TARDBP	No Significance
161	161	55.7605	0.329561	0.254006	1.29914	0.193897	0.353272	No Significance	ENSG00000009724.18	MASP2	No Significance
162	162	7708.46	-0.35724	0.18123	-1.97119	0.0487025	0.128713	No Significance	ENSG00000116649.10	SRM	No Significance
163	163	3001.31	-0.169716	0.084338	-2.0123	0.0441882	0.119367	No Significance	ENSG00000171824.14	EXOSC10	No Significance
164	164	30.1961	0.081408	0.230809	0.352871	0.724185	0.830642	No Significance	ENSG00000230337.3	EXOSC10-AS1	No Significance
165	165	3699.14	0.0110187	0.09475	0.116292	0.907421	0.945874	No Significance	ENSG00000198793.14	MTOR	No Significance
166	166	2046.45	-0.310354	0.111001	-2.79581	0.00517695	0.0225915	No Significance	ENSG00000120942.14	UBIAD1	No Significance
167	167	90.0184	1.06575	0.269376	3.96311	7.39795531662912e-05	0.000662341	Up	ENSG00000116661.11	FBXO2	Up
168	168	889.997	-0.108338	0.199271	-0.543637	0.586691	0.731711	No Significance	ENSG00000132879.14	FBXO44	No Significance
169	169	1429.53	-0.0415958	0.119953	-0.346767	0.728766	0.83332	No Significance	ENSG00000116670.16	MAD2L2	No Significance
170	170	112.466	-0.139488	0.24985	-0.55792	0.576899	0.72386	No Significance	ENSG00000116663.11	FBXO6	No Significance
171	171	9.31784	0.91158	0.273162	3.46671	0.00052688	0.0034816	No Significance	ENSG00000162490.7	DRAXIN	No Significance
172	172	1934.74	0.0156275	0.153811	0.101601	0.919074	0.953293	No Significance	ENSG00000177674.16	AGTRAP	No Significance
173	173	416.111	0.59023	0.115512	5.11023	3.21764557356624e-07	5.47625637891924e-06	No Significance	ENSG00000177000.13	MTHFR	No Significance
174	174	765.816	0.584931	0.11754	4.97682	6.46378877939089e-07	1.03512038447999e-05	No Significance	ENSG00000011021.23	CLCN6	No Significance
175	175	29.19	0.666901	0.287739	2.3281	0.0199066	0.0648142	No Significance	ENSG00000285646.2	ENSG00000285646	No Significance
176	176	3619.64	0.188275	0.177752	1.05919	0.289511	0.463319	No Significance	ENSG00000116685.17	KIAA2013	No Significance
177	177	7551.1	-0.17482	0.111425	-1.56892	0.116666	0.245281	No Significance	ENSG00000083444.17	PLOD1	No Significance
178	178	5130.2	-0.125656	0.094542	-1.32909	0.183817	0.339942	No Significance	ENSG00000116688.18	MFN2	No Significance
179	179	686.293	0.00977604	0.22673	0.0431158	0.965609	0.980793	No Significance	ENSG00000116691.11	MIIP	No Significance
180	180	13.8236	0.45752	0.279072	1.64174	0.100645	0.220249	No Significance	ENSG00000028137.19	TNFRSF1B	No Significance
181	181	1858.99	0.21151	0.140771	1.50254	0.132958	0.26926	No Significance	ENSG00000048707.15	VPS13D	No Significance
182	182	2588.58	0.253945	0.201542	1.26002	0.207661	0.370108	No Significance	ENSG00000162496.9	DHRS3	No Significance
183	183	56.739	1.2014	0.24852	4.82847	1.37582997995382e-06	2.04979499103182e-05	Up	ENSG00000288927.2	ENSG00000288927	Up
184	184	14.8511	0.677715	0.284941	2.38238	0.0172011	0.0582724	No Significance	ENSG00000272482.2	ENSG00000272482	No Significance
185	185	1730.2	0.26743	0.13662	1.95752	0.0502868	0.131661	No Significance	ENSG00000116731.23	PRDM2	No Significance
186	186	328.432	-0.140477	0.199003	-0.705752	0.480342	0.646864	No Significance	ENSG00000189337.17	KAZN	No Significance
187	187	19.4487	0.540474	0.262847	2.05809	0.0395814	0.109626	No Significance	ENSG00000175147.13	TMEM51-AS1	No Significance
188	188	1200.72	-0.362526	0.147444	-2.4585	0.0139519	0.0496393	No Significance	ENSG00000171729.14	TMEM51	No Significance
189	189	31.4139	-0.264063	0.253955	-1.0377	0.299409	0.47383	No Significance	ENSG00000142621.21	FHAD1	No Significance
190	190	6522.21	-0.103015	0.168839	-0.610132	0.541774	0.696774	No Significance	ENSG00000142634.13	EFHD2	No Significance
191	191	706.234	0.430249	0.134328	3.20332	0.00135852	0.00760842	No Significance	ENSG00000132906.18	CASP9	No Significance
192	192	1221.5	-0.0389887	0.126279	-0.308754	0.757509	0.851773	No Significance	ENSG00000116138.13	DNAJC16	No Significance
193	193	599.421	0.0881741	0.169444	0.52036	0.602813	0.745011	No Significance	ENSG00000116771.6	AGMAT	No Significance
194	194	20.9242	-0.149599	0.25972	-0.574883	0.565371	0.714872	No Significance	ENSG00000235084.3	CHCHD2P6	No Significance
195	195	1546.48	0.286167	0.157939	1.81194	0.0699955	0.169137	No Significance	ENSG00000197312.13	DDI2	No Significance
196	196	2694.07	-0.114571	0.12516	-0.915377	0.359994	0.534586	No Significance	ENSG00000116786.13	PLEKHM2	No Significance
197	197	17.5766	0.136625	0.287499	0.475723	0.634272	0.767506	No Significance	ENSG00000237938.5	ENSG00000237938	No Significance
198	198	16.6304	0.352331	0.286339	1.2304	0.218547	0.383131	No Significance	ENSG00000162461.8	SLC25A34	No Significance
199	199	1497.88	-0.548348	0.131815	-4.15948	3.18976380429861e-05	0.000320793	No Significance	ENSG00000162458.13	FBLIM1	No Significance
200	200	296.671	-0.637264	0.181291	-3.51227	0.000444288	0.0030113	No Significance	ENSG00000224321.1	RPL12P14	No Significance
201	201	180.643	0.0856942	0.153498	0.558229	0.576688	0.72377	No Significance	ENSG00000233954.7	UQCRHL	No Significance
202	202	19.9981	-0.509827	0.270561	-1.87412	0.0609139	0.152363	No Significance	ENSG00000178715.8	ENSG00000178715	No Significance
203	203	166.139	0.318153	0.16163	1.9688	0.0489762	0.129267	No Significance	ENSG00000179743.4	SPEN-AS1	No Significance
204	204	5729.09	0.477652	0.141258	3.38143	0.000721084	0.0045124	No Significance	ENSG00000065526.13	SPEN	No Significance
205	205	741.725	0.209164	0.229419	0.911707	0.361923	0.536515	No Significance	ENSG00000116809.12	ZBTB17	No Significance
206	206	28.1886	0.0835975	0.238239	0.350937	0.725636	0.831217	No Significance	ENSG00000232456.1	FAM131C2P	No Significance
207	207	539.118	0.348986	0.182274	1.91472	0.0555285	0.142061	No Significance	ENSG00000185519.9	FAM131C	No Significance
208	208	13667.1	0.0400494	0.0818338	0.4894	0.624559	0.760846	No Significance	ENSG00000142627.13	EPHA2	No Significance
209	209	17.993	0.578447	0.280375	2.06713	0.0387216	0.107803	No Significance	ENSG00000227959.2	EPHA2-AS1	No Significance
210	210	9.39177	0.447086	0.286892	1.56029	0.118691	0.248039	No Significance	ENSG00000224621.1	ENSG00000224621	No Significance
211	211	13.984	0.0848462	0.245162	0.346359	0.729073	0.833467	No Significance	ENSG00000037637.11	FBXO42	No Significance
212	212	348.41	-0.788584	0.145316	-5.42212	5.88958299984962e-08	1.1855674957795e-06	No Significance	ENSG00000055070.17	SZRD1	No Significance
213	213	220.668	-0.479342	0.277423	-1.73009	0.0836133	0.192567	No Significance	ENSG00000157191.20	NECAP2	No Significance
214	214	184.847	-0.102211	0.246596	-0.414345	0.678621	0.799538	No Significance	ENSG00000219481.11	NBPF1	No Significance
215	215	75.477	0.0629518	0.231035	0.272628	0.785139	0.869571	No Significance	ENSG00000291072.1	ENSG00000291072	No Significance
216	216	49.2359	-0.00205552	0.275219	-0.00747031	0.99404	0.99663	No Significance	ENSG00000186301.8	MST1P2	No Significance
217	217	65.439	-0.673234	0.223366	-3.00266	0.00267628	0.0131552	No Significance	ENSG00000236698.1	EIF1AXP1	No Significance
218	218	152.43	-0.166153	0.252874	-0.656583	0.511449	0.672888	No Significance	ENSG00000058453.17	CROCC	No Significance
219	219	15.0816	-0.0309251	0.282608	-0.109519	0.912791	0.949798	No Significance	ENSG00000228549.5	ENSG00000228549	No Significance
220	220	19.6277	0.262384	0.287013	0.910404	0.36261	0.537244	No Significance	ENSG00000159363.19	ATP13A2	No Significance
221	221	125.231	-1.28329	0.278723	-4.62657	3.71762514430984e-06	4.9081321263937e-05	Down	ENSG00000117118.11	SDHB	Down
222	222	33.356	-0.342332	0.287771	-1.19239	0.233107	0.399491	No Significance	ENSG00000117115.13	PADI2	No Significance
223	223	36.8071	-0.871092	0.284691	-3.06877	0.00214942	0.010995	No Significance	ENSG00000142623.11	PADI1	No Significance
224	224	37.5111	-0.857445	0.287072	-3.03046	0.00244186	0.012215	No Significance	ENSG00000142619.4	PADI3	No Significance
225	225	12.8798	-0.47878	0.28786	-1.66131	0.0966512	0.214319	No Significance	ENSG00000179051.14	RCC2	No Significance
226	226	690.938	-0.457797	0.133317	-3.43309	0.000596754	0.00386365	No Significance	ENSG00000074964.17	ARHGEF10L	No Significance
227	227	106.736	-0.860265	0.197134	-4.34907	1.36714064501643e-05	0.000154347	No Significance	ENSG00000117148.8	ACTL8	No Significance
228	228	464.43	0.018619	0.126609	0.147051	0.883092	0.931177	No Significance	ENSG00000179023.9	KLHDC7A	No Significance
229	229	366.095	0.449686	0.185075	2.43002	0.0150979	0.0527153	No Significance	ENSG00000009709.12	PAX7	No Significance
230	230	1501.55	-0.227055	0.157418	-1.44228	0.149222	0.292906	No Significance	ENSG00000159423.17	ALDH4A1	No Significance
231	231	3431.63	-0.204387	0.175401	-1.16523	0.243926	0.411186	No Significance	ENSG00000169991.11	IFFO2	No Significance
232	232	14.9759	-0.0385232	0.286614	-0.13399	0.89341	0.937589	No Significance	ENSG00000272084.1	ENSG00000272084	No Significance
233	233	7657.34	0.496332	0.176985	2.80443	0.00504062	0.022127	No Significance	ENSG00000127481.15	UBR4	No Significance
234	234	12.1183	0.608647	0.280191	2.17334	0.0297545	0.0878441	No Significance	ENSG00000230424.3	EMC1-AS1	No Significance
235	235	4424.02	0.052326	0.0651648	0.802981	0.421986	0.593222	No Significance	ENSG00000127463.16	EMC1	No Significance
236	236	5046.56	-0.10295	0.110983	-0.927616	0.353607	0.528489	No Significance	ENSG00000053372.5	MRTO4	No Significance
237	237	53.4193	0.266277	0.193464	1.37772	0.168289	0.319183	No Significance	ENSG00000286064.1	ENSG00000286064	No Significance
238	238	20.6508	0.184083	0.249576	0.738585	0.460159	0.628689	No Significance	ENSG00000211454.16	AKR7L	No Significance
239	239	20.8239	-0.241817	0.287868	-0.836388	0.402937	0.576278	No Significance	ENSG00000270728.1	ENSG00000270728	No Significance
240	240	1795.41	-0.0330135	0.171102	-0.192942	0.847004	0.910379	No Significance	ENSG00000053371.13	AKR7A2	No Significance
241	241	927.313	-0.0780026	0.15557	-0.501373	0.616109	0.754756	No Significance	ENSG00000040487.13	SLC66A1	No Significance
242	242	9286.01	0.0585103	0.138034	0.423882	0.671652	0.794728	No Significance	ENSG00000077549.19	CAPZB	No Significance
243	243	204.176	-0.755274	0.182706	-4.12909	3.64207270022767e-05	0.000358967	No Significance	ENSG00000173436.15	MICOS10	No Significance
244	244	1351.33	0.30776	0.150297	2.04772	0.0405877	0.111818	No Significance	ENSG00000158747.15	NBL1	No Significance
245	245	12.0762	0.502525	0.285077	1.76534	0.0775065	0.18212	No Significance	ENSG00000226396.1	ENSG00000226396	No Significance
246	246	10.6434	-0.101497	0.287276	-0.350858	0.725695	0.831235	No Significance	ENSG00000158748.4	HTR6	No Significance
247	247	443.015	-0.104045	0.13173	-0.78981	0.429639	0.599936	No Significance	ENSG00000162542.14	TMCO4	No Significance
248	248	561.614	0.1902	0.127221	1.49511	0.134886	0.271991	No Significance	ENSG00000169914.6	OTUD3	No Significance
249	249	24.0748	-0.333959	0.285974	-1.17878	0.238488	0.405391	No Significance	ENSG00000162543.6	UBXN10	No Significance
250	250	4762.5	0.0776999	0.100182	0.775593	0.43799	0.607498	No Significance	ENSG00000162545.6	CAMK2N1	No Significance
251	251	2387.83	-0.130163	0.0669068	-1.9454	0.0517266	0.134443	No Significance	ENSG00000090432.7	MUL1	No Significance
252	252	172.748	-0.297765	0.220078	-1.35193	0.176398	0.330139	No Significance	ENSG00000183114.8	FAM43B	No Significance
253	253	444.67	0.00665266	0.114857	0.0579207	0.953812	0.974001	No Significance	ENSG00000158825.6	CDA	No Significance
254	254	757.835	-0.647746	0.0952854	-6.79543	1.07986527849601e-11	4.45103356440463e-10	No Significance	ENSG00000158828.8	PINK1	No Significance
255	255	120.596	0.189976	0.184185	1.03164	0.302241	0.476481	No Significance	ENSG00000117242.7	PINK1-AS	No Significance
256	256	10098.1	0.166994	0.0990128	1.68659	0.091682	0.206191	No Significance	ENSG00000244038.11	DDOST	No Significance
257	257	83.1425	0.251559	0.219181	1.14797	0.250982	0.419481	No Significance	ENSG00000117245.13	KIF17	No Significance
258	258	576.287	0.376112	0.122414	3.07272	0.00212115	0.0108706	No Significance	ENSG00000189410.12	SH2D5	No Significance
259	259	12573	0.207913	0.144695	1.43692	0.150742	0.295078	No Significance	ENSG00000127483.19	HP1BP3	No Significance
260	260	4449.77	0.164197	0.117437	1.39817	0.162061	0.310678	No Significance	ENSG00000075151.24	EIF4G3	No Significance
261	261	10610.5	-0.302698	0.0935042	-3.23724	0.00120693	0.00689997	No Significance	ENSG00000117298.16	ECE1	No Significance
262	262	9.25409	0.308721	0.286999	1.07735	0.281324	0.453953	No Significance	ENSG00000231105.2	ECE1-AS1	No Significance
263	263	17.3518	-0.675112	0.270699	-2.45834	0.013958	0.0496448	No Significance	ENSG00000187952.9	HS6ST1P1	No Significance
264	264	583.041	-0.021215	0.0871056	-0.243552	0.807578	0.884248	No Significance	ENSG00000142794.19	NBPF3	No Significance
265	265	27.9865	1.00168	0.277009	3.62003	0.000294565	0.00214451	Up	ENSG00000162551.14	ALPL	Up
266	266	7310.86	1.30089	0.207718	6.26486	3.73167247022971e-10	1.19718272299086e-08	Up	ENSG00000076864.21	RAP1GAP	Up
267	267	2527.16	-0.370777	0.10254	-3.61578	0.00029945	0.0021776	No Significance	ENSG00000090686.16	USP48	No Significance
268	268	14.237	0.171865	0.287887	0.597202	0.550373	0.703555	No Significance	ENSG00000187942.12	LDLRAD2	No Significance
269	269	6530.82	0.130184	0.175956	0.739866	0.459381	0.628072	No Significance	ENSG00000142798.20	HSPG2	No Significance
270	270	32.8634	-0.109432	0.249119	-0.439362	0.660399	0.786403	No Significance	ENSG00000218510.9	LINC00339	No Significance
271	271	14.5641	0.058712	0.28345	0.206974	0.83603	0.903173	No Significance	ENSG00000285752.1	CDC42-AS1	No Significance
272	272	39.3757	0.557796	0.242145	2.30474	0.0211809	0.0680652	No Significance	ENSG00000070831.18	CDC42	No Significance
273	273	96.1838	0.364095	0.218268	1.66873	0.0951707	0.211834	No Significance	ENSG00000162552.15	WNT4	No Significance
274	274	8.3296	0.386182	0.28332	1.35999	0.173833	0.32677	No Significance	ENSG00000285873.1	ENSG00000285873	No Significance
275	275	1546.49	-0.0174394	0.118685	-0.146939	0.883181	0.931219	No Significance	ENSG00000184677.18	ZBTB40	No Significance
276	276	3779.04	-1.66586	0.169068	-9.85137	6.76189600037991e-23	1.01687293836963e-20	Down	ENSG00000133216.17	EPHB2	Down
277	277	6031.25	-0.258043	0.0772536	-3.34017	0.000837278	0.0050954	No Significance	ENSG00000004487.18	KDM1A	No Significance
278	278	3563.24	-0.209363	0.152932	-1.36897	0.171009	0.322688	No Significance	ENSG00000169641.15	LUZP1	No Significance
279	279	1486.39	-0.689224	0.121841	-5.65573	1.5518362735327e-08	3.58169021933226e-07	No Significance	ENSG00000179546.5	HTR1D	No Significance
280	280	28.513	-1.16912	0.287427	-4.05085	5.10329471262333e-05	0.000479889	Down	ENSG00000125944.22	HNRNPR	Down
281	281	12.8763	-1.54351	0.287745	-4.77988	1.75403829254679e-06	2.5328944556064e-05	Down	ENSG00000117318.9	ID3	Down
282	282	23098.1	0.239177	0.0868018	2.75545	0.00586122	0.0249387	No Significance	ENSG00000142676.14	RPL11	No Significance
283	283	14.0222	-0.146177	0.285176	-0.509762	0.610218	0.750649	No Significance	ENSG00000236810.8	ELOA-AS1	No Significance
284	284	3302.89	-0.101542	0.0682402	-1.48799	0.136753	0.274749	No Significance	ENSG00000011007.13	ELOA	No Significance
285	285	1695.37	0.0786249	0.092553	0.849516	0.395594	0.569628	No Significance	ENSG00000057757.10	PITHD1	No Significance
286	286	2289	0.107814	0.148353	0.726737	0.467387	0.635767	No Significance	ENSG00000011009.11	LYPLA2	No Significance
287	287	2377.56	0.0553145	0.0836517	0.661245	0.508455	0.670468	No Significance	ENSG00000117308.15	GALE	No Significance
288	288	537.515	0.168262	0.124914	1.3471	0.177947	0.332146	No Significance	ENSG00000117305.15	HMGCL	No Significance
289	289	712.2	-0.0196096	0.151826	-0.129159	0.897232	0.939959	No Significance	ENSG00000179163.12	FUCA1	No Significance
290	290	3088.06	-0.402393	0.155669	-2.58486	0.00974187	0.0375118	No Significance	ENSG00000189266.13	PNRC2	No Significance
291	291	7119.44	-0.389242	0.0824863	-4.71879	2.37247834497126e-06	3.29969910855144e-05	No Significance	ENSG00000188529.15	SRSF10	No Significance
292	292	330.164	-0.646826	0.159605	-4.04972	5.12800080611906e-05	0.000481977	No Significance	ENSG00000142661.19	MYOM3	No Significance
293	293	212.567	0.111699	0.14731	0.758346	0.448244	0.617535	No Significance	ENSG00000142677.4	IL22RA1	No Significance
294	294	216.909	0.966482	0.155426	6.21802	5.03481353744786e-10	1.57585570377779e-08	No Significance	ENSG00000185436.12	IFNLR1	No Significance
295	295	64.1192	2.13918	0.230038	9.18931	3.95374957425779e-20	4.61246821544777e-18	Up	ENSG00000158055.17	GRHL3	Up
296	296	596.352	-0.355708	0.136377	-2.60787	0.00911088	0.0355298	No Significance	ENSG00000001460.18	STPG1	No Significance
297	297	965.733	0.177865	0.164675	1.08015	0.280074	0.452543	No Significance	ENSG00000001461.17	NIPAL3	No Significance
298	298	1314.44	0.291072	0.132908	2.1901	0.028517	0.0853956	No Significance	ENSG00000117602.13	RCAN3	No Significance
299	299	45.3382	1.62314	0.261964	6.17098	6.78666191493178e-10	2.0670325189956e-08	Up	ENSG00000184454.7	NCMAP	Up
300	300	5120.61	0.0686342	0.119765	0.573075	0.566594	0.715829	No Significance	ENSG00000133226.19	SRRM1	No Significance
301	301	11173.8	-0.51881	0.17092	-3.03541	0.0024021	0.0120663	No Significance	ENSG00000169504.15	CLIC4	No Significance
302	302	899.408	0.491015	0.229596	2.13882	0.03245	0.0940992	No Significance	ENSG00000020633.19	RUNX3	No Significance
303	303	1878.25	0.0187238	0.0993794	0.188411	0.850555	0.912835	No Significance	ENSG00000117614.10	SYF2	No Significance
304	304	27.3212	0.343251	0.281476	1.2222	0.221631	0.386349	No Significance	ENSG00000284602.1	ENSG00000284602	No Significance
305	305	1271.73	-0.0684669	0.146923	-0.466009	0.641209	0.772283	No Significance	ENSG00000117616.18	RSRP1	No Significance
306	306	28.1616	-0.242257	0.242799	-0.995941	0.319279	0.493032	No Significance	ENSG00000224183.1	SDHDP6	No Significance
307	307	5569.61	0.0179757	0.0803868	0.223615	0.823057	0.894199	No Significance	ENSG00000183726.11	TMEM50A	No Significance
308	308	13.0389	0.350287	0.287333	1.22915	0.219016	0.383466	No Significance	ENSG00000238084.4	ENSG00000238084	No Significance
309	309	1352.32	-0.135581	0.123277	-1.09978	0.271429	0.442836	No Significance	ENSG00000204178.11	MACO1	No Significance
310	310	1213.9	-0.517043	0.0863252	-5.98864	2.11598212877666e-09	5.84369296941491e-08	No Significance	ENSG00000157978.12	LDLRAP1	No Significance
311	311	25.2809	-0.74765	0.261503	-2.82968	0.00465949	0.0208195	No Significance	ENSG00000117643.16	MAN1C1	No Significance
312	312	5606.18	-0.277098	0.115566	-2.3977	0.0164983	0.0563977	No Significance	ENSG00000162430.18	SELENON	No Significance
313	313	980.001	0.0310176	0.0893389	0.347188	0.72845	0.833234	No Significance	ENSG00000117640.18	MTFR1L	No Significance
314	314	406.538	-0.593674	0.182424	-3.25298	0.00114203	0.00658564	No Significance	ENSG00000127423.11	AUNIP	No Significance
315	315	202.075	-0.0838287	0.17876	-0.468852	0.639176	0.770917	No Significance	ENSG00000182749.6	PAQR7	No Significance
316	316	8600.37	-0.504833	0.166866	-3.02535	0.00248342	0.0123907	No Significance	ENSG00000117632.23	STMN1	No Significance
317	317	954.479	-0.513212	0.115928	-4.42632	9.58529858158556e-06	0.000113195	No Significance	ENSG00000158006.14	PAFAH2	No Significance
318	318	406.943	0.21863	0.175828	1.24357	0.213657	0.377077	No Significance	ENSG00000175087.10	PDIK1L	No Significance
319	319	33.6377	1.02015	0.278061	3.67207	0.000240595	0.00180554	Up	ENSG00000142675.18	CNKSR1	Up
320	320	1860.93	-0.204271	0.114341	-1.78645	0.074026	0.175895	No Significance	ENSG00000130695.16	CEP85	No Significance
321	321	3734.81	-0.11886	0.173953	-0.683273	0.494434	0.658687	No Significance	ENSG00000142669.15	SH3BGRL3	No Significance
322	322	654.656	-0.051746	0.170108	-0.304187	0.760985	0.854073	No Significance	ENSG00000158062.21	UBXN11	No Significance
323	323	29.8286	-0.00884059	0.268627	-0.0329007	0.973754	0.986143	No Significance	ENSG00000176092.17	CRYBG2	No Significance
324	324	1338.75	0.101745	0.10002	1.01724	0.309038	0.483514	No Significance	ENSG00000117682.18	DHDDS	No Significance
325	325	16082.5	-0.327387	0.104931	-3.12	0.0018085	0.00959679	No Significance	ENSG00000198830.12	HMGN2	No Significance
326	326	15.233	0.77827	0.283093	2.75187	0.00592566	0.0251628	No Significance	ENSG00000260063.1	ENSG00000260063	No Significance
327	327	4933.75	0.491443	0.112783	4.35746	1.31580470589413e-05	0.000149163	No Significance	ENSG00000117713.21	ARID1A	No Significance
328	328	678.112	-0.174961	0.122497	-1.42813	0.153253	0.29858	No Significance	ENSG00000060642.12	PIGV	No Significance
329	329	3464.51	-0.232283	0.114124	-2.03533	0.0418181	0.114487	No Significance	ENSG00000204160.12	ZDHHC18	No Significance
330	330	13633.1	-0.186433	0.112915	-1.65108	0.0987222	0.2172	No Significance	ENSG00000175793.12	SFN	No Significance
331	331	1194.99	-0.0634452	0.0865166	-0.73332	0.463363	0.631767	No Significance	ENSG00000142751.15	GPN2	No Significance
332	332	65.7539	0.662751	0.185809	3.56857	0.00035894	0.00251794	No Significance	ENSG00000289554.1	ENSG00000289554	No Significance
333	333	422.72	0.187797	0.118702	1.58221	0.113603	0.240759	No Significance	ENSG00000198746.13	GPATCH3	No Significance
334	334	9818.18	-0.084569	0.123783	-0.6832	0.494481	0.658703	No Significance	ENSG00000090273.14	NUDC	No Significance
335	335	11576.3	0.0653676	0.220281	0.296746	0.766661	0.857592	No Significance	ENSG00000253368.4	TRNP1	No Significance
336	336	78.6564	-0.322514	0.189604	-1.69885	0.0893468	0.202548	No Significance	ENSG00000158246.8	TENT5B	No Significance
337	337	1854.09	0.233286	0.131431	1.77499	0.0758998	0.179281	No Significance	ENSG00000090020.11	SLC9A1	No Significance
338	338	110.446	-0.43365	0.168748	-2.56641	0.0102756	0.0390207	No Significance	ENSG00000214973.3	CHCHD3P3	No Significance
339	339	58.7537	-0.556293	0.244278	-2.27132	0.0231278	0.072755	No Significance	ENSG00000225159.1	NPM1P39	No Significance
340	340	1285.13	-0.223438	0.0897601	-2.48914	0.0128052	0.046402	No Significance	ENSG00000142784.16	WDTC1	No Significance
341	341	2102.02	0.142735	0.119545	1.194	0.232477	0.398801	No Significance	ENSG00000186501.15	TMEM222	No Significance
342	342	9.3563	-0.207668	0.287849	-0.72472	0.468624	0.636999	No Significance	ENSG00000241547.1	ACTG1P20	No Significance
343	343	39.2856	0.617909	0.275937	2.24428	0.0248145	0.0767562	No Significance	ENSG00000142765.18	SYTL1	No Significance
344	344	865.132	0.114262	0.103786	1.10099	0.2709	0.442387	No Significance	ENSG00000142733.18	MAP3K6	No Significance
345	345	181.839	0.145637	0.187401	0.777126	0.437084	0.606767	No Significance	ENSG00000181773.7	GPR3	No Significance
346	346	6710.64	0.247736	0.0653806	3.78916	0.00015116	0.00121846	No Significance	ENSG00000158195.11	WASF2	No Significance
347	347	1323.59	0.395508	0.224274	1.76359	0.0778009	0.182611	No Significance	ENSG00000126705.15	AHDC1	No Significance
348	348	78.4427	0.893514	0.238968	3.73982	0.000184152	0.00144271	No Significance	ENSG00000235912.1	ENSG00000235912	No Significance
349	349	85.8835	0.375952	0.173108	2.17343	0.0297478	0.087838	No Significance	ENSG00000126709.16	IFI6	No Significance
350	350	352.446	-0.364677	0.112873	-3.2297	0.00123918	0.00705294	No Significance	ENSG00000009780.16	FAM76A	No Significance
351	351	1338.49	-0.428923	0.15621	-2.74562	0.0060396	0.0255161	No Significance	ENSG00000117758.14	STX12	No Significance
352	352	2347.8	0.038431	0.0837604	0.45882	0.646363	0.77616	No Significance	ENSG00000117751.18	PPP1R8	No Significance
353	353	23.7042	0.639279	0.271301	2.35743	0.0184019	0.0611775	No Significance	ENSG00000130775.16	THEMIS2	No Significance
354	354	2440.16	-0.232204	0.121085	-1.91769	0.0551504	0.141319	No Significance	ENSG00000117748.10	RPA2	No Significance
355	355	93.5505	0.540547	0.223299	2.42219	0.0154272	0.0536498	No Significance	ENSG00000130768.15	SMPDL3B	No Significance
356	356	395.985	-0.0487561	0.133451	-0.365327	0.714867	0.824129	No Significance	ENSG00000158156.9	XKR8	No Significance
357	357	1138.6	-0.173068	0.122822	-1.40904	0.158822	0.306177	No Significance	ENSG00000158161.16	EYA3	No Significance
358	358	297.994	-0.339349	0.194723	-1.74256	0.081411	0.188828	No Significance	ENSG00000228589.3	SPCS2P4	No Significance
359	359	30.9053	0.425115	0.235243	1.80976	0.070333	0.169518	No Significance	ENSG00000169403.12	PTAFR	No Significance
360	360	3445.6	0.109033	0.0842288	1.29449	0.195496	0.355445	No Significance	ENSG00000126698.11	DNAJC8	No Significance
361	361	3215.63	0.187982	0.0591357	3.17886	0.00147853	0.00815949	No Significance	ENSG00000204138.13	PHACTR4	No Significance
362	362	5898.91	-0.402821	0.0951735	-4.23239	2.31221104313563e-05	0.000243878	No Significance	ENSG00000180198.17	RCC1	No Significance
363	363	2312.12	0.528297	0.117667	4.48987	7.12651959998083e-06	8.7542039425674e-05	No Significance	ENSG00000242125.3	SNHG3	No Significance
364	364	29.2457	0.0383223	0.260004	0.147416	0.882803	0.930975	No Significance	ENSG00000200087.1	SNORA73B	No Significance
365	365	13.7989	0.0839772	0.280467	0.299899	0.764254	0.855895	No Significance	ENSG00000231468.2	PRDX3P2	No Significance
366	366	136.354	-0.170944	0.202992	-0.841702	0.399955	0.573639	No Significance	ENSG00000279443.1	ENSG00000279443	No Significance
367	367	642.951	-0.0284412	0.122476	-0.232215	0.816371	0.889877	No Significance	ENSG00000180098.9	TRNAU1AP	No Significance
368	368	570.209	-0.216251	0.138775	-1.55817	0.119194	0.248819	No Significance	ENSG00000197989.15	SNHG12	No Significance
369	369	11.1261	0.11439	0.287071	0.400253	0.68897	0.80687	No Significance	ENSG00000221539.1	SNORD99	No Significance
370	370	1162.6	-0.221756	0.0874563	-2.53549	0.0112291	0.0419788	No Significance	ENSG00000120656.14	TAF12	No Significance
371	371	44.8695	-1.24928	0.234005	-5.25538	1.47721285089375e-07	2.70808287303369e-06	Down	ENSG00000188060.8	RAB42	Down
372	372	9.35937	0.0392651	0.287129	0.137227	0.890851	0.935872	No Significance	ENSG00000229388.1	TAF12-DT	No Significance
373	373	695.369	-0.0011955	0.103248	-0.0115794	0.990761	0.994985	No Significance	ENSG00000162419.13	GMEB1	No Significance
374	374	16.5034	0.464519	0.278202	1.67062	0.094796	0.211204	No Significance	ENSG00000289291.1	ENSG00000289291	No Significance
375	375	4732.69	0.0227183	0.0824953	0.275389	0.783017	0.86822	No Significance	ENSG00000198492.16	YTHDF2	No Significance
376	376	711.691	0.366903	0.107008	3.42903	0.00060574	0.00391009	No Significance	ENSG00000159023.23	EPB41	No Significance
377	377	3179.26	0.212644	0.147996	1.43683	0.150767	0.295081	No Significance	ENSG00000116350.18	SRSF4	No Significance
378	378	712.702	0.0324841	0.120972	0.26853	0.788291	0.87183	No Significance	ENSG00000116353.16	MECR	No Significance
379	379	1522.26	0.501916	0.129302	3.88182	0.000103678	0.00088737	No Significance	ENSG00000060656.20	PTPRU	No Significance
380	380	50.146	0.446834	0.209769	2.13196	0.0330103	0.095222	No Significance	ENSG00000186056.11	MATN1-AS1	No Significance
381	381	8.40848	0.379889	0.268359	1.42722	0.153516	0.29874	No Significance	ENSG00000162511.8	LAPTM5	No Significance
382	382	15.7387	-0.365619	0.286578	-1.28123	0.200113	0.361247	No Significance	ENSG00000223382.6	LINC01778	No Significance
383	383	1468.37	-0.223437	0.101551	-2.20013	0.0277976	0.0838305	No Significance	ENSG00000162512.16	SDC3	No Significance
384	384	5231.47	0.10965	0.120535	0.909698	0.362982	0.537423	No Significance	ENSG00000134644.16	PUM1	No Significance
385	385	84.2659	0.369426	0.19347	1.91071	0.0560421	0.143005	No Significance	ENSG00000084628.10	NKAIN1	No Significance
386	386	2617.4	-0.240619	0.105785	-2.27457	0.0229318	0.0723036	No Significance	ENSG00000060688.13	SNRNP40	No Significance
387	387	804.881	-0.189944	0.101399	-1.8731	0.0610552	0.152547	No Significance	ENSG00000121766.16	ZCCHC17	No Significance
388	388	23.804	0.0691747	0.260165	0.265681	0.790485	0.873173	No Significance	ENSG00000121769.8	FABP3	No Significance
389	389	2113.48	-0.477797	0.116091	-4.11536	3.86574913261649e-05	0.000377151	No Significance	ENSG00000168528.12	SERINC2	No Significance
390	390	11.5167	0.172662	0.267909	0.644805	0.519054	0.679765	No Significance	ENSG00000142910.16	TINAGL1	No Significance
391	391	2420.05	-0.184625	0.119038	-1.55093	0.120917	0.251502	No Significance	ENSG00000162517.13	PEF1	No Significance
392	392	274.521	-1.30905	0.130273	-10.0156	1.30108487556839e-23	2.08704856415133e-21	Down	ENSG00000084636.18	COL16A1	Down
393	393	734.446	-0.657237	0.0897521	-7.32004	2.47900953452477e-13	1.33665138739685e-11	No Significance	ENSG00000121753.13	ADGRB2	No Significance
394	394	154.889	-1.44974	0.201264	-7.15633	8.28676739437852e-13	4.18666628804179e-11	Down	ENSG00000134668.13	SPOCD1	Down
395	395	14791.4	0.0223234	0.0859074	0.259854	0.794976	0.876104	No Significance	ENSG00000184007.22	PTP4A2	No Significance
396	396	12366.1	-0.207808	0.0813691	-2.55388	0.0106529	0.0402073	No Significance	ENSG00000121774.18	KHDRBS1	No Significance
397	397	695.937	0.0703976	0.150173	0.46877	0.639234	0.770917	No Significance	ENSG00000121775.18	TMEM39B	No Significance
398	398	4007.45	-0.0881173	0.0910171	-0.968135	0.332977	0.50756	No Significance	ENSG00000025800.14	KPNA6	No Significance
399	399	4604.64	-0.122339	0.0977211	-1.25191	0.210604	0.373247	No Significance	ENSG00000084652.16	TXLNA	No Significance
400	400	66.5164	1.05881	0.214329	4.9384	7.87643018314065e-07	1.24171502535032e-05	Up	ENSG00000160050.16	CCDC28B	Up
401	401	118.986	0.0482886	0.149131	0.323839	0.74606	0.843866	No Significance	ENSG00000160051.12	IQCC	No Significance
402	402	185.394	-0.181478	0.153217	-1.18438	0.236262	0.40305	No Significance	ENSG00000160055.20	TMEM234	No Significance
403	403	10924.1	-0.00172904	0.092854	-0.0186211	0.985143	0.991811	No Significance	ENSG00000084623.12	EIF3I	No Significance
404	404	9.25393	-0.0897087	0.287189	-0.311412	0.755487	0.850481	No Significance	ENSG00000291132.1	ENSG00000291132	No Significance
405	405	22.7501	0.352421	0.284169	1.24078	0.214689	0.378334	No Significance	ENSG00000183615.6	FAM167B	No Significance
406	406	5204.31	0.261055	0.0887431	2.94171	0.00326404	0.0155096	No Significance	ENSG00000116478.12	HDAC1	No Significance
407	407	4667.51	0.177589	0.156107	1.13761	0.255282	0.424346	No Significance	ENSG00000175130.7	MARCKSL1	No Significance
408	408	175.979	0.709226	0.252641	2.80862	0.00497542	0.0219158	No Significance	ENSG00000225828.2	FAM229A	No Significance
409	409	1970.76	-0.0778021	0.0729107	-1.06708	0.285938	0.459204	No Significance	ENSG00000160058.19	BSDC1	No Significance
410	410	252.775	-0.110217	0.124441	-0.885646	0.375809	0.550528	No Significance	ENSG00000160062.15	ZBTB8A	No Significance
411	411	875.385	0.0608842	0.0912475	0.667254	0.50461	0.667393	No Significance	ENSG00000176261.16	ZBTB8OS	No Significance
412	412	4938.6	-0.267216	0.0876375	-3.04907	0.00229549	0.0116187	No Significance	ENSG00000162521.19	RBBP4	No Significance
413	413	169.005	-0.559176	0.136047	-4.10436	4.05440756036703e-05	0.000393165	No Significance	ENSG00000162520.15	SYNC	No Significance
414	414	13.9267	0.454936	0.284843	1.59866	0.109896	0.235697	No Significance	ENSG00000224409.1	ENSG00000224409	No Significance
415	415	6400.59	0.0316847	0.112664	0.281233	0.778532	0.86504	No Significance	ENSG00000162522.11	KIAA1522	No Significance
416	416	12318.1	-0.248926	0.102994	-2.41689	0.0156538	0.0542039	No Significance	ENSG00000134684.13	YARS1	No Significance
417	417	1259.96	-0.369787	0.137073	-2.6975	0.0069863	0.0286736	No Significance	ENSG00000116497.18	S100PBP	No Significance
418	418	18.5466	-0.61826	0.276059	-2.2305	0.0257144	0.0789814	No Significance	ENSG00000160097.21	FNDC5	No Significance
419	419	9.55971	-0.137267	0.287875	-0.475028	0.634767	0.76784	No Significance	ENSG00000121905.10	HPCA	No Significance
420	420	807.759	-0.498766	0.106562	-4.67942	2.87681849535365e-06	3.91625737037217e-05	No Significance	ENSG00000121900.19	TMEM54	No Significance
421	421	1923.64	0.321856	0.135541	2.37464	0.0175659	0.0590922	No Significance	ENSG00000116514.17	RNF19B	No Significance
422	422	8273.85	-0.12561	0.0961561	-1.30631	0.191447	0.34977	No Significance	ENSG00000004455.18	AK2	No Significance
423	423	32.7619	0.219076	0.239553	0.916014	0.35966	0.534189	No Significance	ENSG00000142920.18	AZIN2	No Significance
424	424	232.82	0.319443	0.131301	2.43352	0.014953	0.0523413	No Significance	ENSG00000116525.14	TRIM62	No Significance
425	425	793.773	0.158362	0.173706	0.911669	0.361943	0.536515	No Significance	ENSG00000160094.15	ZNF362	No Significance
426	426	49.6701	-0.230717	0.25523	-0.902149	0.366978	0.540978	No Significance	ENSG00000225313.5	ENSG00000225313	No Significance
427	427	4130.9	-0.275544	0.127974	-2.15307	0.0313129	0.0913523	No Significance	ENSG00000134686.21	PHC2	No Significance
428	428	327.38	-0.133646	0.104178	-1.2827	0.199597	0.360586	No Significance	ENSG00000121903.15	ZSCAN20	No Significance
429	429	1792.71	-0.0434918	0.0750593	-0.579432	0.562298	0.712834	No Significance	ENSG00000163866.9	SMIM12	No Significance
430	430	9.58701	0.478891	0.287466	1.66956	0.095007	0.211592	No Significance	ENSG00000189280.3	GJB5	No Significance
431	431	8.10223	0.0338655	0.26551	0.127088	0.898871	0.940806	No Significance	ENSG00000189433.7	GJB4	No Significance
432	432	212.781	0.282085	0.234387	1.20369	0.228711	0.394389	No Significance	ENSG00000188910.8	GJB3	No Significance
433	433	23.2774	0.74117	0.281386	2.63616	0.00838502	0.033279	No Significance	ENSG00000116544.12	DLGAP3	No Significance
434	434	11.1351	0.63174	0.286777	2.20986	0.0271152	0.0822989	No Significance	ENSG00000284773.1	ENSG00000284773	No Significance
435	435	445.48	0.0176858	0.121061	0.146091	0.88385	0.931619	No Significance	ENSG00000163867.17	ZMYM6	No Significance
436	436	879.147	-0.451076	0.139631	-3.22996	0.00123809	0.0070509	No Significance	ENSG00000197056.11	ZMYM1	No Significance
437	437	20553.5	-0.19421	0.128694	-1.50908	0.131278	0.266727	No Significance	ENSG00000116560.12	SFPQ	No Significance
438	438	2624.61	-0.147755	0.125468	-1.17762	0.238946	0.405884	No Significance	ENSG00000146463.12	ZMYM4	No Significance
439	439	43.8358	0.192617	0.225025	0.856765	0.391575	0.565915	No Significance	ENSG00000229994.1	RPL5P4	No Significance
440	440	2482.06	-0.0431676	0.0936905	-0.460742	0.644984	0.775035	No Significance	ENSG00000142687.19	KIAA0319L	No Significance
441	441	1505.8	0.057033	0.0961742	0.593017	0.55317	0.705444	No Significance	ENSG00000020129.16	NCDN	No Significance
442	442	31.3543	0.432318	0.26719	1.61844	0.105568	0.228503	No Significance	ENSG00000116819.9	TFAP2E	No Significance
443	443	8678.89	-0.0844151	0.0663479	-1.27231	0.203264	0.365086	No Significance	ENSG00000126067.12	PSMB2	No Significance
444	444	968.879	0.00812018	0.134124	0.0605413	0.951725	0.972695	No Significance	ENSG00000142686.8	C1orf216	No Significance
445	445	1497.94	-0.519394	0.131956	-3.93577	8.29290729948397e-05	0.000731913	No Significance	ENSG00000092853.14	CLSPN	No Significance
446	446	524.611	-0.0992119	0.134145	-0.739608	0.459538	0.628152	No Significance	ENSG00000134698.11	AGO4	No Significance
447	447	1826.5	-0.240688	0.158328	-1.52015	0.128472	0.262802	No Significance	ENSG00000092847.14	AGO1	No Significance
448	448	801.529	0.058907	0.127752	0.46112	0.644712	0.774758	No Significance	ENSG00000126070.20	AGO3	No Significance
449	449	899.747	-0.274573	0.108762	-2.52421	0.0115959	0.0429912	No Significance	ENSG00000116863.11	ADPRS	No Significance
450	450	9.34638	0.238867	0.287684	0.828172	0.407573	0.580541	No Significance	ENSG00000171812.13	COL8A2	No Significance
451	451	2707.52	-0.0535188	0.147182	-0.363617	0.716144	0.824954	No Significance	ENSG00000054116.12	TRAPPC3	No Significance
452	452	7827.49	-0.0391217	0.249716	-0.156663	0.87551	0.926481	No Significance	ENSG00000116871.16	MAP7D1	No Significance
453	453	7867.92	0.141411	0.0945671	1.49535	0.134822	0.271947	No Significance	ENSG00000054118.15	THRAP3	No Significance
454	454	95.6012	0.0498724	0.213838	0.233332	0.815503	0.889352	No Significance	ENSG00000214193.11	SH3D21	No Significance
455	455	1135.02	-0.145474	0.206015	-0.7061	0.480126	0.646652	No Significance	ENSG00000196182.11	STK40	No Significance
456	456	1330.24	0.00874238	0.170879	0.0511605	0.959198	0.977133	No Significance	ENSG00000181817.6	LSM10	No Significance
457	457	172.276	0.349295	0.142454	2.45282	0.0141743	0.05021	No Significance	ENSG00000116885.18	OSCP1	No Significance
458	458	2954.94	0.157483	0.1347	1.16914	0.242348	0.409386	No Significance	ENSG00000116898.12	MRPS15	No Significance
459	459	674.058	-0.0432926	0.178201	-0.242928	0.808061	0.884443	No Significance	ENSG00000233621.3	ZC3H12A-DT	No Significance
460	460	1798.14	0.594001	0.216966	2.73802	0.00618107	0.0259885	No Significance	ENSG00000163874.11	ZC3H12A	No Significance
461	461	2089.94	-0.340181	0.0811104	-4.19385	2.74255693674554e-05	0.000283064	No Significance	ENSG00000163875.16	MEAF6	No Significance
462	462	848.511	0.144376	0.0925251	1.56044	0.118656	0.247993	No Significance	ENSG00000163877.11	SNIP1	No Significance
463	463	3049.9	0.367161	0.0865966	4.23998	2.2354117944268e-05	0.000237338	No Significance	ENSG00000134697.13	GNL2	No Significance
464	464	1296.1	-0.21377	0.0947549	-2.25593	0.0240747	0.0750713	No Significance	ENSG00000116922.15	AIRIM	No Significance
465	465	3449.36	-0.528185	0.165347	-3.19428	0.0014018	0.00780541	No Significance	ENSG00000134690.11	CDCA8	No Significance
466	466	209.626	-0.379087	0.131785	-2.87439	0.00404807	0.0185077	No Significance	ENSG00000183317.17	EPHA10	No Significance
467	467	854.564	-0.59867	0.155787	-3.84175	0.000122161	0.0010184	No Significance	ENSG00000185090.15	MANEAL	No Significance
468	468	896.459	0.0799419	0.135731	0.58898	0.555874	0.707429	No Significance	ENSG00000196449.4	YRDC	No Significance
469	469	1266.45	0.265072	0.268895	0.985945	0.32416	0.498739	No Significance	ENSG00000197982.14	C1orf122	No Significance
470	470	1185.48	0.179212	0.107864	1.66149	0.0966159	0.214319	No Significance	ENSG00000188786.10	MTF1	No Significance
471	471	563.418	-0.34332	0.161562	-2.12463	0.0336177	0.0965974	No Significance	ENSG00000204084.14	INPP5B	No Significance
472	472	5543.73	-0.212743	0.0807823	-2.63351	0.00845085	0.033477	No Significance	ENSG00000183431.12	SF3A3	No Significance
473	473	436.317	-0.435946	0.167832	-2.5969	0.00940698	0.0364599	No Significance	ENSG00000183386.10	FHL3	No Significance
474	474	2060.48	-0.190394	0.0893915	-2.12985	0.0331838	0.0956364	No Significance	ENSG00000183520.12	UTP11	No Significance
475	475	9.15839	-0.0486019	0.286132	-0.170872	0.864324	0.920457	No Significance	ENSG00000215895.4	HSPA5P1	No Significance
476	476	600.667	0.0634843	0.110722	0.573369	0.566395	0.715719	No Significance	ENSG00000116954.8	RRAGC	No Significance
477	477	9.25887	0.277589	0.287101	0.972851	0.330627	0.505019	No Significance	ENSG00000228436.4	RRAGC-DT	No Significance
478	478	1076.38	-0.368911	0.125385	-2.942	0.00326099	0.0154991	No Significance	ENSG00000214114.9	MYCBP	No Significance
479	479	97.3873	0.192381	0.205579	0.936218	0.349161	0.524218	No Significance	ENSG00000158315.11	RHBDL2	No Significance
480	480	4292.02	0.263123	0.110124	2.38935	0.0168783	0.0574011	No Significance	ENSG00000174574.16	AKIRIN1	No Significance
481	481	3972.46	0.289149	0.15015	1.92575	0.0541359	0.13922	No Significance	ENSG00000168653.11	NDUFS5	No Significance
482	482	7865.3	0.243597	0.177042	1.37594	0.168841	0.319915	No Significance	ENSG00000127603.32	MACF1	No Significance
483	483	92.7062	-0.0708081	0.208736	-0.339082	0.734548	0.836992	No Significance	ENSG00000183682.8	BMP8A	No Significance
484	484	180.186	0.300234	0.218997	1.37128	0.170288	0.321896	No Significance	ENSG00000291129.1	PPIEL	No Significance
485	485	7978.06	-0.149627	0.141993	-1.05376	0.291994	0.465821	No Significance	ENSG00000090621.15	PABPC4	No Significance
486	486	10.1391	-0.0393581	0.284682	-0.138524	0.889826	0.935562	No Significance	ENSG00000228060.3	PABPC4-AS1	No Significance
487	487	464.979	0.184826	0.130465	1.41667	0.156581	0.302981	No Significance	ENSG00000163909.8	HEYL	No Significance
488	488	18.0747	0.707228	0.28554	2.48833	0.0128343	0.0464724	No Significance	ENSG00000116983.13	HPCAL4	No Significance
489	489	1745.65	0.00528184	0.0719201	0.0734406	0.941455	0.96678	No Significance	ENSG00000084072.17	PPIE	No Significance
490	490	622.627	-0.798706	0.11845	-6.73959	1.58835199059816e-11	6.39627352866612e-10	No Significance	ENSG00000116985.12	BMP8B	No Significance
491	491	12.1184	-0.186315	0.287506	-0.643638	0.51981	0.680025	No Significance	ENSG00000198754.5	OXCT2	No Significance
492	492	11.7504	-0.249139	0.283307	-0.876715	0.380642	0.555579	No Significance	ENSG00000261798.1	ENSG00000261798	No Significance
493	493	8.97069	-0.0897207	0.287057	-0.313049	0.754243	0.849785	No Significance	ENSG00000284719.3	ENSG00000284719	No Significance
494	494	947.766	0.052888	0.102128	0.517862	0.604555	0.746541	No Significance	ENSG00000043514.17	TRIT1	No Significance
495	495	65.0947	0.879574	0.182587	4.82005	1.43521282432915e-06	2.12510858888552e-05	No Significance	ENSG00000116990.12	MYCL	No Significance
496	496	374.315	0.0639616	0.109169	0.585929	0.557924	0.709102	No Significance	ENSG00000168389.18	MFSD2A	No Significance
497	497	20103.5	-0.412078	0.0703139	-5.86051	4.61456821450451e-09	1.18434431414663e-07	No Significance	ENSG00000131236.18	CAP1	No Significance
498	498	5181.48	0.0358398	0.0957919	0.374142	0.708299	0.819769	No Significance	ENSG00000131238.18	PPT1	No Significance
499	499	1242.25	0.151017	0.133605	1.13033	0.258336	0.427872	No Significance	ENSG00000117000.9	RLF	No Significance
500	500	136.74	0.442657	0.172346	2.57026	0.0101623	0.0387126	No Significance	ENSG00000259943.2	ZMPSTE24-DT	No Significance
501	501	6872.06	-0.318331	0.160618	-1.9819	0.0474901	0.126157	No Significance	ENSG00000084073.10	ZMPSTE24	No Significance
502	502	832.874	-0.221739	0.0783019	-2.8316	0.00463156	0.0207236	No Significance	ENSG00000084070.12	SMAP2	No Significance
503	503	101.298	-0.0603121	0.212186	-0.284391	0.77611	0.863397	No Significance	ENSG00000187801.15	ZFP69B	No Significance
504	504	107.088	0.494986	0.160411	3.08733	0.00201966	0.010493	No Significance	ENSG00000260920.2	ENSG00000260920	No Significance
505	505	80.2117	0.111189	0.181369	0.613442	0.539584	0.694977	No Significance	ENSG00000164002.12	EXO5	No Significance
506	506	7.37097	-0.036375	0.286535	-0.126395	0.899419	0.941064	No Significance	ENSG00000238186.1	ENSG00000238186	No Significance
507	507	115.563	0.286354	0.182614	1.56826	0.11682	0.245392	No Significance	ENSG00000117010.17	ZNF684	No Significance
508	508	230.815	-0.15367	0.157935	-0.972994	0.330556	0.505019	No Significance	ENSG00000117016.10	RIMS3	No Significance
509	509	20.4797	0.195572	0.287887	0.678538	0.497431	0.661032	No Significance	ENSG00000272145.2	NFYC-AS1	No Significance
510	510	2530.53	-0.0183376	0.129636	-0.141452	0.887513	0.934099	No Significance	ENSG00000066136.21	NFYC	No Significance
511	511	16.2528	0.462368	0.263715	1.75723	0.0788786	0.184353	No Significance	ENSG00000117013.17	KCNQ4	No Significance
512	512	1065.48	-0.22515	0.262215	-0.85864	0.390539	0.56497	No Significance	ENSG00000179862.7	CITED4	No Significance
513	513	11989.9	-0.769294	0.142568	-5.3959	6.81824943096676e-08	1.35723353977952e-06	No Significance	ENSG00000171793.17	CTPS1	No Significance
514	514	63.0259	-0.325724	0.254516	-1.27893	0.200921	0.362069	No Significance	ENSG00000281207.1	SLFNL1-AS1	No Significance
515	515	109.559	-0.419623	0.223095	-1.87884	0.0602659	0.151246	No Significance	ENSG00000171790.16	SLFNL1	No Significance
516	516	1105.78	-0.527498	0.0986325	-5.34722	8.93174411290679e-08	1.71583974480382e-06	No Significance	ENSG00000010803.17	SCMH1	No Significance
517	517	18.7419	0.205791	0.279722	0.734862	0.462423	0.630978	No Significance	ENSG00000204060.8	FOXO6	No Significance
518	518	119.344	0.388292	0.244757	1.58681	0.112556	0.239368	No Significance	ENSG00000127129.10	EDN2	No Significance
519	519	313.351	-1.06176	0.149921	-7.06843	1.56698871424227e-12	7.44764586677763e-11	Down	ENSG00000127124.16	HIVEP3	Down
520	520	43.5704	0.68441	0.234176	2.92481	0.00344669	0.0162015	No Significance	ENSG00000044012.4	GUCA2B	No Significance
521	521	3095.66	0.248039	0.0788665	3.14508	0.00166041	0.00900065	No Significance	ENSG00000198815.9	FOXJ3	No Significance
522	522	506.858	0.19343	0.111162	1.74019	0.0818264	0.189582	No Significance	ENSG00000177181.15	RIMKLA	No Significance
523	523	13.5855	0.076253	0.287781	0.265028	0.790988	0.873276	No Significance	ENSG00000066185.13	ZMYND12	No Significance
524	524	1811.68	0.0949253	0.0756001	1.25563	0.209248	0.37181	No Significance	ENSG00000127125.9	PPCS	No Significance
525	525	66.5013	0.252102	0.219279	1.15006	0.250121	0.418414	No Significance	ENSG00000186409.19	CCDC30	No Significance
526	526	609.474	0.0638149	0.0894363	0.713543	0.47551	0.642999	No Significance	ENSG00000171960.12	PPIH	No Significance
527	527	35.762	-0.301732	0.25942	-1.16115	0.245579	0.413137	No Significance	ENSG00000285728.3	ENSG00000285728	No Significance
528	528	44899.3	-0.0884775	0.150992	-0.585976	0.557892	0.709102	No Significance	ENSG00000065978.19	YBX1	No Significance
529	529	2235.66	-0.0198142	0.108137	-0.183231	0.854617	0.914934	No Significance	ENSG00000117385.16	P3H1	No Significance
530	530	52.1356	0.0955075	0.199928	0.477818	0.632779	0.7667	No Significance	ENSG00000164008.17	C1orf50	No Significance
531	531	17.7464	0.571228	0.281717	2.03775	0.0415748	0.113934	No Significance	ENSG00000274386.6	TMEM269	No Significance
532	532	157.379	0.20847	0.162389	1.28428	0.199043	0.359888	No Significance	ENSG00000177868.12	SVBP	No Significance
533	533	303.642	0.211136	0.119969	1.76024	0.0783674	0.183448	No Significance	ENSG00000164010.15	ERMAP	No Significance
534	534	17.1457	0.440645	0.287856	1.5369	0.124319	0.256641	No Significance	ENSG00000228192.10	ZNF691-DT	No Significance
535	535	406.217	-0.151359	0.120799	-1.25291	0.21024	0.372746	No Significance	ENSG00000164011.18	ZNF691	No Significance
536	536	20.6407	0.507166	0.280964	1.81252	0.0699058	0.168993	No Significance	ENSG00000225099.1	ATP6V1E1P1	No Significance
537	537	18812.9	-0.097744	0.126628	-0.771896	0.440176	0.609278	No Significance	ENSG00000117394.24	SLC2A1	No Significance
538	538	16.9493	0.546334	0.279533	1.95695	0.0503538	0.131765	No Significance	ENSG00000227533.7	SLC2A1-DT	No Significance
539	539	7195.51	-0.248748	0.0754964	-3.29481	0.000984893	0.00580116	No Significance	ENSG00000117395.13	EBNA1BP2	No Significance
540	540	25.4933	0.134237	0.253177	0.5307	0.595627	0.739453	No Significance	ENSG00000243710.8	CFAP57	No Significance
541	541	17.0734	0.479112	0.286779	1.67619	0.0937005	0.2093	No Significance	ENSG00000117400.18	MPL	No Significance
542	542	46.4508	0.946422	0.239484	3.95521	7.64677493006384e-05	0.00068208	No Significance	ENSG00000234694.2	CDC20-DT	No Significance
543	543	12108.3	-0.147549	0.180042	-0.819522	0.412489	0.584924	No Significance	ENSG00000117399.14	CDC20	No Significance
544	544	6668.22	-0.262265	0.0798648	-3.28382	0.0010241	0.0059936	No Significance	ENSG00000066322.15	ELOVL1	No Significance
545	545	26.072	0.269667	0.247727	1.09021	0.275619	0.447531	No Significance	ENSG00000288772.2	ENSG00000288772	No Significance
546	546	1463.48	0.0311513	0.0942824	0.330407	0.741093	0.841049	No Significance	ENSG00000159479.17	MED8	No Significance
547	547	15.7318	-0.243448	0.281408	-0.866482	0.386226	0.560982	No Significance	ENSG00000229431.1	MED8-AS1	No Significance
548	548	963.137	0.431088	0.149137	2.89064	0.00384457	0.0177043	No Significance	ENSG00000198198.17	SZT2	No Significance
549	549	10465.2	-0.723226	0.108552	-6.6623	2.69566700373711e-11	1.05038247277198e-09	No Significance	ENSG00000142949.17	PTPRF	No Significance
550	550	674.429	-0.217758	0.129022	-1.68759	0.0914896	0.205927	No Significance	ENSG00000066135.13	KDM4A	No Significance
551	551	43.1502	-0.375027	0.234811	-1.59365	0.111015	0.237358	No Significance	ENSG00000236200.7	KDM4A-AS1	No Significance
552	552	31.9201	-0.047494	0.253292	-0.187778	0.851051	0.913097	No Significance	ENSG00000126091.21	ST3GAL3	No Significance
553	553	22.4956	0.785705	0.269632	2.91341	0.00357507	0.0167396	No Significance	ENSG00000117407.17	ARTN	No Significance
554	554	47.813	-0.0559835	0.260217	-0.215171	0.829634	0.898431	No Significance	ENSG00000237950.3	LINC02918	No Significance
555	555	12.9792	0.446835	0.281407	1.58589	0.112763	0.239631	No Significance	ENSG00000288573.3	ENSG00000288573	No Significance
556	556	1767.61	-0.382226	0.0968952	-3.94446	7.9978919798842e-05	0.000708503	No Significance	ENSG00000117408.11	IPO13	No Significance
557	557	9.70019	0.305278	0.287856	1.05533	0.291276	0.465177	No Significance	ENSG00000285649.1	ENSG00000285649	No Significance
558	558	2599.22	-0.0906257	0.0999181	-0.906994	0.36441	0.538792	No Significance	ENSG00000132768.14	DPH2	No Significance
559	559	3331.97	-0.0474924	0.140935	-0.336981	0.736131	0.838091	No Significance	ENSG00000117410.14	ATP6V0B	No Significance
560	560	2705.85	-0.292901	0.170088	-1.722	0.0850701	0.195035	No Significance	ENSG00000117411.18	B4GALT2	No Significance
561	561	247.145	0.176478	0.172099	1.02555	0.305102	0.479226	No Significance	ENSG00000159214.13	CCDC24	No Significance
562	562	1480.43	-0.54382	0.149424	-3.63901	0.000273685	0.00201459	No Significance	ENSG00000196517.13	SLC6A9	No Significance
563	563	67.3296	-0.241511	0.204968	-1.17646	0.23941	0.406249	No Significance	ENSG00000230615.8	ENSG00000230615	No Significance
564	564	7.93072	-0.245522	0.27545	-0.889329	0.373826	0.548399	No Significance	ENSG00000171872.5	KLF17	No Significance
565	565	1265.68	-0.0104261	0.114843	-0.0907849	0.927664	0.958637	No Significance	ENSG00000178028.14	DMAP1	No Significance
566	566	2782.38	0.0914646	0.143738	0.636328	0.524563	0.683961	No Significance	ENSG00000117419.16	ERI3	No Significance
567	567	1810.85	0.209262	0.14632	1.43018	0.152666	0.297708	No Significance	ENSG00000187147.19	RNF220	No Significance
568	568	333.767	1.25707	0.16335	7.69375	1.42884627203121e-14	8.99837036996818e-13	Up	ENSG00000126106.14	TMEM53	Up
569	569	21.8243	0.879894	0.279053	3.15362	0.00161258	0.00878587	No Significance	ENSG00000198520.12	ARMH1	No Significance
570	570	3198.96	-0.363732	0.145654	-2.49716	0.0125194	0.0455979	No Significance	ENSG00000142945.13	KIF2C	No Significance
571	571	30203.8	0.192418	0.103908	1.85181	0.0640533	0.158092	No Significance	ENSG00000142937.12	RPS8	No Significance
572	572	10.8855	0.357633	0.287817	1.24206	0.214215	0.377846	No Significance	ENSG00000200913.1	SNORD46	No Significance
573	573	9.233	0.395981	0.286401	1.37664	0.168625	0.319632	No Significance	ENSG00000142959.5	BEST4	No Significance
574	574	745.646	0.191232	0.148813	1.2851	0.198758	0.359556	No Significance	ENSG00000173846.13	PLK3	No Significance
575	575	16.7083	0.762535	0.287322	2.66829	0.00762384	0.0308228	No Significance	ENSG00000188396.4	DYNLT4	No Significance
576	576	8.21666	0.945711	0.282312	3.37054	0.000750215	0.00464486	No Significance	ENSG00000290041.1	ENSG00000290041	No Significance
577	577	209.115	0.310526	0.195107	1.59212	0.111359	0.237828	No Significance	ENSG00000222009.9	BTBD19	No Significance
578	578	34.4854	0.164115	0.277576	0.590362	0.554948	0.706915	No Significance	ENSG00000117425.14	PTCH2	No Significance
579	579	1260.34	-0.235498	0.156173	-1.50785	0.131593	0.267281	No Significance	ENSG00000070785.17	EIF2B3	No Significance
580	580	11.3397	0.365809	0.279825	1.31113	0.189814	0.347876	No Significance	ENSG00000268949.1	MRPS17P1	No Significance
581	581	1783.7	-0.474917	0.0733692	-6.4724	9.64614564168118e-11	3.4512761609056e-09	No Significance	ENSG00000126107.15	HECTD3	No Significance
582	582	1356.82	0.0411537	0.0858241	0.479515	0.631572	0.766116	No Significance	ENSG00000126088.14	UROD	No Significance
583	583	335.455	-0.134442	0.20103	-0.668728	0.503669	0.666561	No Significance	ENSG00000162415.7	ZSWIM5	No Significance
584	584	26.0378	0.780044	0.253122	3.08115	0.00206206	0.0106471	No Significance	ENSG00000281912.1	LINC01144	No Significance
585	585	163.348	0.107755	0.156592	0.688073	0.491407	0.65638	No Significance	ENSG00000186603.7	HPDL	No Significance
586	586	37.998	-0.373212	0.26167	-1.42316	0.15469	0.300316	No Significance	ENSG00000132781.21	MUTYH	No Significance
587	587	852.255	-0.158398	0.108365	-1.46164	0.143841	0.285032	No Significance	ENSG00000132773.12	TOE1	No Significance
588	588	23.933	0.613149	0.275215	2.23341	0.0255217	0.0784897	No Significance	ENSG00000070759.17	TESK2	No Significance
589	589	109.447	0.472531	0.182042	2.59707	0.00940214	0.0364515	No Significance	ENSG00000280670.3	CCDC163	No Significance
590	590	198.816	-0.327355	0.174602	-1.8741	0.0609169	0.152363	No Significance	ENSG00000132763.15	MMACHC	No Significance
591	591	37377.8	0.12121	0.0595936	2.03395	0.0419569	0.114753	No Significance	ENSG00000117450.15	PRDX1	No Significance
592	592	2658.68	0.15082	0.120698	1.24956	0.211459	0.374356	No Significance	ENSG00000117448.14	AKR1A1	No Significance
593	593	16.2901	-0.244265	0.265694	-0.91645	0.359431	0.534056	No Significance	ENSG00000289407.1	ENSG00000289407	No Significance
594	594	7385.43	-0.0764791	0.0906292	-0.843865	0.398745	0.572458	No Significance	ENSG00000132780.17	NASP	No Significance
595	595	34.559	0.687052	0.260378	2.64022	0.00828527	0.0329647	No Significance	ENSG00000159588.15	CCDC17	No Significance
596	596	3241.1	0.016219	0.0748995	0.216544	0.828564	0.897731	No Significance	ENSG00000159592.11	GPBP1L1	No Significance
597	597	1329.23	0.255444	0.111026	2.30079	0.0214032	0.0685623	No Significance	ENSG00000159596.7	TMEM69	No Significance
598	598	474.589	-0.0834533	0.169396	-0.492673	0.622243	0.759516	No Significance	ENSG00000197429.11	IPP	No Significance
599	599	26.9006	0.111034	0.270067	0.411449	0.680743	0.801132	No Significance	ENSG00000230896.1	ENSG00000230896	No Significance
600	600	3848.54	-0.380213	0.138281	-2.74948	0.00596897	0.0252965	No Significance	ENSG00000086015.23	MAST2	No Significance
601	601	174.864	0.369095	0.201834	1.82946	0.0673305	0.164202	No Significance	ENSG00000117461.15	PIK3R3	No Significance
602	602	156.842	0.781766	0.263587	2.96954	0.0029825	0.0144138	No Significance	ENSG00000117472.10	TSPAN1	No Significance
603	603	3963.06	-0.035787	0.0937995	-0.381523	0.702815	0.816642	No Significance	ENSG00000085998.15	POMGNT1	No Significance
604	604	543.485	-0.989551	0.138805	-7.12295	1.0564404111369e-12	5.25463087182796e-11	No Significance	ENSG00000085999.13	RAD54L	No Significance
605	605	3824.18	-0.269878	0.123443	-2.18622	0.0287999	0.0858554	No Significance	ENSG00000132128.18	LRRC41	No Significance
606	606	4129.32	0.100036	0.117162	0.853828	0.3932	0.567455	No Significance	ENSG00000173660.12	UQCRH	No Significance
607	607	1246.02	-0.0485894	0.086369	-0.562582	0.573719	0.721657	No Significance	ENSG00000117481.11	NSUN4	No Significance
608	608	65.8546	-0.310791	0.236711	-1.31199	0.189523	0.347507	No Significance	ENSG00000117480.16	FAAH	No Significance
609	609	145.862	-2.24268	0.191824	-11.4544	2.23464480929099e-30	6.72104342719411e-28	Down	ENSG00000197587.12	DMBX1	Down
610	610	6.93144	-0.0699298	0.283825	-0.244189	0.807084	0.883857	No Significance	ENSG00000269956.2	MKNK1-AS1	No Significance
611	611	1011.2	-0.164548	0.0900164	-1.82791	0.0675637	0.164586	No Significance	ENSG00000079277.22	MKNK1	No Significance
612	612	502.08	0.124493	0.196917	0.632292	0.527196	0.686272	No Significance	ENSG00000142961.16	MOB3C	No Significance
613	613	2531.02	-0.434929	0.077497	-5.6119	2.00114490753448e-08	4.4769775608073e-07	No Significance	ENSG00000123472.13	ATPAF1	No Significance
614	614	5155.45	-0.141554	0.139502	-1.0147	0.310248	0.484737	No Significance	ENSG00000159658.15	EFCAB14	No Significance
615	615	85.082	-0.868191	0.255441	-3.39105	0.000696263	0.00438559	No Significance	ENSG00000162366.8	PDZK1IP1	No Significance
616	616	2055.55	-0.602899	0.189027	-3.18934	0.00142596	0.00792161	No Significance	ENSG00000123473.17	STIL	No Significance
617	617	9507.76	-0.213292	0.132858	-1.60541	0.108404	0.233095	No Significance	ENSG00000162368.15	CMPK1	No Significance
618	618	11.7607	0.229349	0.285547	0.801992	0.422558	0.593579	No Significance	ENSG00000225762.1	LINC01389	No Significance
619	619	206.132	0.0618259	0.197398	0.313153	0.754165	0.849785	No Significance	ENSG00000237424.1	FOXD2-AS1	No Significance
620	620	104.809	0.0193767	0.27192	0.0712705	0.943183	0.967871	No Significance	ENSG00000186564.6	FOXD2	No Significance
621	621	74.8409	-1.1579	0.272152	-4.23905	2.24470496258672e-05	0.000238194	Down	ENSG00000269113.4	TRABD2B	Down
622	622	16.4519	-0.828939	0.280155	-2.9011	0.00371856	0.0172271	No Significance	ENSG00000117834.13	SLC5A9	No Significance
623	623	147.599	-0.0321764	0.193109	-0.166631	0.867661	0.922027	No Significance	ENSG00000132122.12	SPATA6	No Significance
624	624	109.045	-0.508661	0.211121	-2.40644	0.0161088	0.0553908	No Significance	ENSG00000235105.1	ENSG00000235105	No Significance
625	625	16.6529	0.374298	0.269947	1.39004	0.164517	0.31401	No Significance	ENSG00000142700.12	DMRTA2	No Significance
626	626	2918.86	-0.376194	0.0956822	-3.93154	8.44045978940349e-05	0.000742552	No Significance	ENSG00000185104.21	FAF1	No Significance
627	627	1600.65	-0.626281	0.111473	-5.61742	1.93832969303707e-08	4.36895881279515e-07	No Significance	ENSG00000123080.12	CDKN2C	No Significance
628	628	2772.29	-0.222984	0.0947657	-2.35295	0.0186249	0.0617271	No Significance	ENSG00000123091.5	RNF11	No Significance
629	629	4.99406	-0.509619	0.280026	-1.78933	0.0735618	0.175116	No Significance	ENSG00000233406.5	ENSG00000233406	No Significance
630	630	246.018	0.546551	0.13348	4.09552	4.21214037623438e-05	0.00040723	No Significance	ENSG00000085831.16	TTC39A	No Significance
631	631	2209.76	-0.0591601	0.142586	-0.414909	0.678208	0.799402	No Significance	ENSG00000085832.18	EPS15	No Significance
632	632	3875.74	0.315219	0.0722276	4.36429	1.27536117453974e-05	0.000145005	No Significance	ENSG00000117859.19	OSBPL9	No Significance
633	633	8770.36	0.0178998	0.0654249	0.273593	0.784397	0.869067	No Significance	ENSG00000078618.23	NRDC	No Significance
634	634	22.4455	0.302507	0.274597	1.10394	0.269619	0.44098	No Significance	ENSG00000266993.3	ENSG00000266993	No Significance
635	635	965.064	0.380918	0.220461	1.72795	0.0839969	0.193196	No Significance	ENSG00000169213.7	RAB3B	No Significance
636	636	457.31	0.147227	0.143171	1.02842	0.303753	0.478042	No Significance	ENSG00000117862.13	TXNDC12	No Significance
637	637	238.366	0.290688	0.155186	1.87357	0.0609893	0.152426	No Significance	ENSG00000198841.4	KTI12	No Significance
638	638	2447.56	-0.328544	0.149967	-2.19073	0.0284711	0.0853232	No Significance	ENSG00000134717.18	BTF3L4	No Significance
639	639	1101.52	-0.419034	0.101268	-4.13735	3.51341601116533e-05	0.000349327	No Significance	ENSG00000157077.16	ZFYVE9	No Significance
640	640	1582.52	-0.118925	0.122019	-0.974612	0.329753	0.504162	No Significance	ENSG00000154222.15	CC2D1B	No Significance
641	641	9.88555	0.398829	0.279132	1.43331	0.151768	0.296436	No Significance	ENSG00000287078.1	ENSG00000287078	No Significance
642	642	14.6072	-0.185024	0.287783	-0.64369	0.519776	0.680025	No Significance	ENSG00000224680.4	PLA2G12AP1	No Significance
643	643	1714.24	0.0101596	0.0935904	0.108555	0.913556	0.950234	No Significance	ENSG00000085840.13	ORC1	No Significance
644	644	1911.49	0.155172	0.0871804	1.77992	0.0750894	0.17772	No Significance	ENSG00000134748.13	PRPF38A	No Significance
645	645	2084.85	0.0718155	0.0897706	0.799992	0.423716	0.594381	No Significance	ENSG00000134744.14	TUT4	No Significance
646	646	2158	0.0804716	0.0796063	1.01087	0.312078	0.486333	No Significance	ENSG00000162377.6	COA7	No Significance
647	647	1796.43	-0.323143	0.167149	-1.9332	0.0532119	0.137535	No Significance	ENSG00000162378.13	ZYG11B	No Significance
648	648	145.009	0.248629	0.178627	1.39236	0.163815	0.312945	No Significance	ENSG00000228929.1	RPS13P2	No Significance
649	649	330.128	0.32722	0.165928	1.97245	0.0485586	0.128429	No Significance	ENSG00000203995.11	ZYG11A	No Significance
650	650	738.2	0.57418	0.137118	4.18778	2.81691051312585e-05	0.000289497	No Significance	ENSG00000121310.17	ECHDC2	No Significance
651	651	3674.86	0.196251	0.10627	1.84674	0.0647841	0.159508	No Significance	ENSG00000116171.19	SCP2	No Significance
652	652	11.0539	0.902375	0.286272	3.15398	0.00161058	0.00877997	No Significance	ENSG00000162383.13	SLC1A7	No Significance
653	653	462.433	0.0443648	0.123022	0.360612	0.71839	0.826211	No Significance	ENSG00000157184.7	CPT2	No Significance
654	654	1296.26	0.102045	0.124279	0.821096	0.411591	0.584072	No Significance	ENSG00000162384.14	CZIB	No Significance
655	655	886.834	0.265997	0.153913	1.72825	0.0839428	0.193141	No Significance	ENSG00000162385.11	MAGOH	No Significance
656	656	22.1285	0.24474	0.266538	0.91969	0.357735	0.532357	No Significance	ENSG00000226754.3	MAGOH-DT	No Significance
657	657	4801.9	0.761538	0.151552	5.02504	5.03318636665567e-07	8.25948886374722e-06	No Significance	ENSG00000157193.18	LRP8	No Significance
658	658	15.4139	0.662832	0.269852	2.45864	0.0139463	0.0496305	No Significance	ENSG00000225675.2	LRP8-DT	No Significance
659	659	5268.23	-0.420389	0.13193	-3.1864	0.00144054	0.00798876	No Significance	ENSG00000058804.12	NDC1	No Significance
660	660	1064.04	0.0621371	0.113567	0.547157	0.584271	0.72959	No Significance	ENSG00000058799.15	YIPF1	No Significance
661	661	1089.8	-0.207539	0.119621	-1.73493	0.0827525	0.191041	No Significance	ENSG00000081870.12	IFT25	No Significance
662	662	1421.39	-0.247825	0.0956993	-2.58951	0.00961135	0.0370833	No Significance	ENSG00000116212.16	LRRC42	No Significance
663	663	4251.29	0.192812	0.0998048	1.93192	0.0533697	0.137837	No Significance	ENSG00000116209.12	TMEM59	No Significance
664	664	496.509	-0.321808	0.142913	-2.25129	0.0243673	0.0757505	No Significance	ENSG00000116205.14	TCEANC2	No Significance
665	665	295.591	-0.470775	0.174427	-2.69801	0.00697551	0.0286477	No Significance	ENSG00000215883.11	CYB5RL	No Significance
666	666	4927.73	-0.127026	0.0681693	-1.86337	0.0624095	0.155149	No Significance	ENSG00000116221.15	MRPL37	No Significance
667	667	790.902	0.115454	0.0962701	1.19931	0.230407	0.396523	No Significance	ENSG00000157216.17	SSBP3	No Significance
668	668	190.742	0.440319	0.166319	2.64817	0.0080929	0.0323464	No Significance	ENSG00000162390.18	ACOT11	No Significance
669	669	37.3818	0.0324749	0.230059	0.141204	0.887709	0.934206	No Significance	ENSG00000243725.7	TTC4	No Significance
670	670	365.322	-0.219674	0.131099	-1.67525	0.0938843	0.209601	No Significance	ENSG00000162396.6	PARS2	No Significance
671	671	4454.26	1.44634	0.139446	10.372	3.32619430554187e-25	6.21610817353159e-23	Up	ENSG00000116133.13	DHCR24	Up
672	672	713.733	1.59411	0.168749	9.44455	3.56939285421839e-21	4.4906694804477e-19	Up	ENSG00000169174.12	PCSK9	Up
673	673	3976.1	0.11323	0.134122	0.844233	0.398539	0.572433	No Significance	ENSG00000162402.15	USP24	No Significance
674	674	1593.19	-0.0843473	0.0957662	-0.880742	0.378458	0.553398	No Significance	ENSG00000162407.9	PLPP3	No Significance
675	675	1335.41	0.0339622	0.147868	0.22968	0.818341	0.890863	No Significance	ENSG00000162409.12	PRKAA2	No Significance
676	676	24.0086	0.424768	0.247961	1.71383	0.0865607	0.197605	No Significance	ENSG00000223416.3	RPS26P15	No Significance
677	677	412.037	-0.152864	0.120293	-1.27056	0.203884	0.365926	No Significance	ENSG00000162600.12	OMA1	No Significance
678	678	146.937	-0.568208	0.158527	-3.57912	0.000344749	0.00244512	No Significance	ENSG00000185839.3	ENSG00000185839	No Significance
679	679	1251.25	0.382909	0.144088	2.65757	0.00787057	0.0316616	No Significance	ENSG00000162601.12	MYSM1	No Significance
680	680	5532.38	0.219908	0.242463	0.907005	0.364404	0.538792	No Significance	ENSG00000177606.9	JUN	No Significance
681	681	11.5042	0.566787	0.28628	1.98699	0.0469239	0.124843	No Significance	ENSG00000234807.8	LINC01135	No Significance
682	682	17.1704	-0.532452	0.27543	-1.9135	0.0556836	0.142382	No Significance	ENSG00000232453.7	LINC02777	No Significance
683	683	23.255	0.683232	0.270427	2.53046	0.0113912	0.04242	No Significance	ENSG00000224609.8	FGGY-DT	No Significance
684	684	109.55	0.000187668	0.185783	0.0010104	0.999194	0.999609	No Significance	ENSG00000172456.18	FGGY	No Significance
685	685	175.38	0.0984627	0.225025	0.437664	0.66163	0.787174	No Significance	ENSG00000134709.13	HOOK1	No Significance
686	686	10.2114	-0.0142938	0.284254	-0.0503476	0.959845	0.977422	No Significance	ENSG00000134716.11	CYP2J2	No Significance
687	687	1273.54	0.0232298	0.0945016	0.245816	0.805824	0.88298	No Significance	ENSG00000162599.18	NFIA	No Significance
688	688	913.813	0.0290701	0.0996456	0.291741	0.770485	0.860136	No Significance	ENSG00000162604.13	TM2D1	No Significance
689	689	1449.31	0.00801396	0.145602	0.0550412	0.956106	0.975663	No Significance	ENSG00000132849.22	PATJ	No Significance
690	690	29.7019	-1.17237	0.284152	-4.1091	3.97211703770112e-05	0.000386353	Down	ENSG00000132854.19	KANK4	Down
691	691	3924.81	-0.45681	0.166967	-2.73588	0.00622137	0.0261075	No Significance	ENSG00000162607.13	USP1	No Significance
692	692	2245.86	-0.0377026	0.107351	-0.351207	0.725433	0.831217	No Significance	ENSG00000116641.18	DOCK7	No Significance
693	693	629.071	-0.437085	0.150546	-2.90282	0.00369818	0.0171608	No Significance	ENSG00000125703.15	ATG4C	No Significance
694	694	75.4343	0.0934449	0.181154	0.516034	0.60583	0.747614	No Significance	ENSG00000230798.7	FOXD3-AS1	No Significance
695	695	53.8576	-0.0595403	0.260709	-0.228218	0.819477	0.891797	No Significance	ENSG00000187140.6	FOXD3	No Significance
696	696	825.197	-0.202264	0.106957	-1.89102	0.0586216	0.148065	No Significance	ENSG00000088035.18	ALG6	No Significance
697	697	1410.66	-0.221018	0.157839	-1.40025	0.161438	0.309792	No Significance	ENSG00000142856.17	ITGB3BP	No Significance
698	698	353.081	-0.0924199	0.13322	-0.693755	0.487836	0.653626	No Significance	ENSG00000203965.13	EFCAB7	No Significance
699	699	2798.44	-0.22305	0.0964957	-2.31145	0.0208078	0.0670905	No Significance	ENSG00000079739.17	PGM1	No Significance
700	700	3110.55	0.17355	0.144807	1.1985	0.230723	0.396889	No Significance	ENSG00000185483.13	ROR1	No Significance
701	701	248.426	0.428406	0.152621	2.80732	0.00499557	0.0219693	No Significance	ENSG00000158966.16	CACHD1	No Significance
702	702	973.049	-0.0345716	0.120812	-0.286158	0.774757	0.862638	No Significance	ENSG00000162437.15	RAVER2	No Significance
703	703	12993.6	-0.266359	0.0941852	-2.82802	0.00468373	0.020906	No Significance	ENSG00000162434.14	JAK1	No Significance
704	704	1129.39	-0.094285	0.0866241	-1.08841	0.276416	0.448515	No Significance	ENSG00000162433.15	AK4	No Significance
705	705	830.408	-0.128599	0.204845	-0.627755	0.530165	0.688188	No Significance	ENSG00000116675.16	DNAJC6	No Significance
706	706	4163.47	-0.349036	0.132214	-2.63988	0.00829347	0.0329793	No Significance	ENSG00000213625.9	LEPROT	No Significance
707	707	419.578	-0.249182	0.173277	-1.43794	0.15045	0.29476	No Significance	ENSG00000116678.20	LEPR	No Significance
708	708	2844.2	0.105679	0.0950597	1.11171	0.266261	0.437384	No Significance	ENSG00000184588.18	PDE4B	No Significance
709	709	47.0967	0.162347	0.224509	0.723405	0.469431	0.637513	No Significance	ENSG00000152763.17	DNAI4	No Significance
710	710	1988.39	-0.0533615	0.112455	-0.474517	0.635132	0.768137	No Significance	ENSG00000198160.15	MIER1	No Significance
711	711	1221.68	-0.044133	0.14225	-0.310247	0.756373	0.85108	No Significance	ENSG00000116704.8	SLC35D1	No Significance
712	712	13.5705	0.47179	0.286032	1.65231	0.0984723	0.216851	No Significance	ENSG00000081985.14	IL12RB2	No Significance
713	713	20831.8	-0.292126	0.083049	-3.5175	0.000435632	0.00296516	No Significance	ENSG00000142864.15	SERBP1	No Significance
714	714	1262.51	0.255727	0.140669	1.81797	0.0690681	0.167421	No Significance	ENSG00000116717.13	GADD45A	No Significance
715	715	14964.4	-0.560178	0.144931	-3.86511	0.000111041	0.000940356	No Significance	ENSG00000172380.6	GNG12	No Significance
716	716	15.5835	0.257073	0.279152	0.923424	0.355786	0.530714	No Significance	ENSG00000232284.9	GNG12-AS1	No Significance
717	717	51.365	-0.54357	0.286433	-1.89892	0.0575754	0.145844	No Significance	ENSG00000162595.8	DIRAS3	No Significance
718	718	706.863	-0.411774	0.176172	-2.33701	0.0194386	0.0636673	No Significance	ENSG00000116729.14	WLS	No Significance
719	719	9.11097	-0.249942	0.280788	-0.891626	0.372593	0.547151	No Significance	ENSG00000234383.1	CTBP2P8	No Significance
720	720	3956.54	-0.395191	0.168724	-2.34218	0.0191715	0.0630717	No Significance	ENSG00000024526.17	DEPDC1	No Significance
721	721	8.2603	-0.84899	0.287794	-2.85976	0.00423961	0.0192336	No Significance	ENSG00000233589.1	ENSG00000233589	No Significance
722	722	14.5778	-0.341028	0.259594	-1.34426	0.178864	0.333329	No Significance	ENSG00000234264.1	DEPDC1-AS1	No Significance
723	723	19.932	-0.234124	0.27854	-0.841055	0.400317	0.573939	No Significance	ENSG00000033122.21	LRRC7	No Significance
724	724	1567.16	-0.277358	0.172234	-1.61031	0.10733	0.231379	No Significance	ENSG00000066557.6	LRRC40	No Significance
725	725	6318.23	0.0224803	0.0744704	0.30187	0.762751	0.854942	No Significance	ENSG00000116754.14	SRSF11	No Significance
726	726	1433.59	-0.087849	0.112486	-0.780969	0.434821	0.604803	No Significance	ENSG00000118454.13	ANKRD13C	No Significance
727	727	296.207	-0.209491	0.161777	-1.29471	0.195422	0.355411	No Significance	ENSG00000197568.15	ANKRD13C-DT	No Significance
728	728	191.451	1.24288	0.171624	7.23909	4.51701840855322e-13	2.3627197648435e-11	Up	ENSG00000116761.12	CTH	Up
729	729	4.46796	-0.907203	0.274311	-3.06591	0.00217011	0.0110773	No Significance	ENSG00000233020.1	CHORDC1P5	No Significance
730	730	3212.04	0.169199	0.106592	1.58737	0.112429	0.239224	No Significance	ENSG00000132485.14	ZRANB2	No Significance
731	731	8.1958	-0.13144	0.255388	-0.517488	0.604816	0.746624	No Significance	ENSG00000172260.15	NEGR1	No Significance
732	732	8.87938	-0.64434	0.286938	-2.2115	0.0270012	0.0819918	No Significance	ENSG00000233994.2	GDI2P2	No Significance
733	733	98.3291	-0.188889	0.218409	-0.864513	0.387306	0.561855	No Significance	ENSG00000162620.16	LRRIQ3	No Significance
734	734	599.801	-0.39577	0.129114	-3.06482	0.00217799	0.0111023	No Significance	ENSG00000254685.8	FPGT	No Significance
735	735	5371.05	-0.341357	0.132293	-2.58026	0.00987246	0.037916	No Significance	ENSG00000116791.14	CRYZ	No Significance
736	736	1608.67	0.0308921	0.0944686	0.327009	0.743661	0.842637	No Significance	ENSG00000162623.16	TYW3	No Significance
737	737	45.2297	-0.0322608	0.242708	-0.133019	0.894178	0.937832	No Significance	ENSG00000224127.1	ENSG00000224127	No Significance
738	738	207.189	0.167772	0.144176	1.16394	0.244449	0.411707	No Significance	ENSG00000162624.16	LHX8	No Significance
739	739	89.5145	0.107099	0.179972	0.595089	0.551784	0.704392	No Significance	ENSG00000224149.1	ENSG00000224149	No Significance
740	740	52.8394	0.598697	0.263493	2.27565	0.022867	0.0721584	No Significance	ENSG00000137968.17	SLC44A5	No Significance
741	741	2039.29	-0.414382	0.151991	-2.72622	0.00640635	0.0267381	No Significance	ENSG00000117054.15	ACADM	No Significance
742	742	2698.34	0.165823	0.0998435	1.66086	0.0967415	0.214388	No Significance	ENSG00000137955.16	RABGGTB	No Significance
743	743	66.8358	0.150334	0.255067	0.590167	0.555078	0.706988	No Significance	ENSG00000184005.12	ST6GALNAC3	No Significance
744	744	641.077	-0.222615	0.165181	-1.34759	0.177791	0.332005	No Significance	ENSG00000226415.1	TPI1P1	No Significance
745	745	2391.32	-0.182804	0.128112	-1.42689	0.153612	0.298759	No Significance	ENSG00000142892.15	PIGK	No Significance
746	746	802.567	-0.287876	0.180774	-1.59247	0.11128	0.237712	No Significance	ENSG00000226084.5	RPL17P6	No Significance
747	747	9.26071	-0.411335	0.287519	-1.42789	0.153325	0.298598	No Significance	ENSG00000289212.1	ENSG00000289212	No Significance
748	748	363.624	-0.70195	0.151558	-4.62855	3.68231152146265e-06	4.87488407679742e-05	No Significance	ENSG00000154027.19	AK5	No Significance
749	749	2493.74	-0.0257434	0.135231	-0.190366	0.849022	0.911836	No Significance	ENSG00000036549.13	ZZZ3	No Significance
750	750	2412.58	-0.247952	0.138559	-1.78948	0.0735379	0.175082	No Significance	ENSG00000077254.14	USP33	No Significance
751	751	1629.24	0.0765043	0.162664	0.470326	0.638122	0.770108	No Significance	ENSG00000180488.17	MIGA1	No Significance
752	752	1018.44	-0.353941	0.154534	-2.29031	0.0220035	0.0700832	No Significance	ENSG00000219201.4	ENSG00000219201	No Significance
753	753	11.5655	0.17791	0.285292	0.623228	0.533135	0.690275	No Significance	ENSG00000235927.4	NEXN-AS1	No Significance
754	754	243.183	-0.997124	0.226928	-4.38791	1.14442909869703e-05	0.000132148	No Significance	ENSG00000162614.19	NEXN	No Significance
755	755	9818.46	-0.0473014	0.0906624	-0.521731	0.601858	0.744226	No Significance	ENSG00000162613.18	FUBP1	No Significance
756	756	3101.09	-0.252583	0.122639	-2.05954	0.0394423	0.109304	No Significance	ENSG00000162616.9	DNAJB4	No Significance
757	757	29.2052	-0.28011	0.253485	-1.1051	0.269116	0.440349	No Significance	ENSG00000285928.1	ENSG00000285928	No Significance
758	758	6.43622	-0.283617	0.265429	-1.07051	0.284392	0.457507	No Significance	ENSG00000137965.11	IFI44	No Significance
759	759	1872.35	0.573715	0.132741	4.32219	1.54487198937067e-05	0.000171991	No Significance	ENSG00000117114.21	ADGRL2	No Significance
760	760	555.799	0.0804416	0.162506	0.495026	0.620582	0.75843	No Significance	ENSG00000137941.17	TTLL7	No Significance
761	761	68.1842	0.820538	0.255741	3.21084	0.00132346	0.00745111	No Significance	ENSG00000271576.2	PRKACB-DT	No Significance
762	762	2795.97	-0.586746	0.178106	-3.29426	0.000986816	0.00580894	No Significance	ENSG00000142875.21	PRKACB	No Significance
763	763	24.3486	-0.255399	0.274614	-0.93053	0.352097	0.527146	No Significance	ENSG00000226970.2	NEDD8P1	No Significance
764	764	21.0317	0.489855	0.284313	1.72685	0.0841944	0.193488	No Significance	ENSG00000203943.9	SAMD13	No Significance
765	765	2283.07	0.134061	0.0865135	1.54962	0.121233	0.252065	No Significance	ENSG00000117133.11	RPF1	No Significance
766	766	685.001	0.326069	0.212203	1.53662	0.124386	0.256707	No Significance	ENSG00000174021.12	GNG5	No Significance
767	767	12.9064	0.950847	0.282894	3.35846	0.000783772	0.00479861	No Significance	ENSG00000122432.19	SPATA1	No Significance
768	768	335.102	0.335974	0.135501	2.47992	0.0131412	0.0472812	No Significance	ENSG00000117151.13	CTBS	No Significance
769	769	1891.91	-0.251939	0.149273	-1.68774	0.0914618	0.205888	No Significance	ENSG00000117155.17	SSX2IP	No Significance
770	770	7.12108	-0.189058	0.286369	-0.659099	0.509833	0.671511	No Significance	ENSG00000171517.6	LPAR3	No Significance
771	771	128.673	0.30502	0.151409	2.01536	0.0438669	0.118678	No Significance	ENSG00000153898.13	MCOLN2	No Significance
772	772	24.9677	-0.0583297	0.273188	-0.214243	0.830358	0.899064	No Significance	ENSG00000162643.13	DNAI3	No Significance
773	773	251.713	-0.331212	0.196319	-1.68662	0.0916767	0.206191	No Significance	ENSG00000055732.13	MCOLN3	No Significance
774	774	20.9703	-0.559732	0.26868	-2.06636	0.038795	0.107969	No Significance	ENSG00000280099.1	ENSG00000280099	No Significance
775	775	180.904	-0.0453578	0.191914	-0.236329	0.813177	0.887607	No Significance	ENSG00000097096.10	SYDE2	No Significance
776	776	766.758	0.0634244	0.116454	0.544629	0.586009	0.731143	No Significance	ENSG00000162642.14	C1orf52	No Significance
777	777	1133.85	0.118194	0.118477	0.997656	0.318446	0.49243	No Significance	ENSG00000142867.14	BCL10	No Significance
778	778	9.62519	0.33084	0.279534	1.19649	0.231505	0.397772	No Significance	ENSG00000223653.6	BCL10-AS1	No Significance
779	779	1426.74	-0.67517	0.188766	-3.57642	0.000348332	0.00246147	No Significance	ENSG00000153904.21	DDAH1	No Significance
780	780	12.9411	-0.13172	0.284709	-0.463214	0.643211	0.773796	No Significance	ENSG00000282057.1	ENSG00000282057	No Significance
781	781	4033.5	-0.658578	0.128711	-5.11639	3.11430945007755e-07	5.3191963269337e-06	No Significance	ENSG00000142871.18	CCN1	No Significance
782	782	1867.86	0.0888396	0.096384	0.921732	0.356669	0.531196	No Significance	ENSG00000117174.11	ZNHIT6	No Significance
783	783	10.725	0.482845	0.283643	1.70731	0.0877653	0.199739	No Significance	ENSG00000171502.15	COL24A1	No Significance
784	784	620.889	0.0951487	0.144365	0.659124	0.509816	0.671511	No Significance	ENSG00000122417.16	ODF2L	No Significance
785	785	22.7133	0.636759	0.283401	2.25803	0.0239437	0.074711	No Significance	ENSG00000236915.3	CLCA4-AS1	No Significance
786	786	4218.79	-0.0447362	0.094261	-0.474598	0.635073	0.768137	No Significance	ENSG00000097033.15	SH3GLB1	No Significance
787	787	7409.23	-0.0143703	0.098728	-0.145554	0.884273	0.931861	No Significance	ENSG00000183291.18	SELENOF	No Significance
788	788	2175.57	0.0975436	0.116849	0.834799	0.403831	0.577257	No Significance	ENSG00000153936.18	HS2ST1	No Significance
789	789	20.6536	-0.0656585	0.270223	-0.242153	0.808662	0.884679	No Significance	ENSG00000225568.1	ENSG00000225568	No Significance
790	790	1986.05	-0.266446	0.12872	-2.06986	0.0384652	0.107198	No Significance	ENSG00000143013.13	LMO4	No Significance
791	791	3109.74	0.0962933	0.172887	0.556977	0.577543	0.724479	No Significance	ENSG00000065243.20	PKN2	No Significance
792	792	933.745	0.109097	0.132649	0.822494	0.410796	0.583424	No Significance	ENSG00000137947.12	GTF2B	No Significance
793	793	599.246	-0.0270464	0.159266	-0.169824	0.865148	0.920965	No Significance	ENSG00000137944.18	KYAT3	No Significance
794	794	536.609	0.194752	0.153182	1.27147	0.203562	0.365452	No Significance	ENSG00000213516.10	RBMXL1	No Significance
795	795	285.935	-0.319091	0.268693	-1.18769	0.234955	0.401346	No Significance	ENSG00000117226.12	GBP3	No Significance
796	796	132.954	-1.3565	0.282166	-4.84442	1.26981980888693e-06	1.90661166156509e-05	Down	ENSG00000117228.11	GBP1	Down
797	797	533.904	-0.213304	0.159742	-1.33513	0.181833	0.337132	No Significance	ENSG00000234518.2	PTGES3P1	No Significance
798	798	119.805	-0.510419	0.228174	-2.23628	0.0253332	0.0779972	No Significance	ENSG00000162645.13	GBP2	No Significance
799	799	6.7325	0.00527698	0.263548	0.0201069	0.983958	0.991478	No Significance	ENSG00000286802.1	ENSG00000286802	No Significance
800	800	1062.76	0.13661	0.108283	1.26162	0.207085	0.369569	No Significance	ENSG00000197147.15	LRRC8B	No Significance
801	801	61.1599	0.42624	0.192559	2.21643	0.0266622	0.0812059	No Significance	ENSG00000231999.8	LRRC8C-DT	No Significance
802	802	1686.87	-0.601683	0.176464	-3.40944	0.000650975	0.00414646	No Significance	ENSG00000171488.15	LRRC8C	No Significance
803	803	51.2002	1.14384	0.230369	4.95998	7.04990760262437e-07	1.12244558679004e-05	Up	ENSG00000272931.1	LRRC8D-DT	Up
804	804	4087.2	0.1578	0.082803	1.90575	0.0566825	0.144056	No Significance	ENSG00000171492.14	LRRC8D	No Significance
805	805	49.8755	0.441467	0.241496	1.82766	0.0676011	0.164653	No Significance	ENSG00000228175.3	GEMIN8P4	No Significance
806	806	3253.15	-0.227322	0.120878	-1.88057	0.0600311	0.150795	No Significance	ENSG00000162664.17	ZNF326	No Significance
807	807	82.0824	-0.282907	0.175158	-1.61335	0.106668	0.230288	No Significance	ENSG00000233593.12	LINC02609	No Significance
808	808	87.4165	0.276456	0.26318	1.05136	0.293096	0.467113	No Significance	ENSG00000232882.1	PHKA1P1	No Significance
809	809	2264.84	-0.123153	0.147931	-0.832499	0.405128	0.57827	No Significance	ENSG00000122482.22	ZNF644	No Significance
810	810	17.728	0.242642	0.28268	0.858146	0.390812	0.56528	No Significance	ENSG00000162669.16	HFM1	No Significance
811	811	896.499	0.0405139	0.142554	0.284206	0.776253	0.863505	No Significance	ENSG00000097046.13	CDC7	No Significance
812	812	1072.04	0.427778	0.212041	2.01762	0.0436311	0.118306	No Significance	ENSG00000069702.11	TGFBR3	No Significance
813	813	34.6791	-0.154371	0.237246	-0.650277	0.515513	0.676054	No Significance	ENSG00000172031.7	EPHX4	No Significance
814	814	38.6984	0.278839	0.24949	1.1195	0.262929	0.433278	No Significance	ENSG00000230667.7	SETSIP	No Significance
815	815	152.44	-0.211697	0.194115	-1.09038	0.275548	0.447531	No Significance	ENSG00000189195.15	BTBD8	No Significance
816	816	548.692	-0.248904	0.154422	-1.6117	0.107026	0.230829	No Significance	ENSG00000174842.17	GLMN	No Significance
817	817	1169.93	-0.269791	0.147061	-1.83443	0.0665898	0.162878	No Significance	ENSG00000122484.9	RPAP2	No Significance
818	818	12.2309	0.475764	0.283705	1.67988	0.0929813	0.208279	No Significance	ENSG00000162676.13	GFI1	No Significance
819	819	876.135	-0.094887	0.163713	-0.579592	0.56219	0.712744	No Significance	ENSG00000067208.17	EVI5	No Significance
820	820	27229	0.243147	0.146723	1.65719	0.097482	0.215323	No Significance	ENSG00000122406.14	RPL5	No Significance
821	821	1440.75	0.218777	0.103765	2.10846	0.0349915	0.09952	No Significance	ENSG00000154511.12	DIPK1A	No Significance
822	822	12.5851	0.234718	0.287621	0.818329	0.413169	0.585389	No Significance	ENSG00000207523.1	SNORA66	No Significance
823	823	1177.81	-0.0424675	0.0845377	-0.502353	0.61542	0.75444	No Significance	ENSG00000143033.18	MTF2	No Significance
824	824	4979.67	-0.143322	0.110521	-1.29678	0.194709	0.354358	No Significance	ENSG00000117500.13	TMED5	No Significance
825	825	644.267	-0.110523	0.162456	-0.680309	0.496309	0.660042	No Significance	ENSG00000122483.18	CCDC18	No Significance
826	826	206.133	0.541528	0.151101	3.58509	0.000336966	0.00239876	No Significance	ENSG00000223745.8	CCDC18-AS1	No Significance
827	827	3094.38	-0.120039	0.0944805	-1.27051	0.203903	0.365926	No Significance	ENSG00000117505.13	DR1	No Significance
828	828	3074.17	-0.363617	0.159312	-2.28236	0.0224679	0.0711804	No Significance	ENSG00000137942.18	FNBP1L	No Significance
829	829	3247.34	-0.728595	0.113271	-6.43185	1.26061152031159e-10	4.42801298439375e-09	No Significance	ENSG00000137936.18	BCAR3	No Significance
830	830	11.2802	1.531	0.286701	5.1749	2.28034860180987e-07	4.01963646851998e-06	Up	ENSG00000224093.7	BCAR3-AS1	Up
831	831	25.1218	0.132035	0.272718	0.483906	0.628452	0.76386	No Significance	ENSG00000260464.1	ENSG00000260464	No Significance
832	832	5278.42	0.158363	0.107009	1.47992	0.138895	0.277952	No Significance	ENSG00000067334.14	DNTTIP2	No Significance
833	833	18248.7	-0.121645	0.0878871	-1.3841	0.166328	0.316525	No Significance	ENSG00000023909.10	GCLM	No Significance
834	834	16.024	0.620064	0.27755	2.23852	0.025187	0.0776344	No Significance	ENSG00000198691.14	ABCA4	No Significance
835	835	2583.01	-0.0674761	0.17495	-0.385682	0.699732	0.814387	No Significance	ENSG00000137962.13	ARHGAP29	No Significance
836	836	3864.54	-0.292791	0.122505	-2.38999	0.016849	0.0573117	No Significance	ENSG00000117528.14	ABCD3	No Significance
837	837	528.778	-0.285387	0.218618	-1.30529	0.191795	0.350135	No Significance	ENSG00000117525.14	F3	No Significance
838	838	8.44865	0.344047	0.287837	1.19543	0.231918	0.398205	No Significance	ENSG00000288736.2	ENSG00000288736	No Significance
839	839	28.6525	0.623618	0.27375	2.27836	0.0227053	0.0718014	No Significance	ENSG00000293271.1	SLC44A3-AS1	No Significance
840	840	224.893	0.127394	0.171611	0.74243	0.457827	0.626892	No Significance	ENSG00000143036.17	SLC44A3	No Significance
841	841	5039.33	-0.578943	0.100106	-5.78306	7.33546503344185e-09	1.80563128425476e-07	No Significance	ENSG00000117519.16	CNN3	No Significance
842	842	167.991	0.0154752	0.13055	0.118534	0.905644	0.945202	No Significance	ENSG00000235501.8	CNN3-DT	No Significance
843	843	712.603	0.225341	0.129737	1.73699	0.0823893	0.190454	No Significance	ENSG00000172339.10	ALG14	No Significance
844	844	3426.58	-0.819427	0.135358	-6.05328	1.41927057428767e-09	4.10203292559509e-08	No Significance	ENSG00000152078.10	TLCD4	No Significance
845	845	14.3648	-0.361144	0.286958	-1.2591	0.207996	0.370311	No Significance	ENSG00000271092.5	TLCD4-RWDD3	No Significance
846	846	11.9655	-0.494881	0.287521	-1.71044	0.0871841	0.198722	No Significance	ENSG00000226026.7	RWDD3-DT	No Significance
847	847	84.7018	-0.0891892	0.198638	-0.448996	0.653434	0.781152	No Significance	ENSG00000122481.17	RWDD3	No Significance
848	848	60.0215	0.123083	0.283747	0.433669	0.664529	0.789641	No Significance	ENSG00000228502.1	EEF1A1P11	No Significance
849	849	3037.73	-0.462363	0.172855	-2.67479	0.00747757	0.0303534	No Significance	ENSG00000137970.7	RPL7P9	No Significance
850	850	837.646	0.556313	0.0957745	5.80896	6.28631515113931e-09	1.57149714732832e-07	No Significance	ENSG00000117569.20	PTBP2	No Significance
851	851	270.294	-0.54576	0.178995	-3.04694	0.00231183	0.011686	No Significance	ENSG00000188641.14	DPYD	No Significance
852	852	12.2909	-0.427514	0.28353	-1.4971	0.134367	0.271256	No Significance	ENSG00000228057.1	SEC63P1	No Significance
853	853	57.0987	0.0711109	0.219955	0.323312	0.746459	0.844218	No Significance	ENSG00000225206.12	MIR137HG	No Significance
854	854	1733.08	-0.379275	0.109941	-3.4496	0.000561415	0.00366825	No Significance	ENSG00000162627.17	SNX7	No Significance
855	855	79.5322	-0.105943	0.287813	-0.367908	0.712942	0.822994	No Significance	ENSG00000099260.12	PALMD	No Significance
856	856	175.323	0.251982	0.166533	1.51351	0.130151	0.265137	No Significance	ENSG00000156869.14	FRRS1	No Significance
857	857	1185.06	0.244302	0.162702	1.50157	0.133208	0.269652	No Significance	ENSG00000162688.17	AGL	No Significance
858	858	992.107	0.152971	0.121998	1.25395	0.209862	0.372487	No Significance	ENSG00000117620.15	SLC35A3	No Significance
859	859	16.9174	0.962244	0.282828	3.395	0.000686281	0.00433122	No Significance	ENSG00000288826.1	ENSG00000288826	No Significance
860	860	77.7356	0.276936	0.189949	1.45834	0.144748	0.286357	No Significance	ENSG00000156875.14	MFSD14A	No Significance
861	861	756.319	-0.426487	0.168324	-2.53345	0.0112945	0.0421498	No Significance	ENSG00000156876.10	SASS6	No Significance
862	862	648.301	-0.135062	0.118317	-1.14153	0.253651	0.422546	No Significance	ENSG00000122435.11	TRMT13	No Significance
863	863	16.3937	0.531713	0.284327	1.8753	0.060752	0.15201	No Significance	ENSG00000122477.14	LRRC39	No Significance
864	864	1016.27	-0.221823	0.14149	-1.56769	0.116954	0.245523	No Significance	ENSG00000137992.15	DBT	No Significance
865	865	47.1055	0.614331	0.239356	2.56859	0.0102112	0.0388421	No Significance	ENSG00000224616.5	RTCA-AS1	No Significance
866	866	2009.94	-0.107454	0.101921	-1.05428	0.291753	0.465617	No Significance	ENSG00000137996.13	RTCA	No Significance
867	867	313.824	-0.0501386	0.180179	-0.278249	0.780821	0.866783	No Significance	ENSG00000079335.20	CDC14A	No Significance
868	868	806.407	0.0898268	0.14045	0.639594	0.522436	0.682205	No Significance	ENSG00000162694.14	EXTL2	No Significance
869	869	1837.94	0.134628	0.108639	1.23925	0.215251	0.379013	No Significance	ENSG00000162695.12	SLC30A7	No Significance
870	870	1140.13	-0.195129	0.101241	-1.92732	0.0539403	0.138817	No Significance	ENSG00000117543.22	DPH5	No Significance
871	871	8.97037	0.352506	0.280571	1.26597	0.205524	0.367943	No Significance	ENSG00000235795.1	ENSG00000235795	No Significance
872	872	192.506	-0.707569	0.185873	-3.80256	0.000143209	0.00116313	No Significance	ENSG00000233184.9	DPH5-DT	No Significance
873	873	290.861	-0.190795	0.247849	-0.76967	0.441496	0.610558	No Significance	ENSG00000183298.5	RPSAP19	No Significance
874	874	175.215	-1.01129	0.139089	-7.24657	4.27471186549428e-13	2.24206890187737e-11	Down	ENSG00000060718.22	COL11A1	Down
875	875	520.101	0.193814	0.138677	1.39775	0.162189	0.3108	No Significance	ENSG00000185946.16	RNPC3	No Significance
876	876	14.1664	-0.296369	0.283599	-1.04664	0.295266	0.469522	No Significance	ENSG00000240038.8	AMY2B	No Significance
877	877	47.2301	-0.116128	0.236996	-0.489197	0.624702	0.760973	No Significance	ENSG00000232952.1	ENSG00000232952	No Significance
878	878	77.745	-0.584053	0.273658	-2.1353	0.0327365	0.0947587	No Significance	ENSG00000224550.1	NDUFA4P1	No Significance
879	879	415.605	0.856764	0.183227	4.67657	2.91716534377057e-06	3.95997995079264e-05	No Significance	ENSG00000134215.16	VAV3	No Significance
880	880	156.282	-0.575099	0.258361	-2.22513	0.0260728	0.0797893	No Significance	ENSG00000085491.17	SLC25A24	No Significance
881	881	6.05011	-0.14435	0.281453	-0.512134	0.608558	0.749585	No Significance	ENSG00000196427.14	NBPF4	No Significance
882	882	1913.02	0.541269	0.18766	2.88441	0.00392147	0.0180111	No Significance	ENSG00000162636.16	EEIG2	No Significance
883	883	261.43	-0.0881727	0.185566	-0.475174	0.634663	0.767762	No Significance	ENSG00000162639.16	HENMT1	No Significance
884	884	37.4763	0.229876	0.254019	0.906784	0.364521	0.53881	No Significance	ENSG00000290126.1	ENSG00000290126	No Significance
885	885	2895.73	-0.111405	0.0882958	-1.26171	0.207053	0.369546	No Significance	ENSG00000134186.12	PRPF38B	No Significance
886	886	2242.12	-0.00381987	0.146792	-0.0260225	0.979239	0.988596	No Significance	ENSG00000116266.11	STXBP3	No Significance
887	887	12.7707	-0.345669	0.2871	-1.20329	0.228863	0.394571	No Significance	ENSG00000162641.20	AKNAD1	No Significance
888	888	1451.35	-0.324932	0.133667	-2.43079	0.0150658	0.0526224	No Significance	ENSG00000121957.15	GPSM2	No Significance
889	889	1710.74	-0.249843	0.111018	-2.25042	0.0244221	0.0758349	No Significance	ENSG00000121940.17	CLCC1	No Significance
890	890	884.96	0.00325624	0.149557	0.0217727	0.982629	0.990651	No Significance	ENSG00000085433.17	WDR47	No Significance
891	891	1793.62	0.713894	0.229731	3.10825	0.001882	0.00990071	No Significance	ENSG00000244716.3	RPL17P7	No Significance
892	892	1011.04	0.0592224	0.13189	0.449044	0.6534	0.781152	No Significance	ENSG00000197780.11	TAF13	No Significance
893	893	124.759	0.65479	0.215176	3.04332	0.00233981	0.0118089	No Significance	ENSG00000273382.1	TMEM167B-DT	No Significance
894	894	747.169	0.152215	0.141709	1.07419	0.282736	0.455583	No Significance	ENSG00000215717.7	TMEM167B	No Significance
895	895	163.771	-0.349481	0.228806	-1.52673	0.126827	0.260183	No Significance	ENSG00000116299.17	ELAPOR1	No Significance
896	896	6433.21	-0.0376462	0.121986	-0.30861	0.757618	0.851834	No Significance	ENSG00000031698.13	SARS1	No Significance
897	897	1751.14	0.539889	0.154447	3.49572	0.000472776	0.00317532	No Significance	ENSG00000143126.8	CELSR2	No Significance
898	898	1142.76	-0.831874	0.149547	-5.56112	2.68056060380394e-08	5.80406198679664e-07	No Significance	ENSG00000134222.16	PSRC1	No Significance
899	899	1826.11	-0.0005267	0.189998	-0.00277215	0.997788	0.998826	No Significance	ENSG00000134243.12	SORT1	No Significance
900	900	5245.53	0.060933	0.0949731	0.641583	0.521144	0.681036	No Significance	ENSG00000143106.13	PSMA5	No Significance
901	901	5.72576	0.143274	0.268685	0.529961	0.596139	0.739774	No Significance	ENSG00000143028.9	SYPL2	No Significance
902	902	228.018	0.194848	0.214309	0.909107	0.363294	0.537802	No Significance	ENSG00000162650.17	ATXN7L2	No Significance
903	903	656.286	-0.0830891	0.119156	-0.69728	0.485627	0.651705	No Significance	ENSG00000174151.15	CYB561D1	No Significance
904	904	125.688	-0.615964	0.187981	-3.27029	0.00107439	0.0062518	No Significance	ENSG00000181754.7	AMIGO1	No Significance
905	905	5.94009	-0.27873	0.284486	-0.974972	0.329574	0.50394	No Significance	ENSG00000290117.1	ENSG00000290117	No Significance
906	906	6417.34	-0.437313	0.112704	-3.88013	0.0001044	0.000891571	No Significance	ENSG00000065135.12	GNAI3	No Significance
907	907	12.5281	0.302094	0.281353	1.07601	0.281925	0.454694	No Significance	ENSG00000134183.13	GNAT2	No Significance
908	908	1649.62	0.153253	0.173211	0.88477	0.37628	0.550986	No Significance	ENSG00000116337.20	AMPD2	No Significance
909	909	450.308	0.223306	0.0987159	2.2623	0.023679	0.0740892	No Significance	ENSG00000168765.19	GSTM4	No Significance
910	910	89.6025	0.4494	0.187944	2.39325	0.0166997	0.0569648	No Significance	ENSG00000213366.13	GSTM2	No Significance
911	911	300.999	0.560948	0.130592	4.29619	1.73762428571747e-05	0.00018929	No Significance	ENSG00000134202.12	GSTM3	No Significance
912	912	254.145	0.962605	0.191269	5.03334	4.81999272825016e-07	7.97079381667417e-06	No Significance	ENSG00000198758.11	EPS8L3	No Significance
913	913	2227.82	-0.580771	0.174536	-3.32722	0.000877171	0.00528306	No Significance	ENSG00000184371.14	CSF1	No Significance
914	914	9089.5	-0.205762	0.0778703	-2.64235	0.00823332	0.032819	No Significance	ENSG00000168710.18	AHCYL1	No Significance
915	915	1219.68	-0.301325	0.0861272	-3.4983	0.000468235	0.00315252	No Significance	ENSG00000143093.15	STRIP1	No Significance
916	916	153.643	0.164487	0.178037	0.924096	0.355436	0.530372	No Significance	ENSG00000258634.3	ENSG00000258634	No Significance
917	917	302.802	-0.890813	0.162833	-5.46475	4.63555530548461e-08	9.45230975373658e-07	No Significance	ENSG00000197106.7	SLC6A17	No Significance
918	918	16.4574	-0.411926	0.287549	-1.42739	0.153467	0.29874	No Significance	ENSG00000235526.1	ENSG00000235526	No Significance
919	919	528.389	-0.155922	0.159407	-0.978125	0.328012	0.50254	No Significance	ENSG00000116396.15	KCNC4	No Significance
920	920	24.3384	-0.320758	0.253387	-1.26187	0.206994	0.369544	No Significance	ENSG00000227963.2	RBM15-AS1	No Significance
921	921	753.239	0.132976	0.132897	1.00066	0.316992	0.491017	No Significance	ENSG00000162775.17	RBM15	No Significance
922	922	45.9898	0.230353	0.254435	0.905696	0.365097	0.539361	No Significance	ENSG00000224699.11	LAMTOR5-AS1	No Significance
923	923	2435.98	0.435897	0.109667	3.97482	7.04337549091322e-05	0.000634134	No Significance	ENSG00000168679.18	SLC16A4	No Significance
924	924	52.4671	0.250123	0.266814	0.93824	0.348121	0.522943	No Significance	ENSG00000273373.1	SLC16A4-AS1	No Significance
925	925	2240.25	0.266517	0.0895371	2.97669	0.00291375	0.0141598	No Significance	ENSG00000134248.14	LAMTOR5	No Significance
926	926	12.3182	0.423692	0.287543	1.47438	0.14038	0.28025	No Significance	ENSG00000261654.1	ENSG00000261654	No Significance
927	927	59.2809	0.695784	0.24705	2.81869	0.00482195	0.0213964	No Significance	ENSG00000232811.1	ENSG00000232811	No Significance
928	928	1590.04	0.0267068	0.119446	0.22359	0.823076	0.894199	No Significance	ENSG00000121931.16	LRIF1	No Significance
929	929	17.4782	0.43215	0.287885	1.49851	0.134001	0.270774	No Significance	ENSG00000273010.1	ENSG00000273010	No Significance
930	930	1560.52	-0.0343456	0.090797	-0.378264	0.705234	0.817943	No Significance	ENSG00000156171.15	DRAM2	No Significance
931	931	810.748	-0.352475	0.12636	-2.78913	0.00528506	0.0229684	No Significance	ENSG00000134255.16	CEPT1	No Significance
932	932	130.524	0.729432	0.201879	3.61426	0.000301201	0.00218763	No Significance	ENSG00000162777.17	DENND2D	No Significance
933	933	64.2198	1.01445	0.192866	5.2574	1.46103462468564e-07	2.68097764447798e-06	Up	ENSG00000085465.13	OVGP1	Up
934	934	25.7175	0.256531	0.276517	0.92758	0.353625	0.528489	No Significance	ENSG00000260948.1	ENSG00000260948	No Significance
935	935	14.8619	0.317329	0.282276	1.13084	0.258124	0.427741	No Significance	ENSG00000233337.1	UBE2FP3	No Significance
936	936	8.43064	0.187318	0.287765	0.651453	0.514754	0.675426	No Significance	ENSG00000243960.1	ENSG00000243960	No Significance
937	937	1824.2	-0.410082	0.0937201	-4.3753	1.2126520476774e-05	0.000138777	No Significance	ENSG00000116455.14	WDR77	No Significance
938	938	6778.14	-0.186619	0.0889698	-2.09754	0.0359458	0.101649	No Significance	ENSG00000116459.11	ATP5PB	No Significance
939	939	13.7551	0.349717	0.285418	1.2264	0.220047	0.384433	No Significance	ENSG00000143110.12	C1orf162	No Significance
940	940	1913.82	-0.360517	0.119002	-3.02938	0.00245052	0.012252	No Significance	ENSG00000116473.15	RAP1A	No Significance
941	941	4.26514	-0.805395	0.264448	-2.9125	0.00358553	0.0167708	No Significance	ENSG00000231346.5	LINC01160	No Significance
942	942	271.97	0.471926	0.166232	2.83927	0.00452173	0.020303	No Significance	ENSG00000197852.12	INKA2	No Significance
943	943	10.7384	0.406123	0.287856	1.41364	0.157469	0.304268	No Significance	ENSG00000227811.3	INKA2-AS1	No Significance
944	944	1401.39	-0.0749782	0.118715	-0.631571	0.527667	0.686613	No Significance	ENSG00000064703.13	DDX20	No Significance
945	945	1358.23	0.154863	0.124605	1.24285	0.213922	0.377466	No Significance	ENSG00000143079.15	CTTNBP2NL	No Significance
946	946	35.1719	0.34724	0.237981	1.45955	0.144412	0.28594	No Significance	ENSG00000134245.18	WNT2B	No Significance
947	947	489.943	0.183888	0.1211	1.51864	0.128853	0.263358	No Significance	ENSG00000007341.19	ST7L	No Significance
948	948	9877.87	-0.199237	0.131417	-1.51607	0.129502	0.264119	No Significance	ENSG00000116489.13	CAPZA1	No Significance
949	949	1962.69	-0.00440615	0.109098	-0.0403868	0.967785	0.98207	No Significance	ENSG00000155363.19	MOV10	No Significance
950	950	4581.5	-0.024167	0.141847	-0.170374	0.864716	0.920728	No Significance	ENSG00000155366.17	RHOC	No Significance
951	951	18.3498	-0.198163	0.268747	-0.735165	0.462239	0.630815	No Significance	ENSG00000155367.16	PPM1J	No Significance
952	952	555.222	0.145508	0.145585	0.999562	0.317522	0.491515	No Significance	ENSG00000198799.12	LRIG2	No Significance
953	953	1622.68	-0.157399	0.15774	-0.997809	0.318372	0.492369	No Significance	ENSG00000081026.19	MAGI3	No Significance
954	954	107.979	0.635319	0.211916	2.99817	0.00271605	0.0133133	No Significance	ENSG00000232499.2	ENSG00000232499	No Significance
955	955	1243.02	-0.348874	0.111236	-3.1361	0.00171209	0.00921332	No Significance	ENSG00000116793.16	PHTF1	No Significance
956	956	18.1502	-0.368494	0.2679	-1.36988	0.170725	0.322437	No Significance	ENSG00000232450.1	ENSG00000232450	No Significance
957	957	640.529	-0.0191836	0.130338	-0.147183	0.882988	0.931118	No Significance	ENSG00000081019.14	RSBN1	No Significance
958	958	16.5815	-0.102599	0.263454	-0.389079	0.697218	0.812856	No Significance	ENSG00000226167.1	AP4B1-AS1	No Significance
959	959	131.711	0.585684	0.2657	2.20623	0.0273682	0.0828448	No Significance	ENSG00000188761.13	BCL2L15	No Significance
960	960	394.481	-0.0396242	0.102122	-0.388008	0.69801	0.813351	No Significance	ENSG00000134262.14	AP4B1	No Significance
961	961	706.258	-0.595914	0.124694	-4.7776	1.7739707272625e-06	2.55783988981841e-05	No Significance	ENSG00000118655.8	DCLRE1B	No Significance
962	962	3513.55	-0.0390362	0.16877	-0.231298	0.817083	0.890048	No Significance	ENSG00000163349.22	HIPK1	No Significance
963	963	248.691	-0.740435	0.174875	-4.22865	2.35094814299578e-05	0.000247692	No Significance	ENSG00000116774.12	OLFML3	No Significance
964	964	71.493	0.912656	0.262182	3.48451	0.000493042	0.00328734	No Significance	ENSG00000134207.17	SYT6	No Significance
965	965	2724.65	-0.00368228	0.121332	-0.0303487	0.975789	0.98701	No Significance	ENSG00000197323.12	TRIM33	No Significance
966	966	10.753	-0.479634	0.28766	-1.66249	0.0964142	0.213934	No Significance	ENSG00000236480.1	PKMP1	No Significance
967	967	1456.96	-0.00394452	0.0954821	-0.0413121	0.967047	0.981736	No Significance	ENSG00000116752.6	BCAS2	No Significance
968	968	40.5426	0.624613	0.220946	2.83096	0.00464078	0.02076	No Significance	ENSG00000175984.16	DENND2C	No Significance
969	969	5649.31	-0.127973	0.10885	-1.17568	0.239723	0.406593	No Significance	ENSG00000213281.5	NRAS	No Significance
970	970	22666.2	-0.13164	0.0899411	-1.46362	0.143298	0.284132	No Significance	ENSG00000009307.17	CSDE1	No Significance
971	971	1028.4	0.202474	0.103813	1.95043	0.0511245	0.133274	No Significance	ENSG00000052723.12	SIKE1	No Significance
972	972	45.4574	-1.83024	0.248042	-7.08305	1.41012050536406e-12	6.78585240193821e-11	Down	ENSG00000134198.10	TSPAN2	Down
973	973	41.9865	-0.244258	0.219889	-1.108	0.267863	0.439228	No Significance	ENSG00000134259.6	NGF	No Significance
974	974	4002.83	-0.329304	0.159522	-2.06429	0.0389903	0.108348	No Significance	ENSG00000173218.15	VANGL1	No Significance
975	975	94.8425	-0.349267	0.241711	-1.44522	0.148396	0.291862	No Significance	ENSG00000163393.13	SLC22A15	No Significance
976	976	5523.07	-0.0514985	0.145897	-0.352977	0.724105	0.830642	No Significance	ENSG00000163399.16	ATP1A1	No Significance
977	977	73.6357	0.207274	0.203083	1.0214	0.307063	0.481284	No Significance	ENSG00000203865.13	ATP1A1-AS1	No Significance
978	978	12.0428	0.192514	0.28783	0.670095	0.502797	0.66591	No Significance	ENSG00000224950.2	ENSG00000224950	No Significance
979	979	1019.9	-0.108389	0.16969	-0.638737	0.522994	0.682794	No Significance	ENSG00000116815.16	CD58	No Significance
980	980	14.4687	0.672665	0.285675	2.36389	0.0180844	0.0603484	No Significance	ENSG00000177173.5	NAP1L4P1	No Significance
981	981	4447.67	-0.0753974	0.15786	-0.47762	0.632921	0.766703	No Significance	ENSG00000143061.18	IGSF3	No Significance
982	982	2330.88	-0.141391	0.0664847	-2.12663	0.0334509	0.096245	No Significance	ENSG00000134247.10	PTGFRN	No Significance
983	983	19.1924	0.150256	0.257982	0.583552	0.559522	0.710437	No Significance	ENSG00000134256.13	CD101	No Significance
984	984	10.1472	0.268367	0.282863	0.948599	0.342825	0.51751	No Significance	ENSG00000236137.1	CD101-AS1	No Significance
985	985	2279.27	-0.511929	0.174142	-2.93959	0.00328646	0.0155931	No Significance	ENSG00000116830.12	TTF2	No Significance
986	986	250.475	-0.257175	0.226729	-1.1343	0.25667	0.426175	No Significance	ENSG00000134253.10	TRIM45	No Significance
987	987	97.1973	0.340736	0.286971	1.1894	0.23428	0.400788	No Significance	ENSG00000134258.18	VTCN1	No Significance
988	988	6.99727	-0.420308	0.284977	-1.46828	0.142028	0.282311	No Significance	ENSG00000271427.1	ENSG00000271427	No Significance
989	989	2488.39	0.574117	0.150061	3.82599	0.000130248	0.00107556	No Significance	ENSG00000198162.12	MAN1A2	No Significance
990	990	25.9844	0.628805	0.27691	2.2741	0.02296	0.0723496	No Significance	ENSG00000183508.5	TENT5C	No Significance
991	991	6.98158	-0.838324	0.287217	-2.81096	0.00493934	0.0217967	No Significance	ENSG00000228217.1	PNRC2P1	No Significance
992	992	891.2	-0.269529	0.115776	-2.3278	0.0199227	0.0648317	No Significance	ENSG00000196505.11	GDAP2	No Significance
993	993	3791.86	-0.274818	0.142727	-1.92546	0.0541723	0.139295	No Significance	ENSG00000065183.16	WDR3	No Significance
994	994	526.064	-0.00795607	0.108237	-0.0735056	0.941404	0.96678	No Significance	ENSG00000116874.12	WARS2	No Significance
995	995	259.114	0.0037909	0.147381	0.0257237	0.979478	0.988723	No Significance	ENSG00000231365.7	WARS2-AS1	No Significance
996	996	263.554	-0.43972	0.108224	-4.06041	4.89867708394811e-05	0.000463364	No Significance	ENSG00000143067.5	ZNF697	No Significance
997	997	8008.67	-0.151435	0.176355	-0.858693	0.39051	0.56497	No Significance	ENSG00000092621.13	PHGDH	No Significance
998	998	4896.81	0.105474	0.172933	0.609912	0.54192	0.696915	No Significance	ENSG00000134250.21	NOTCH2	No Significance
999	999	2826.91	-0.140023	0.147358	-0.950219	0.342001	0.516814	No Significance	ENSG00000265808.4	SEC22B	No Significance
1000	1000	319.179	0.0690934	0.173461	0.398354	0.690369	0.807739	No Significance	ENSG00000270231.5	NBPF8	No Significance
1001	1001	8.75337	0.0393786	0.284794	0.13897	0.889474	0.935395	No Significance	ENSG00000275131.4	PDE4DIPP2	No Significance
1002	1002	34.6279	0.388994	0.259049	1.50133	0.13327	0.26972	No Significance	ENSG00000273136.9	NBPF26	No Significance
1003	1003	20.4026	-1.01837	0.276838	-3.60711	0.000309628	0.00223557	Down	ENSG00000226067.7	LINC00623	Down
1004	1004	659.678	-0.49416	0.155531	-3.1764	0.00149114	0.00820854	No Significance	ENSG00000188610.12	FAM72B	No Significance
1005	1005	776.042	-0.273524	0.135501	-2.01849	0.0435406	0.118133	No Significance	ENSG00000171943.12	SRGAP2C	No Significance
1006	1006	14.2088	0.1393	0.285511	0.490843	0.623538	0.760372	No Significance	ENSG00000272583.2	ENSG00000272583	No Significance
1007	1007	26.1747	0.297703	0.276355	1.07812	0.280981	0.453527	No Significance	ENSG00000291141.1	EMBP1	No Significance
1008	1008	54.2645	0.0328066	0.201523	0.162879	0.870614	0.924145	No Significance	ENSG00000277702.1	ENSG00000277702	No Significance
1009	1009	9.81657	0.139119	0.287887	0.484031	0.628364	0.76386	No Significance	ENSG00000242352.2	FAM91A3P	No Significance
1010	1010	257.208	-0.764268	0.191752	-3.9819	6.83676758263122e-05	0.000616873	No Significance	ENSG00000263513.6	FAM72C	No Significance
1011	1011	93.5319	-0.468836	0.23728	-1.97439	0.0483377	0.128056	No Significance	ENSG00000289318.2	ENSG00000289318	No Significance
1012	1012	134.12	-0.477195	0.226298	-2.10809	0.0350231	0.0995951	No Significance	ENSG00000270872.2	SRGAP2D	No Significance
1013	1013	1147.9	0.0234069	0.0892745	0.262191	0.793175	0.874696	No Significance	ENSG00000266338.7	NBPF15	No Significance
1014	1014	63.839	0.135684	0.273135	0.496518	0.619529	0.757788	No Significance	ENSG00000288905.2	LSP1P5	No Significance
1015	1015	765.46	-0.540414	0.120254	-4.49279	7.02948067436472e-06	8.66264234960605e-05	No Significance	ENSG00000196369.12	SRGAP2B	No Significance
1016	1016	487.648	-0.568972	0.127994	-4.4432	8.86310634979037e-06	0.000106098	No Significance	ENSG00000215784.6	FAM72D	No Significance
1017	1017	12.8944	0.283262	0.287025	0.989157	0.322586	0.496757	No Significance	ENSG00000290867.1	LINC01145	No Significance
1018	1018	105.709	-0.905633	0.199458	-4.52027	6.17614893245491e-06	7.73485301241539e-05	No Significance	ENSG00000223612.3	ENSG00000223612	No Significance
1019	1019	353.187	0.0923924	0.186761	0.49474	0.620784	0.758504	No Significance	ENSG00000162825.18	NBPF20	No Significance
1020	1020	17.8239	0.757774	0.276744	2.74507	0.00604974	0.0255308	No Significance	ENSG00000286620.1	ENSG00000286620	No Significance
1021	1021	24.1432	-0.26073	0.249433	-1.04309	0.296907	0.471442	No Significance	ENSG00000291005.1	NBPF25P	No Significance
1022	1022	502.887	0.0955622	0.152715	0.625766	0.531468	0.689219	No Significance	ENSG00000117262.19	GPR89A	No Significance
1023	1023	71.8305	-0.561959	0.209511	-2.67618	0.00744672	0.0302665	No Significance	ENSG00000174827.14	PDZK1	No Significance
1024	1024	12.1028	0.73287	0.286293	2.58036	0.00986963	0.0379127	No Significance	ENSG00000117281.16	CD160	No Significance
1025	1025	2789.52	-0.0484216	0.0803149	-0.602894	0.546579	0.70064	No Significance	ENSG00000265491.5	RNF115	No Significance
1026	1026	2677.01	0.014051	0.133381	0.105345	0.916102	0.951914	No Significance	ENSG00000186141.10	POLR3C	No Significance
1027	1027	156.099	0.509745	0.200755	2.53926	0.0111086	0.0416092	No Significance	ENSG00000186364.12	NUDT17	No Significance
1028	1028	1649.95	0.18082	0.0807093	2.24042	0.0250635	0.0773524	No Significance	ENSG00000131788.16	PIAS3	No Significance
1029	1029	54.6759	1.03754	0.249529	4.15723	3.22129301993178e-05	0.000323795	Up	ENSG00000143127.13	ITGA10	Up
1030	1030	843.033	-0.228803	0.0999137	-2.28985	0.0220302	0.0701343	No Significance	ENSG00000131779.11	PEX11B	No Significance
1031	1031	24.1163	0.43116	0.255877	1.68986	0.0910552	0.205165	No Significance	ENSG00000293505.1	GNRHR2	No Significance
1032	1032	2263.72	-0.2355	0.106271	-2.21598	0.0266929	0.0812479	No Significance	ENSG00000265241.8	RBM8A	No Significance
1033	1033	16.3188	0.557474	0.283866	1.97471	0.0483013	0.127994	No Significance	ENSG00000234222.6	LIX1L-AS1	No Significance
1034	1034	1092.14	-0.611722	0.0854205	-7.15986	8.07602074601835e-13	4.09092956158177e-11	No Significance	ENSG00000271601.4	LIX1L	No Significance
1035	1035	21.901	0.426592	0.287461	1.4853	0.137463	0.275862	No Significance	ENSG00000272031.3	ANKRD34A	No Significance
1036	1036	153.046	0.506127	0.127593	3.96852	7.23200434659956e-05	0.000648992	No Significance	ENSG00000121851.13	POLR3GL	No Significance
1037	1037	97.9894	1.98895	0.283117	7.18187	6.87645559564328e-13	3.52034291916323e-11	Up	ENSG00000265972.6	TXNIP	Up
1038	1038	90.2375	0.222211	0.168415	1.32003	0.186826	0.343952	No Significance	ENSG00000233396.9	LINC01719	No Significance
1039	1039	115.392	0.298705	0.179613	1.66373	0.0961665	0.213507	No Significance	ENSG00000271425.9	NBPF10	No Significance
1040	1040	26.989	-0.214194	0.271011	-0.787348	0.431078	0.601161	No Significance	ENSG00000264343.7	NOTCH2NLA	No Significance
1041	1041	29.668	-0.0154789	0.25774	-0.0601977	0.951998	0.972872	No Significance	ENSG00000290578.1	ENSG00000290578	No Significance
1042	1042	38.6583	0.916557	0.26435	3.46417	0.000531872	0.00350737	No Significance	ENSG00000287978.1	ENSG00000287978	No Significance
1043	1043	602.19	0.288137	0.121381	2.37396	0.0175986	0.0591731	No Significance	ENSG00000268043.9	NBPF12	No Significance
1044	1044	16.5504	0.755425	0.287738	2.63783	0.00834372	0.0331493	No Significance	ENSG00000230832.3	SSBL4P	No Significance
1045	1045	1387.94	-0.155499	0.103101	-1.50819	0.131507	0.267135	No Significance	ENSG00000131791.8	PRKAB2	No Significance
1046	1046	19.0778	-0.105374	0.261699	-0.402131	0.687587	0.806101	No Significance	ENSG00000293279.1	ENSG00000293279	No Significance
1047	1047	82.5461	1.55208	0.215413	7.18558	6.69241362467289e-13	3.43526052963543e-11	Up	ENSG00000131781.13	FMO5	Up
1048	1048	296.948	0.186948	0.132135	1.41495	0.157082	0.303765	No Significance	ENSG00000180867.12	PDIA3P1	No Significance
1049	1049	120.908	0.369146	0.193619	1.90732	0.0564792	0.143672	No Significance	ENSG00000226015.2	CCT8P1	No Significance
1050	1050	17.8313	0.591077	0.278297	2.12514	0.0335749	0.0965035	No Significance	ENSG00000131778.20	CHD1L	No Significance
1051	1051	31.6005	0.618982	0.267288	2.32278	0.0201911	0.0655712	No Significance	ENSG00000278811.4	LINC00624	No Significance
1052	1052	992.359	0.592813	0.110825	5.34934	8.82746235157908e-08	1.69919822805546e-06	No Significance	ENSG00000116128.12	BCL9	No Significance
1053	1053	661.807	0.00909174	0.104323	0.0871506	0.930552	0.960079	No Significance	ENSG00000162836.12	ACP6	No Significance
1054	1054	253.747	-0.529311	0.244732	-2.16286	0.0305518	0.0896328	No Significance	ENSG00000188092.15	GPR89B	No Significance
1055	1055	8.83536	0.281923	0.286954	0.982456	0.325875	0.500381	No Significance	ENSG00000290705.1	ENSG00000290705	No Significance
1056	1056	9.4781	0.110868	0.287484	0.386654	0.699012	0.813795	No Significance	ENSG00000274372.5	LINC02804	No Significance
1057	1057	580.654	0.0837878	0.136514	0.613803	0.539346	0.694885	No Significance	ENSG00000263956.8	NBPF11	No Significance
1058	1058	36.2528	-0.386645	0.232471	-1.65854	0.097209	0.214954	No Significance	ENSG00000198658.4	ABHD17AP1	No Significance
1059	1059	10.2468	0.00814111	0.284626	0.0285986	0.977185	0.987681	No Significance	ENSG00000228626.1	ENSG00000228626	No Significance
1060	1060	86.845	0.282645	0.187981	1.50473	0.132392	0.268509	No Significance	ENSG00000274020.4	LINC01138	No Significance
1061	1061	16.8829	0.451618	0.271535	1.66373	0.0961665	0.213507	No Significance	ENSG00000291232.1	ENSG00000291232	No Significance
1062	1062	20.9467	0.0570103	0.282439	0.201346	0.840428	0.90655	No Significance	ENSG00000280649.2	ENSG00000280649	No Significance
1063	1063	457.103	0.226073	0.15867	1.42499	0.15416	0.299559	No Significance	ENSG00000270629.7	NBPF14	No Significance
1064	1064	56.3443	0.0988325	0.248289	0.398461	0.69029	0.807719	No Significance	ENSG00000286019.2	NOTCH2NLB	No Significance
1065	1065	60.6087	-0.220446	0.271078	-0.813754	0.415786	0.587669	No Significance	ENSG00000177144.8	NUDT4B	No Significance
1066	1066	842.791	0.112003	0.0884971	1.26563	0.205646	0.368094	No Significance	ENSG00000178104.22	PDE4DIP	No Significance
1067	1067	1651.94	-0.103117	0.108862	-0.947223	0.343525	0.518222	No Significance	ENSG00000269713.9	NBPF9	No Significance
1068	1068	78.8448	0.124842	0.196526	0.635641	0.525011	0.684452	No Significance	ENSG00000274265.5	ENSG00000274265	No Significance
1069	1069	8.66653	-0.37675	0.287219	-1.29676	0.194714	0.354358	No Significance	ENSG00000274423.1	SEC22B2P	No Significance
1070	1070	79.3818	0.221529	0.234293	0.946539	0.343874	0.518545	No Significance	ENSG00000286219.2	NOTCH2NLC	No Significance
1071	1071	49.7956	0.278396	0.230451	1.20954	0.226455	0.391753	No Significance	ENSG00000291158.1	LINC00869	No Significance
1072	1072	29.2649	0.95399	0.257474	3.69981	0.000215763	0.00164876	No Significance	ENSG00000203814.7	H2BC18	No Significance
1073	1073	9.8738	0.552662	0.287878	1.91968	0.0548978	0.140823	No Significance	ENSG00000233030.2	ENSG00000233030	No Significance
1074	1074	10.6328	0.302078	0.265296	1.14348	0.25284	0.421487	No Significance	ENSG00000183598.4	H3C13	No Significance
1075	1075	42.9395	-0.0615651	0.256783	-0.240001	0.810329	0.885749	No Significance	ENSG00000270882.3	H4C14	No Significance
1076	1076	25.8647	0.491603	0.263951	1.86573	0.0620791	0.154448	No Significance	ENSG00000288825.1	H2AC18	No Significance
1077	1077	104.771	0.672785	0.189347	3.55414	0.000379212	0.00263103	No Significance	ENSG00000290791.1	ENSG00000290791	No Significance
1078	1078	273.312	0.688079	0.177925	3.8681	0.000109686	0.000930522	No Significance	ENSG00000290792.1	ENSG00000290792	No Significance
1079	1079	43.6178	0.326501	0.260774	1.25188	0.210612	0.373247	No Significance	ENSG00000288859.1	H2AC19	No Significance
1080	1080	61.7911	0.126302	0.28734	0.439319	0.660431	0.786403	No Significance	ENSG00000270276.3	H4C15	No Significance
1081	1081	652.051	1.15249	0.15702	7.33936	2.14614332512194e-13	1.17028648343548e-11	Up	ENSG00000184678.11	H2BC21	Up
1082	1082	98.8406	-0.0757636	0.1703	-0.444685	0.656548	0.783405	No Significance	ENSG00000184260.6	H2AC20	No Significance
1083	1083	532.385	-0.0640511	0.150476	-0.425633	0.670375	0.793872	No Significance	ENSG00000178096.9	BOLA1	No Significance
1084	1084	19.6596	0.836087	0.277167	3.01754	0.00254834	0.0126425	No Significance	ENSG00000159164.10	SV2A	No Significance
1085	1085	7917.49	-0.0674019	0.147753	-0.456178	0.648262	0.777305	No Significance	ENSG00000143368.10	SF3B4	No Significance
1086	1086	1000.85	-0.0135885	0.136962	-0.0992123	0.92097	0.954799	No Significance	ENSG00000014914.21	MTMR11	No Significance
1087	1087	1890.48	0.0782444	0.105099	0.744489	0.456581	0.625843	No Significance	ENSG00000264522.6	OTUD7B	No Significance
1088	1088	85.3508	0.414233	0.19903	2.08216	0.0373279	0.104711	No Significance	ENSG00000285184.5	ENSG00000285184	No Significance
1089	1089	1910.58	-0.138929	0.113017	-1.22926	0.218974	0.383466	No Significance	ENSG00000136631.16	VPS45	No Significance
1090	1090	462.008	-0.291715	0.172469	-1.691	0.0908372	0.204817	No Significance	ENSG00000023902.14	PLEKHO1	No Significance
1091	1091	7612.61	0.164245	0.0956041	1.71797	0.0858018	0.196338	No Significance	ENSG00000143401.15	ANP32E	No Significance
1092	1092	26.5307	0.930836	0.242091	3.84429	0.000120904	0.00101054	No Significance	ENSG00000118298.12	CA14	No Significance
1093	1093	5444.06	-0.301687	0.0908539	-3.32051	0.000898516	0.0053897	No Significance	ENSG00000117362.13	APH1A	No Significance
1094	1094	35.8794	1.8135	0.267539	6.70586	2.00226734228697e-11	7.94673073642927e-10	Up	ENSG00000159208.16	CIART	Up
1095	1095	2734.17	0.221492	0.108096	2.04905	0.0404575	0.111571	No Significance	ENSG00000266472.6	MRPS21	No Significance
1096	1096	4083.75	0.0103091	0.100982	0.102088	0.918687	0.953273	No Significance	ENSG00000117360.13	PRPF3	No Significance
1097	1097	3213.37	-0.0279875	0.117507	-0.238176	0.811745	0.886792	No Significance	ENSG00000163125.16	RPRD2	No Significance
1098	1098	1884.33	-0.196174	0.0897419	-2.1859	0.028823	0.0858977	No Significance	ENSG00000143374.18	TARS2	No Significance
1099	1099	254.45	-0.553234	0.163688	-3.37764	0.000731098	0.00455876	No Significance	ENSG00000143369.15	ECM1	No Significance
1100	1100	133.77	1.05065	0.174762	6.01252	1.82659096952586e-09	5.1030550903343e-08	Up	ENSG00000143382.16	ADAMTSL4	Up
1101	1101	15458.5	-0.298544	0.140807	-2.12023	0.0339866	0.0974395	No Significance	ENSG00000143384.14	MCL1	No Significance
1102	1102	6056.51	-0.0517339	0.117249	-0.441231	0.659046	0.785412	No Significance	ENSG00000143420.19	ENSA	No Significance
1103	1103	47.9028	0.710589	0.262617	2.70841	0.00676064	0.0279321	No Significance	ENSG00000288880.2	ENSG00000288880	No Significance
1104	1104	1555.4	0.386824	0.0993658	3.89309	9.89744173352883e-05	0.000851277	No Significance	ENSG00000143457.11	GOLPH3L	No Significance
1105	1105	544.204	0.637706	0.137049	4.65381	3.25864184270661e-06	4.36200256121416e-05	No Significance	ENSG00000143452.16	HORMAD1	No Significance
1106	1106	1261.85	0.785856	0.193421	4.06335	4.83735756766949e-05	0.000458744	No Significance	ENSG00000163131.12	CTSS	No Significance
1107	1107	170.221	0.778407	0.162079	4.80456	1.55091779958678e-06	2.27716374708207e-05	No Significance	ENSG00000143387.14	CTSK	No Significance
1108	1108	1845.45	-0.0742377	0.072765	-1.02022	0.307622	0.482004	No Significance	ENSG00000143437.21	ARNT	No Significance
1109	1109	1291.01	0.391641	0.0868626	4.50889	6.51691812277774e-06	8.10362770964785e-05	No Significance	ENSG00000143379.13	SETDB1	No Significance
1110	1110	8314.47	-0.299032	0.0765423	-3.90671	9.35594344278366e-05	0.000811727	No Significance	ENSG00000143418.20	CERS2	No Significance
1111	1111	9.58772	0.27571	0.282794	0.978443	0.327855	0.502419	No Significance	ENSG00000231073.1	ENSG00000231073	No Significance
1112	1112	98.5738	0.123453	0.176227	0.700719	0.483478	0.649803	No Significance	ENSG00000143412.10	ANXA9	No Significance
1113	1113	259.56	0.0184273	0.160437	0.114865	0.908553	0.946727	No Significance	ENSG00000143409.18	MINDY1	No Significance
1114	1114	1066.86	-0.154043	0.098241	-1.56795	0.116892	0.245478	No Significance	ENSG00000143363.17	PRUNE1	No Significance
1115	1115	15.8656	-0.0351001	0.281338	-0.125061	0.900475	0.941564	No Significance	ENSG00000163141.20	BNIPL	No Significance
1116	1116	512.628	0.145816	0.206772	0.705191	0.480691	0.647187	No Significance	ENSG00000143443.10	C1orf56	No Significance
1117	1117	4690.09	-0.157346	0.0874775	-1.79869	0.072067	0.172561	No Significance	ENSG00000197622.13	CDC42SE1	No Significance
1118	1118	2927.11	-0.357712	0.13275	-2.69454	0.00704854	0.0288737	No Significance	ENSG00000213190.4	MLLT11	No Significance
1119	1119	504.361	-0.326009	0.0967756	-3.36807	0.000756969	0.00467916	No Significance	ENSG00000143458.12	GABPB2	No Significance
1120	1120	133.796	0.123595	0.22717	0.544394	0.586171	0.731259	No Significance	ENSG00000143434.17	SEMA6C	No Significance
1121	1121	6.78264	0.214653	0.261717	0.82195	0.411106	0.583668	No Significance	ENSG00000289288.2	ENSG00000289288	No Significance
1122	1122	1199.39	0.254804	0.114085	2.23349	0.0255168	0.0784871	No Significance	ENSG00000163156.12	SCNM1	No Significance
1123	1123	483.49	-0.110856	0.109086	-1.01615	0.309559	0.484014	No Significance	ENSG00000163155.12	LYSMD1	No Significance
1124	1124	18.6567	-0.313057	0.286645	-1.08791	0.276634	0.4488	No Significance	ENSG00000163157.15	TMOD4	No Significance
1125	1125	2556.26	-0.261302	0.072927	-3.58295	0.000339731	0.00241487	No Significance	ENSG00000163159.15	VPS72	No Significance
1126	1126	5411.53	0.0511474	0.10724	0.476943	0.633403	0.767153	No Significance	ENSG00000143398.20	PIP5K1A	No Significance
1127	1127	7063.72	0.096779	0.145366	0.665761	0.505564	0.66823	No Significance	ENSG00000159352.16	PSMD4	No Significance
1128	1128	18.6669	0.369845	0.272143	1.36033	0.173727	0.326665	No Significance	ENSG00000232671.8	ZNF687-AS1	No Significance
1129	1129	2006.65	0.0215559	0.104659	0.205962	0.83682	0.903824	No Significance	ENSG00000143373.18	ZNF687	No Significance
1130	1130	2791.19	-0.0709358	0.100442	-0.706233	0.480044	0.646636	No Significance	ENSG00000143393.17	PI4KB	No Significance
1131	1131	2477.94	0.100717	0.114686	0.878203	0.379833	0.55462	No Significance	ENSG00000143390.18	RFX5	No Significance
1132	1132	1589.11	0.960249	0.140123	6.85309	7.22693937224555e-12	3.03736585101211e-10	No Significance	ENSG00000143416.21	SELENBP1	No Significance
1133	1133	8948.12	-0.049889	0.0805465	-0.619381	0.535665	0.692108	No Significance	ENSG00000159377.11	PSMB4	No Significance
1134	1134	3045.44	0.198703	0.0800681	2.48171	0.0130755	0.0470864	No Significance	ENSG00000143442.24	POGZ	No Significance
1135	1135	180.098	0.536878	0.173192	3.10073	0.00193044	0.0101086	No Significance	ENSG00000143375.15	CGN	No Significance
1136	1136	2343.83	-0.677038	0.154921	-4.36987	1.24320905458096e-05	0.000142021	No Significance	ENSG00000143367.17	TUFT1	No Significance
1137	1137	1704.5	-0.395252	0.147502	-2.6795	0.00737311	0.0300116	No Significance	ENSG00000143376.14	SNX27	No Significance
1138	1138	1583.24	-0.27894	0.0724032	-3.85238	0.000116975	0.000981966	No Significance	ENSG00000143436.11	MRPL9	No Significance
1139	1139	32.1483	0.223891	0.250605	0.892747	0.371993	0.546435	No Significance	ENSG00000143450.19	OAZ3	No Significance
1140	1140	15.1977	0.22275	0.285792	0.77773	0.436728	0.606499	No Significance	ENSG00000249602.1	ENSG00000249602	No Significance
1141	1141	632.147	-0.00209068	0.1211	-0.0172635	0.986226	0.992621	No Significance	ENSG00000182134.17	TDRKH	No Significance
1142	1142	11.9119	0.167129	0.283486	0.590456	0.554885	0.706881	No Significance	ENSG00000203288.6	TDRKH-AS1	No Significance
1143	1143	1433.27	0.105036	0.118625	0.885447	0.375916	0.550631	No Significance	ENSG00000159445.13	THEM4	No Significance
1144	1144	42427.8	-0.0975076	0.0934808	-1.04308	0.296913	0.471442	No Significance	ENSG00000197747.9	S100A10	No Significance
1145	1145	20.9521	0.886636	0.273241	3.2398	0.00119613	0.00684839	No Significance	ENSG00000229021.2	ENSG00000229021	No Significance
1146	1146	25761	0.137534	0.088013	1.56266	0.118134	0.24726	No Significance	ENSG00000163191.6	S100A11	No Significance
1147	1147	37.7959	1.20415	0.245616	4.8919	9.98658040913859e-07	1.53417147881491e-05	Up	ENSG00000159450.13	TCHH	Up
1148	1148	54.546	-0.736362	0.22579	-3.2452	0.00117367	0.00674387	No Significance	ENSG00000237975.7	FLG-AS1	No Significance
1149	1149	24.6101	0.477901	0.273042	1.75	0.0801185	0.186598	No Significance	ENSG00000197915.7	HRNR	No Significance
1150	1150	42.1561	-0.327082	0.279961	-1.1674	0.24305	0.410284	No Significance	ENSG00000143631.11	FLG	No Significance
1151	1151	9.53457	1.28503	0.26654	5.65166	1.58906426713778e-08	3.66322132672278e-07	Up	ENSG00000163216.7	SPRR2D	Up
1152	1152	11.8109	0.690933	0.283583	2.43262	0.0149899	0.0524427	No Significance	ENSG00000163220.11	S100A9	No Significance
1153	1153	11.4651	0.171066	0.285726	0.600175	0.548389	0.702045	No Significance	ENSG00000237008.2	LAPTM4BP1	No Significance
1154	1154	41.6338	0.681372	0.22113	3.08257	0.0020522	0.0106141	No Significance	ENSG00000238279.3	ENSG00000238279	No Significance
1155	1155	28463	0.274778	0.175151	1.56882	0.116691	0.245281	No Significance	ENSG00000197956.10	S100A6	No Significance
1156	1156	22.4674	0.895132	0.280945	3.18604	0.00144235	0.00799417	No Significance	ENSG00000196420.8	S100A5	No Significance
1157	1157	19547.7	0.0715841	0.166043	0.431119	0.666382	0.791222	No Significance	ENSG00000196154.12	S100A4	No Significance
1158	1158	1472.41	-0.508376	0.120461	-4.2197	2.44632889695391e-05	0.000256618	No Significance	ENSG00000188015.10	S100A3	No Significance
1159	1159	228.32	-0.802073	0.221544	-3.61804	0.000296844	0.00215947	No Significance	ENSG00000196754.13	S100A2	No Significance
1160	1160	88.3682	-0.125368	0.215777	-0.580943	0.561279	0.711875	No Significance	ENSG00000285867.1	ENSG00000285867	No Significance
1161	1161	11068.6	-0.151542	0.0809078	-1.87301	0.0610671	0.152547	No Significance	ENSG00000188643.11	S100A16	No Significance
1162	1162	15.4129	0.424538	0.280114	1.51534	0.129687	0.264388	No Significance	ENSG00000189334.9	S100A14	No Significance
1163	1163	272.888	0.440735	0.147726	2.98439	0.00284143	0.0138573	No Significance	ENSG00000189171.15	S100A13	No Significance
1164	1164	20.5599	0.0211927	0.275066	0.0771534	0.938501	0.964868	No Significance	ENSG00000160678.12	S100A1	No Significance
1165	1165	2929.49	0.0875044	0.128903	0.678841	0.497239	0.660822	No Significance	ENSG00000160679.14	CHTOP	No Significance
1166	1166	1685.97	-0.0226186	0.0816038	-0.277172	0.781648	0.867501	No Significance	ENSG00000143553.11	SNAPIN	No Significance
1167	1167	16476.5	-0.0845445	0.0720678	-1.17312	0.240747	0.40751	No Significance	ENSG00000143621.17	ILF2	No Significance
1168	1168	32.8078	-0.112924	0.258856	-0.436234	0.662667	0.787971	No Significance	ENSG00000169418.10	NPR1	No Significance
1169	1169	1077.05	-0.403632	0.287884	-1.40685	0.159473	0.307	No Significance	ENSG00000143624.14	INTS3	No Significance
1170	1170	12.5979	0.0854881	0.281255	0.302935	0.76194	0.854496	No Significance	ENSG00000143554.14	SLC27A3	No Significance
1171	1171	300.092	-0.342935	0.243059	-1.41083	0.158296	0.305499	No Significance	ENSG00000143614.11	GATAD2B	No Significance
1172	1172	18.1717	0.426917	0.271609	1.5722	0.115904	0.24415	No Significance	ENSG00000284738.2	ENSG00000284738	No Significance
1173	1173	3419.99	-0.138903	0.147642	-0.940799	0.346808	0.521499	No Significance	ENSG00000198837.10	DENND4B	No Significance
1174	1174	9.15959	0.380929	0.287835	1.32022	0.186762	0.343918	No Significance	ENSG00000289935.1	ENSG00000289935	No Significance
1175	1175	2355.11	0.193793	0.147269	1.31592	0.188201	0.345741	No Significance	ENSG00000160741.17	CRTC2	No Significance
1176	1176	41.5188	0.376625	0.2154	1.74947	0.0802094	0.186751	No Significance	ENSG00000143570.19	SLC39A1	No Significance
1177	1177	46.2699	0.679441	0.259312	2.62236	0.00873238	0.034311	No Significance	ENSG00000282386.1	ENSG00000282386	No Significance
1178	1178	20.5453	0.655616	0.287587	2.28794	0.0221408	0.0703696	No Significance	ENSG00000273026.1	ENSG00000273026	No Significance
1179	1179	453.64	0.229049	0.0960656	2.38454	0.0171005	0.0580032	No Significance	ENSG00000143578.16	CREB3L4	No Significance
1180	1180	309.074	-0.268778	0.175324	-1.53249	0.125401	0.25803	No Significance	ENSG00000143543.15	JTB	No Significance
1181	1181	19.8507	0.0074383	0.2619	0.0284039	0.97734	0.987705	No Significance	ENSG00000272654.2	JTB-DT	No Significance
1182	1182	456.066	0.743628	0.134296	5.53814	3.05700448731581e-08	6.54552607078332e-07	No Significance	ENSG00000143545.10	RAB13	No Significance
1183	1183	19793	0.819907	0.157025	5.2216	1.77381956057577e-07	3.19105165621711e-06	No Significance	ENSG00000177954.14	RPS27	No Significance
1184	1184	36650.4	-0.168079	0.0888595	-1.89151	0.0585561	0.14799	No Significance	ENSG00000143549.22	TPM3	No Significance
1185	1185	12402.6	0.15557	0.0943258	1.64929	0.0990891	0.21771	No Significance	ENSG00000143612.21	C1orf43	No Significance
1186	1186	11080.8	-0.132324	0.0793216	-1.66819	0.0952781	0.212024	No Significance	ENSG00000143569.20	UBAP2L	No Significance
1187	1187	4320.42	-0.0305539	0.0681635	-0.448243	0.653977	0.781262	No Significance	ENSG00000143575.16	HAX1	No Significance
1188	1188	1908.91	0.104185	0.0822217	1.26712	0.205111	0.367479	No Significance	ENSG00000143515.20	ATP8B2	No Significance
1189	1189	828.149	0.928365	0.131005	7.08679	1.37255428549014e-12	6.65498676105786e-11	No Significance	ENSG00000160712.13	IL6R	No Significance
1190	1190	4.37327	-0.515992	0.27319	-1.8699	0.0614984	0.153338	No Significance	ENSG00000169291.10	SHE	No Significance
1191	1191	4751.22	0.278437	0.071645	3.88637	0.000101753	0.000872446	No Significance	ENSG00000160714.10	UBE2Q1	No Significance
1192	1192	53.1506	0.741269	0.225954	3.28357	0.00102502	0.00599715	No Significance	ENSG00000160716.6	CHRNB2	No Significance
1193	1193	14437.9	-0.125086	0.10662	-1.1732	0.240716	0.40751	No Significance	ENSG00000160710.18	ADAR	No Significance
1194	1194	15.8654	1.04203	0.282338	3.69023	0.000224047	0.00170162	Up	ENSG00000287064.1	ENSG00000287064	Up
1195	1195	43.0001	1.92397	0.269683	7.08148	1.42620217043053e-12	6.84612607945567e-11	Up	ENSG00000143603.19	KCNN3	Up
1196	1196	1188.11	-0.152599	0.0790119	-1.93127	0.0534501	0.137954	No Significance	ENSG00000163344.6	PMVK	No Significance
1197	1197	1256.9	0.478641	0.119248	4.01397	5.97067498565104e-05	0.000548328	No Significance	ENSG00000163346.17	PBXIP1	No Significance
1198	1198	2166.7	-0.479812	0.0752905	-6.37233	1.86179956060083e-10	6.30946826443758e-09	No Significance	ENSG00000163348.4	PYGO2	No Significance
1199	1199	13862.5	-0.0604725	0.0864669	-0.699371	0.48432	0.650616	No Significance	ENSG00000160691.19	SHC1	No Significance
1200	1200	8166.34	-0.164011	0.110231	-1.48788	0.136783	0.274751	No Significance	ENSG00000173207.13	CKS1B	No Significance
1201	1201	11.5261	0.0377446	0.280543	0.134637	0.892899	0.937308	No Significance	ENSG00000264349.1	MIR4258	No Significance
1202	1202	3033.9	-0.0193094	0.104753	-0.184331	0.853754	0.914519	No Significance	ENSG00000160688.19	FLAD1	No Significance
1203	1203	3522.06	0.119509	0.173385	0.689272	0.490652	0.65569	No Significance	ENSG00000160685.14	ZBTB7B	No Significance
1204	1204	27.55	0.561986	0.263346	2.13926	0.0324149	0.0940115	No Significance	ENSG00000163354.15	DCST2	No Significance
1205	1205	22.7333	-0.184182	0.257448	-0.714368	0.475	0.642541	No Significance	ENSG00000163357.11	DCST1	No Significance
1206	1206	34.941	-0.217897	0.236654	-0.918812	0.358194	0.532917	No Significance	ENSG00000232093.1	DCST1-AS1	No Significance
1207	1207	6325.72	-0.295981	0.0962471	-3.07518	0.00210378	0.0108017	No Significance	ENSG00000143537.14	ADAM15	No Significance
1208	1208	202.433	-0.293335	0.149333	-1.96382	0.0495504	0.130336	No Significance	ENSG00000243364.8	EFNA4	No Significance
1209	1209	65.537	0.505445	0.203392	2.48743	0.012867	0.0465557	No Significance	ENSG00000143590.14	EFNA3	No Significance
1210	1210	844.329	0.314042	0.200081	1.56964	0.116498	0.245082	No Significance	ENSG00000169242.12	EFNA1	No Significance
1211	1211	993.072	0.352868	0.0810755	4.35257	1.34549301764488e-05	0.00015226	No Significance	ENSG00000169241.19	SLC50A1	No Significance
1212	1212	810.546	0.557443	0.111245	5.01143	5.40276853944218e-07	8.80591800302477e-06	No Significance	ENSG00000179085.8	DPM3	No Significance
1213	1213	255.158	-0.210853	0.182553	-1.15482	0.248166	0.416037	No Significance	ENSG00000163463.13	KRTCAP2	No Significance
1214	1214	90.5324	0.133336	0.178828	0.745834	0.455768	0.625041	No Significance	ENSG00000163462.19	TRIM46	No Significance
1215	1215	228.937	1.03022	0.173847	5.92604	3.10330773177787e-09	8.27362472700723e-08	Up	ENSG00000185499.17	MUC1	Up
1216	1216	19.1586	0.0733845	0.281925	0.260344	0.794598	0.875815	No Significance	ENSG00000231064.9	THBS3-AS1	No Significance
1217	1217	277.976	0.481755	0.131977	3.65121	0.000261011	0.00193858	No Significance	ENSG00000169231.13	THBS3	No Significance
1218	1218	1004.66	0.241017	0.115769	2.08193	0.0373485	0.104753	No Significance	ENSG00000173171.15	MTX1	No Significance
1219	1219	175.827	0.409378	0.162871	2.51438	0.0119243	0.043963	No Significance	ENSG00000236675.1	MTX1P1	No Significance
1220	1220	21.8484	-0.0820306	0.279939	-0.2928	0.769675	0.859666	No Significance	ENSG00000177628.16	GBA1	No Significance
1221	1221	1979.11	-0.0584521	0.0738201	-0.791813	0.42847	0.598738	No Significance	ENSG00000160752.15	FDPS	No Significance
1222	1222	118.572	-0.193762	0.205333	-0.943844	0.345249	0.520008	No Significance	ENSG00000225855.7	RUSC1-AS1	No Significance
1223	1223	3311.52	-0.415569	0.0791443	-5.25057	1.51632294625365e-07	2.77371075163554e-06	No Significance	ENSG00000160753.17	RUSC1	No Significance
1224	1224	3295.39	0.420409	0.186628	2.25271	0.0242776	0.075508	No Significance	ENSG00000116539.14	ASH1L	No Significance
1225	1225	49.1628	0.885903	0.232644	3.80766	0.000140287	0.00114229	No Significance	ENSG00000235919.5	ASH1L-AS1	No Significance
1226	1226	1168.78	0.0336897	0.122677	0.274628	0.783602	0.868658	No Significance	ENSG00000125459.18	MSTO1	No Significance
1227	1227	21.6201	0.145065	0.258404	0.561092	0.574735	0.722321	No Significance	ENSG00000246203.2	ENSG00000246203	No Significance
1228	1228	106.194	-0.357202	0.237364	-1.50433	0.132496	0.268662	No Significance	ENSG00000287839.2	ENSG00000287839	No Significance
1229	1229	2317.12	0.231519	0.105089	2.20308	0.0275891	0.0833562	No Significance	ENSG00000163374.20	YY1AP1	No Significance
1230	1230	5353.1	0.00146816	0.0937822	0.015655	0.98751	0.993289	No Significance	ENSG00000132676.16	DAP3	No Significance
1231	1231	197.215	0.0195461	0.173504	0.112659	0.910301	0.948181	No Significance	ENSG00000203761.5	MSTO2P	No Significance
1232	1232	2011.57	0.394245	0.106702	3.6949	0.00021997	0.00167625	No Significance	ENSG00000116580.20	GON4L	No Significance
1233	1233	111.833	0.342834	0.170011	2.01701	0.0436945	0.118411	No Significance	ENSG00000132718.9	SYT11	No Significance
1234	1234	1553.12	0.200479	0.123128	1.62826	0.103469	0.225202	No Significance	ENSG00000143622.12	RIT1	No Significance
1235	1235	3209.03	-0.0379345	0.147053	-0.257966	0.796433	0.876782	No Significance	ENSG00000132680.11	KHDC4	No Significance
1236	1236	7.2886	0.953321	0.270361	3.64461	0.000267799	0.00198035	No Significance	ENSG00000173080.6	RXFP4	No Significance
1237	1237	3557.45	0.255912	0.138913	1.84225	0.0654379	0.160747	No Significance	ENSG00000116584.22	ARHGEF2	No Significance
1238	1238	56.6841	0.193234	0.213672	0.904893	0.365522	0.539773	No Significance	ENSG00000273002.1	ARHGEF2-AS2	No Significance
1239	1239	11.6569	-0.309412	0.285294	-1.08199	0.279257	0.451695	No Significance	ENSG00000285677.2	ENSG00000285677	No Significance
1240	1240	7166.15	0.290738	0.0952443	3.05256	0.00226896	0.0114995	No Significance	ENSG00000163479.14	SSR2	No Significance
1241	1241	6170.31	-0.189654	0.0604731	-3.13615	0.00171183	0.00921332	No Significance	ENSG00000160803.8	UBQLN4	No Significance
1242	1242	1793.76	0.568543	0.207332	2.74237	0.00609968	0.0256977	No Significance	ENSG00000116586.12	LAMTOR2	No Significance
1243	1243	369.368	-0.197075	0.128398	-1.5345	0.124908	0.257381	No Significance	ENSG00000254726.3	MEX3A	No Significance
1244	1244	40265.8	0.438591	0.159806	2.74455	0.00605947	0.0255507	No Significance	ENSG00000160789.24	LMNA	No Significance
1245	1245	20.1356	1.37052	0.285605	4.786	1.70141070664565e-06	2.47734150470667e-05	Up	ENSG00000196189.14	SEMA4A	Up
1246	1246	3216.05	0.0117277	0.113429	0.103392	0.917652	0.952697	No Significance	ENSG00000160785.14	SLC25A44	No Significance
1247	1247	865.782	0.346532	0.139296	2.4879	0.0128501	0.0465208	No Significance	ENSG00000160783.19	PMF1	No Significance
1248	1248	243.566	1.21195	0.219129	5.53158	3.17361355083534e-08	6.7501532861911e-07	Up	ENSG00000160781.17	PAQR6	Up
1249	1249	5817.98	-0.165261	0.0971415	-1.70123	0.0889005	0.201798	No Significance	ENSG00000198952.8	SMG5	No Significance
1250	1250	470.74	-0.595399	0.193065	-3.08284	0.00205032	0.0106118	No Significance	ENSG00000163472.19	TMEM79	No Significance
1251	1251	1091.84	0.102135	0.119575	0.854154	0.39302	0.567346	No Significance	ENSG00000198715.13	GLMP	No Significance
1252	1252	30197.7	-0.351868	0.0791113	-4.44775	8.67750388534656e-06	0.000104426	No Significance	ENSG00000163468.15	CCT3	No Significance
1253	1253	116.977	-0.018356	0.183337	-0.100094	0.92027	0.954278	No Significance	ENSG00000163467.12	TSACC	No Significance
1254	1254	109.25	0.922305	0.22863	4.03477	5.46546712262133e-05	0.00050996	No Significance	ENSG00000125462.20	MIR9-1HG	No Significance
1255	1255	8.86292	-0.362191	0.28306	-1.27642	0.201806	0.36305	No Significance	ENSG00000163382.13	NAXE	No Significance
1256	1256	61.65	0.602721	0.199294	3.02744	0.00246638	0.0123217	No Significance	ENSG00000272068.1	BCAN-AS1	No Significance
1257	1257	34.2115	0.242572	0.239574	1.01339	0.310876	0.485521	No Significance	ENSG00000132692.19	BCAN	No Significance
1258	1258	233.902	-0.424556	0.152719	-2.77893	0.00545379	0.0235646	No Significance	ENSG00000272405.1	ENSG00000272405	No Significance
1259	1259	37.3215	-0.213748	0.270019	-0.790262	0.429375	0.599664	No Significance	ENSG00000229953.1	BCAN-AS2	No Significance
1260	1260	211.619	0.548221	0.250423	2.18988	0.0285327	0.0854261	No Significance	ENSG00000132688.11	NES	No Significance
1261	1261	166.575	0.143768	0.164742	0.872959	0.382685	0.557631	No Significance	ENSG00000143320.9	CRABP2	No Significance
1262	1262	10.2234	1.37343	0.287722	4.68915	2.74342733652127e-06	3.76932425415402e-05	Up	ENSG00000223356.1	ENSG00000223356	Up
1263	1263	3723.07	-0.0634665	0.0648412	-0.978792	0.327683	0.502209	No Significance	ENSG00000143319.17	ISG20L2	No Significance
1264	1264	1087.5	0.0715138	0.161874	0.44178	0.658649	0.784988	No Significance	ENSG00000143303.12	METTL25B	No Significance
1265	1265	5375.97	0.0506734	0.16113	0.314486	0.753152	0.849093	No Significance	ENSG00000143314.12	MRPL24	No Significance
1266	1266	39587.5	-0.00389462	0.145545	-0.0267589	0.978652	0.988408	No Significance	ENSG00000143321.19	HDGF	No Significance
1267	1267	4296.2	-0.0688069	0.112174	-0.613389	0.539619	0.694977	No Significance	ENSG00000143294.15	PRCC	No Significance
1268	1268	106.413	0.309756	0.25964	1.1929	0.232909	0.399328	No Significance	ENSG00000027869.12	SH2D2A	No Significance
1269	1269	7.10979	0.195706	0.282924	0.692627	0.488544	0.654065	No Significance	ENSG00000198400.14	NTRK1	No Significance
1270	1270	683.023	-1.36723	0.213344	-6.40565	1.49727361135903e-10	5.1743302953411e-09	Down	ENSG00000187800.14	PEAR1	Down
1271	1271	10.746	-0.229671	0.28463	-0.80416	0.421305	0.59264	No Significance	ENSG00000160838.14	LRRC71	No Significance
1272	1272	3506.27	-0.185855	0.105327	-1.76453	0.0776432	0.182374	No Significance	ENSG00000132694.19	ARHGEF11	No Significance
1273	1273	40.2088	-0.099101	0.221554	-0.447218	0.654718	0.781997	No Significance	ENSG00000237842.2	SMU1P1	No Significance
1274	1274	87.1656	0.0586101	0.234807	0.249883	0.802678	0.880998	No Significance	ENSG00000224520.2	KRT8P45	No Significance
1275	1275	1766.74	0.357081	0.128138	2.78675	0.00532393	0.0231124	No Significance	ENSG00000117036.12	ETV3	No Significance
1276	1276	6283.66	-1.09087	0.129629	-8.41473	3.93806081677451e-17	3.47723544321525e-15	Down	ENSG00000183853.18	KIRREL1	Down
1277	1277	8.13335	-0.0266191	0.284194	-0.094247	0.924913	0.957083	No Significance	ENSG00000227295.2	ELL2P1	No Significance
1278	1278	8.48365	-0.774808	0.286661	-2.67072	0.00756898	0.030634	No Significance	ENSG00000231434.1	HSP90AA3P	No Significance
1279	1279	499.044	-0.0197864	0.207043	-0.0955742	0.923859	0.956352	No Significance	ENSG00000163565.20	IFI16	No Significance
1280	1280	34.4915	-0.548542	0.270778	-2.01615	0.0437845	0.118548	No Significance	ENSG00000162706.13	CADM3	No Significance
1281	1281	1627.48	0.0580091	0.17136	0.338516	0.734974	0.837224	No Significance	ENSG00000158716.9	DUSP23	No Significance
1282	1282	45.4229	-0.115841	0.210143	-0.551117	0.581553	0.72766	No Significance	ENSG00000272668.2	ENSG00000272668	No Significance
1283	1283	19.6592	0.554701	0.261702	2.12295	0.033758	0.0968994	No Significance	ENSG00000213085.10	CFAP45	No Significance
1284	1284	46940.8	-0.159517	0.0821999	-1.9406	0.0523065	0.135511	No Significance	ENSG00000158710.15	TAGLN2	No Significance
1285	1285	32.68	-1.03664	0.255357	-4.00393	6.22977875006851e-05	0.000569677	Down	ENSG00000085552.18	IGSF9	Down
1286	1286	106.703	-0.139569	0.265324	-0.527555	0.597808	0.741301	No Significance	ENSG00000224259.9	LINC01133	No Significance
1287	1287	1407.83	-0.157969	0.0712161	-2.21811	0.0265472	0.0808812	No Significance	ENSG00000143315.8	PIGM	No Significance
1288	1288	827.407	-0.104994	0.102545	-1.02384	0.305912	0.480028	No Significance	ENSG00000162729.14	IGSF8	No Significance
1289	1289	19.4173	0.0278346	0.280064	0.0993738	0.920842	0.954717	No Significance	ENSG00000018625.15	ATP1A2	No Significance
1290	1290	20.9683	0.235496	0.263819	0.892283	0.372241	0.546759	No Significance	ENSG00000227741.1	ENSG00000227741	No Significance
1291	1291	8297.52	-0.672386	0.0932332	-7.21165	5.52794821837662e-13	2.86041600149278e-11	No Significance	ENSG00000162734.13	PEA15	No Significance
1292	1292	1629.72	0.0317939	0.118725	0.2678	0.788853	0.872252	No Significance	ENSG00000132716.19	DCAF8	No Significance
1293	1293	23.0908	0.217675	0.280458	0.776339	0.437549	0.607106	No Significance	ENSG00000228606.4	DCAF8-DT	No Significance
1294	1294	8.20844	-0.179433	0.286497	-0.624918	0.532025	0.689561	No Significance	ENSG00000224261.2	RPSAP18	No Significance
1295	1295	1681.13	0.0281235	0.0752362	0.373803	0.708551	0.819891	No Significance	ENSG00000162735.19	PEX19	No Significance
1296	1296	12564.7	0.0381483	0.0613378	0.621938	0.533983	0.690722	No Significance	ENSG00000122218.17	COPA	No Significance
1297	1297	33.678	0.0138735	0.27275	0.0509479	0.959367	0.977171	No Significance	ENSG00000235082.2	SUMO1P3	No Significance
1298	1298	4588.31	-0.0190595	0.0933642	-0.204142	0.838243	0.90507	No Significance	ENSG00000162736.18	NCSTN	No Significance
1299	1299	34.477	0.855489	0.273621	3.12704	0.00176574	0.00942824	No Significance	ENSG00000171786.6	NHLH1	No Significance
1300	1300	123.659	-0.394807	0.191016	-2.06496	0.0389271	0.108266	No Significance	ENSG00000162738.7	VANGL2	No Significance
1301	1301	49.4228	0.17606	0.243266	0.723877	0.469141	0.637387	No Significance	ENSG00000026751.17	SLAMF7	No Significance
1302	1302	34.532	0.065839	0.28643	0.230257	0.817892	0.890425	No Significance	ENSG00000122224.18	LY9	No Significance
1303	1303	238.125	-0.542958	0.169206	-3.20611	0.00134543	0.00755488	No Significance	ENSG00000213080.3	ENSG00000213080	No Significance
1304	1304	959.153	0.531175	0.107139	4.95816	7.11628532664213e-07	1.13207748969037e-05	No Significance	ENSG00000158769.19	F11R	No Significance
1305	1305	1923.72	0.100664	0.114577	0.878581	0.379628	0.554478	No Significance	ENSG00000158773.14	USF1	No Significance
1306	1306	34.2333	1.1808	0.263445	4.47807	7.5321989680878e-06	9.1938679731593e-05	Up	ENSG00000186517.14	ARHGAP30	Up
1307	1307	52.2363	0.426817	0.195876	2.18126	0.0291643	0.0866868	No Significance	ENSG00000143217.9	NECTIN4	No Significance
1308	1308	63.1303	0.462287	0.198902	2.32707	0.0199614	0.064927	No Significance	ENSG00000162755.14	KLHDC9	No Significance
1309	1309	2221.78	0.119367	0.200594	0.595066	0.551799	0.704392	No Significance	ENSG00000143256.5	PFDN2	No Significance
1310	1310	1411.75	-0.202112	0.105836	-1.90963	0.056181	0.143236	No Significance	ENSG00000158793.14	NIT1	No Significance
1311	1311	1190.34	0.211682	0.0979538	2.16108	0.030689	0.0898863	No Significance	ENSG00000158796.17	DEDD	No Significance
1312	1312	2358.7	0.0108685	0.0888748	0.12229	0.90267	0.943192	No Significance	ENSG00000143222.12	UFC1	No Significance
1313	1313	8.58096	0.139454	0.287294	0.488206	0.625404	0.761539	No Significance	ENSG00000224985.1	ENSG00000224985	No Significance
1314	1314	1255.67	-0.0668217	0.150547	-0.443853	0.657149	0.783977	No Significance	ENSG00000143258.17	USP21	No Significance
1315	1315	580.671	-0.234779	0.11817	-1.98671	0.0469545	0.124907	No Significance	ENSG00000143224.18	PPOX	No Significance
1316	1316	1781.54	0.00269752	0.141503	0.0190633	0.984791	0.991811	No Significance	ENSG00000158850.15	B4GALT3	No Significance
1317	1317	5516.67	-0.124827	0.0850488	-1.46771	0.142183	0.282356	No Significance	ENSG00000158864.13	NDUFS2	No Significance
1318	1318	330.714	-0.485954	0.138369	-3.51054	0.000447195	0.00302835	No Significance	ENSG00000158882.15	TOMM40L	No Significance
1319	1319	5.4885	-0.174693	0.247539	-0.69792	0.485227	0.651334	No Significance	ENSG00000143257.12	NR1I3	No Significance
1320	1320	67.4532	0.331563	0.208039	1.59426	0.110878	0.237169	No Significance	ENSG00000158887.19	MPZ	No Significance
1321	1321	5220.11	-0.128649	0.088548	-1.45286	0.146262	0.288434	No Significance	ENSG00000143252.16	SDHC	No Significance
1322	1322	161.71	-0.0586581	0.187337	-0.313036	0.754253	0.849785	No Significance	ENSG00000289106.2	ENSG00000289106	No Significance
1323	1323	177.445	0.0606406	0.192123	0.315584	0.752318	0.848568	No Significance	ENSG00000188931.4	CFAP126	No Significance
1324	1324	207.709	0.176686	0.149857	1.17919	0.238324	0.405226	No Significance	ENSG00000288670.1	ENSG00000288670	No Significance
1325	1325	12.2355	0.568073	0.282364	2.00793	0.0446506	0.120274	No Significance	ENSG00000283696.1	ENSG00000283696	No Significance
1326	1326	10.3393	0.365176	0.286722	1.2709	0.203763	0.365743	No Significance	ENSG00000288093.1	ENSG00000288093	No Significance
1327	1327	376.498	1.75581	0.282086	6.36272	1.98213177550267e-10	6.68197102393187e-09	Up	ENSG00000173110.8	HSPA6	Up
1328	1328	85.9785	0.130419	0.265891	0.49037	0.623872	0.760469	No Significance	ENSG00000162746.15	FCRLB	No Significance
1329	1329	25.6223	0.829717	0.259538	3.19395	0.00140342	0.00780766	No Significance	ENSG00000226889.4	ATF6-DT	No Significance
1330	1330	975.25	0.245041	0.103125	2.37623	0.0174905	0.0589312	No Significance	ENSG00000081721.12	DUSP12	No Significance
1331	1331	4049.15	0.0180778	0.104919	0.172302	0.8632	0.919724	No Significance	ENSG00000118217.7	ATF6	No Significance
1332	1332	33.0576	-0.83004	0.243857	-3.36397	0.000768298	0.00472944	No Significance	ENSG00000162745.11	OLFML2B	No Significance
1333	1333	34.2077	0.267341	0.233014	1.14802	0.25096	0.419481	No Significance	ENSG00000198929.13	NOS1AP	No Significance
1334	1334	118.949	0.214627	0.20448	1.04992	0.293753	0.467895	No Significance	ENSG00000239887.6	C1orf226	No Significance
1335	1335	28.8408	1.92909	0.287274	6.88693	5.70103370748421e-12	2.44408012996355e-10	Up	ENSG00000198574.6	SH2D1B	Up
1336	1336	7311.82	-0.107428	0.192132	-0.55914	0.576066	0.723192	No Significance	ENSG00000152332.16	UHMK1	No Significance
1337	1337	1808.76	-0.180977	0.083712	-2.16183	0.0306311	0.0897848	No Significance	ENSG00000117143.14	UAP1	No Significance
1338	1338	33.0934	1.36336	0.253486	5.35573	8.52103583327633e-08	1.64680139311984e-06	Up	ENSG00000162733.19	DDR2	Up
1339	1339	581.588	0.194954	0.123037	1.58456	0.113066	0.24004	No Significance	ENSG00000132196.16	HSD17B7	No Significance
1340	1340	41.9432	1.20133	0.233125	5.14307	2.70283959953782e-07	4.67868340391218e-06	Up	ENSG00000143248.13	RGS5	Up
1341	1341	28.7853	-0.219802	0.261253	-0.840315	0.400732	0.574234	No Significance	ENSG00000232995.7	ENSG00000232995	No Significance
1342	1342	2285.88	-0.522788	0.157631	-3.31636	0.000911988	0.00545521	No Significance	ENSG00000143228.13	NUF2	No Significance
1343	1343	9875.95	-0.205904	0.18536	-1.11084	0.266639	0.437677	No Significance	ENSG00000185630.20	PBX1	No Significance
1344	1344	41.05	-0.00684751	0.262645	-0.0260655	0.979205	0.988596	No Significance	ENSG00000269887.1	ENSG00000269887	No Significance
1345	1345	4911.68	0.176935	0.101389	1.74512	0.0809642	0.188063	No Significance	ENSG00000143198.13	MGST3	No Significance
1346	1346	3281.44	-0.161663	0.131953	-1.22515	0.220518	0.385103	No Significance	ENSG00000143149.13	ALDH9A1	No Significance
1347	1347	6777.18	-0.0692841	0.0968106	-0.715666	0.474197	0.641991	No Significance	ENSG00000143183.18	TMCO1	No Significance
1348	1348	14.509	-0.0839786	0.287449	-0.292427	0.76996	0.859815	No Significance	ENSG00000224358.1	TMCO1-AS1	No Significance
1349	1349	4260.73	-0.0119683	0.0722697	-0.165607	0.868466	0.922629	No Significance	ENSG00000143179.16	UCK2	No Significance
1350	1350	25.2164	0.308207	0.261926	1.17644	0.239419	0.406249	No Significance	ENSG00000236364.4	ENSG00000236364	No Significance
1351	1351	15.0374	0.265736	0.287173	0.923391	0.355804	0.530714	No Significance	ENSG00000188859.7	FAM78B	No Significance
1352	1352	98.3432	0.549251	0.284406	1.93491	0.0530017	0.137054	No Significance	ENSG00000215835.2	ENSG00000215835	No Significance
1353	1353	5844.07	-0.20932	0.112356	-1.863	0.0624619	0.155239	No Significance	ENSG00000143157.12	POGK	No Significance
1354	1354	1048.34	-0.042059	0.134927	-0.31172	0.755253	0.850466	No Significance	ENSG00000152382.6	TADA1	No Significance
1355	1355	18.1448	0.377999	0.281103	1.34646	0.178153	0.332325	No Significance	ENSG00000272205.2	POU2F1-DT	No Significance
1356	1356	1258.25	0.647501	0.14336	4.51675	6.27948180871894e-06	7.83368407880952e-05	No Significance	ENSG00000143190.23	POU2F1	No Significance
1357	1357	10.8093	0.365535	0.287529	1.2701	0.20405	0.366088	No Significance	ENSG00000198821.12	CD247	No Significance
1358	1358	11.1212	0.526543	0.287653	1.83625	0.0663208	0.162481	No Significance	ENSG00000287218.1	ENSG00000287218	No Significance
1359	1359	8132.89	-0.19026	0.0905144	-2.10198	0.0355554	0.100737	No Significance	ENSG00000143162.9	CREG1	No Significance
1360	1360	10161.7	-0.230119	0.060563	-3.79964	0.000144904	0.00117442	No Significance	ENSG00000197965.12	MPZL1	No Significance
1361	1361	10.0639	0.250655	0.287774	0.868449	0.385149	0.560076	No Significance	ENSG00000143199.18	ADCY10	No Significance
1362	1362	1955.93	-0.0727696	0.113168	-0.643024	0.520208	0.680449	No Significance	ENSG00000143158.11	MPC2	No Significance
1363	1363	3355.69	0.278706	0.125571	2.21954	0.0264499	0.0806357	No Significance	ENSG00000143164.16	DCAF6	No Significance
1364	1364	286.297	-0.551293	0.185194	-2.97559	0.00292423	0.0141963	No Significance	ENSG00000224837.1	GCSHP5	No Significance
1365	1365	1155.52	-0.270627	0.148095	-1.82732	0.0676521	0.164715	No Significance	ENSG00000143147.15	GPR161	No Significance
1366	1366	4284.43	-0.0627784	0.0984694	-0.637544	0.523771	0.683475	No Significance	ENSG00000143155.13	TIPRL	No Significance
1367	1367	3102.51	-0.260957	0.14594	-1.78809	0.0737612	0.175461	No Significance	ENSG00000213064.10	SFT2D2	No Significance
1368	1368	63.3287	0.0199672	0.224538	0.088924	0.929142	0.959293	No Significance	ENSG00000143178.13	TBX19	No Significance
1369	1369	19283.1	0.377381	0.118361	3.18839	0.00143069	0.00794326	No Significance	ENSG00000143153.14	ATP1B1	No Significance
1370	1370	875.984	-0.0360331	0.114617	-0.314384	0.75323	0.849093	No Significance	ENSG00000143156.14	NME7	No Significance
1371	1371	1810.67	-0.164296	0.153772	-1.06843	0.285326	0.458505	No Significance	ENSG00000117475.14	BLZF1	No Significance
1372	1372	20.5869	0.217745	0.279447	0.782354	0.434006	0.604106	No Significance	ENSG00000117477.13	CCDC181	No Significance
1373	1373	839.646	-0.0238012	0.137183	-0.173498	0.86226	0.919228	No Significance	ENSG00000117479.15	SLC19A2	No Significance
1374	1374	58.0345	0.569389	0.256605	2.22013	0.0264102	0.080557	No Significance	ENSG00000213062.5	ENSG00000213062	No Significance
1375	1375	324.64	0.217321	0.285683	0.761989	0.446066	0.615287	No Significance	ENSG00000198734.12	F5	No Significance
1376	1376	986.051	-0.916783	0.169908	-5.39415	6.88503681455188e-08	1.3676994184036e-06	No Significance	ENSG00000000460.17	FIRRM	No Significance
1377	1377	15.3251	0.140507	0.287313	0.492676	0.622242	0.759516	No Significance	ENSG00000188404.10	SELL	No Significance
1378	1378	270.906	-0.0724029	0.136498	-0.530379	0.595849	0.739542	No Significance	ENSG00000171806.12	METTL18	No Significance
1379	1379	405.033	0.264472	0.155816	1.69753	0.0895971	0.202972	No Significance	ENSG00000000457.14	SCYL3	No Significance
1380	1380	1143.3	-0.228614	0.1303	-1.75445	0.0793535	0.185238	No Significance	ENSG00000075945.13	KIFAP3	No Significance
1381	1381	629.243	0.0714419	0.125604	0.568835	0.569468	0.718093	No Significance	ENSG00000120370.14	GORAB	No Significance
1382	1382	43.5452	0.13052	0.249971	0.52273	0.601162	0.74364	No Significance	ENSG00000076258.10	FMO4	No Significance
1383	1383	21.1074	-0.362203	0.260961	-1.38342	0.166537	0.316734	No Significance	ENSG00000285665.1	TOP1P1	No Significance
1384	1384	14020.5	0.756281	0.11371	6.65096	2.91182211233922e-11	1.123239756321e-09	No Significance	ENSG00000117523.18	PRRC2C	No Significance
1385	1385	402.445	-0.00507917	0.274112	-0.0185299	0.985216	0.991811	No Significance	ENSG00000233328.3	PFN1P1	No Significance
1386	1386	553.001	0.138032	0.113261	1.21879	0.222923	0.388152	No Significance	ENSG00000117533.15	VAMP4	No Significance
1387	1387	3923.6	-0.123307	0.0924701	-1.33347	0.182376	0.337977	No Significance	ENSG00000010165.20	METTL13	No Significance
1388	1388	195.168	0.0896099	0.229313	0.390849	0.695909	0.8119	No Significance	ENSG00000197959.15	DNM3	No Significance
1389	1389	1681.64	0.0511059	0.0879568	0.581036	0.561216	0.711875	No Significance	ENSG00000135845.10	PIGC	No Significance
1390	1390	8.86504	0.00930658	0.287888	0.0324678	0.974099	0.98619	No Significance	ENSG00000180999.11	C1orf105	No Significance
1391	1391	2498.79	0.236131	0.134834	1.7513	0.0798941	0.186184	No Significance	ENSG00000094975.15	SUCO	No Significance
1392	1392	55.2517	-0.239573	0.214584	-1.11474	0.26496	0.435916	No Significance	ENSG00000203739.6	PRDX6-AS1	No Significance
1393	1393	12823.7	-0.0544619	0.0918913	-0.592676	0.553398	0.705688	No Significance	ENSG00000117592.9	PRDX6	No Significance
1394	1394	1015.72	-0.162108	0.128837	-1.2582	0.20832	0.370651	No Significance	ENSG00000076321.11	KLHL20	No Significance
1395	1395	837.714	-0.605849	0.182956	-3.31084	0.00093016	0.00554839	No Significance	ENSG00000120334.16	CENPL	No Significance
1396	1396	5662.58	-0.46005	0.115242	-3.99194	6.55346409460147e-05	0.000593636	No Significance	ENSG00000117593.12	DARS2	No Significance
1397	1397	4344.03	0.337799	0.151942	2.22324	0.0261998	0.0800508	No Significance	ENSG00000234741.10	GAS5	No Significance
1398	1398	47.2996	0.0862777	0.260798	0.330567	0.740972	0.841026	No Significance	ENSG00000270084.2	GAS5-AS1	No Significance
1399	1399	440.788	0.633894	0.15372	4.12411	3.72167725791396e-05	0.000365316	No Significance	ENSG00000185278.16	ZBTB37	No Significance
1400	1400	6.00884	-0.034653	0.282983	-0.122781	0.902281	0.942939	No Significance	ENSG00000117601.15	SERPINC1	No Significance
1401	1401	1891.38	0.0744706	0.130951	0.568696	0.569562	0.718118	No Significance	ENSG00000135870.12	RC3H1	No Significance
1402	1402	658.021	0.157107	0.166315	0.944692	0.344816	0.519636	No Significance	ENSG00000152061.24	RABGAP1L	No Significance
1403	1403	8.80016	0.623495	0.287772	2.17108	0.0299252	0.0881993	No Significance	ENSG00000287697.1	ENSG00000287697	No Significance
1404	1404	10941.2	-0.415437	0.0944691	-4.39755	1.09478086428626e-05	0.000126719	No Significance	ENSG00000116161.18	CACYBP	No Significance
1405	1405	1004.94	0.0911285	0.115484	0.789137	0.430032	0.600311	No Significance	ENSG00000120333.4	MRPS14	No Significance
1406	1406	150.584	0.395262	0.250239	1.57955	0.11421	0.241682	No Significance	ENSG00000235750.10	KIAA0040	No Significance
1407	1407	1859.92	-0.225625	0.0968363	-2.32991	0.0198109	0.0645463	No Significance	ENSG00000143207.21	COP1	No Significance
1408	1408	5.46902	0.0249475	0.264169	0.0932463	0.925708	0.957596	No Significance	ENSG00000236021.4	COP1-DT	No Significance
1409	1409	10.3208	-0.0689641	0.287883	-0.241512	0.809158	0.884971	No Significance	ENSG00000116183.11	PAPPA2	No Significance
1410	1410	9.1874	0.44768	0.287771	1.56144	0.118419	0.247632	No Significance	ENSG00000198797.7	BRINP2	No Significance
1411	1411	616.482	0.629263	0.191179	3.29194	0.000994987	0.00585346	No Significance	ENSG00000293477.1	CRYZL2P	No Significance
1412	1412	56.904	0.362519	0.2237	1.6201	0.105211	0.227936	No Significance	ENSG00000224687.2	RASAL2-AS1	No Significance
1413	1413	1811.1	0.0933986	0.135454	0.68953	0.49049	0.655652	No Significance	ENSG00000075391.18	RASAL2	No Significance
1414	1414	33.3956	0.501001	0.250203	2.00546	0.0449136	0.120814	No Significance	ENSG00000213057.5	C1orf220	No Significance
1415	1415	11.2916	0.977529	0.28779	3.38486	0.000712154	0.00446378	No Significance	ENSG00000273062.1	RALGPS2-AS1	No Significance
1416	1416	1767.72	0.0516662	0.152074	0.339749	0.734046	0.836783	No Significance	ENSG00000116191.19	RALGPS2	No Significance
1417	1417	5159.82	0.268808	0.0891051	3.01678	0.00255473	0.0126677	No Significance	ENSG00000116199.12	FAM20B	No Significance
1418	1418	3528.74	-0.052114	0.114248	-0.456145	0.648286	0.777305	No Significance	ENSG00000186283.14	TOR3A	No Significance
1419	1419	3325.77	0.402989	0.171242	2.35337	0.0186039	0.0616786	No Significance	ENSG00000143322.22	ABL2	No Significance
1420	1420	3814.33	-0.174239	0.108246	-1.60964	0.107476	0.231592	No Significance	ENSG00000057252.13	SOAT1	No Significance
1421	1421	5.46584	-0.512121	0.260685	-2.01186	0.0442342	0.119437	No Significance	ENSG00000162782.16	TDRD5	No Significance
1422	1422	3291.13	-0.127208	0.0863801	-1.47264	0.140849	0.28075	No Significance	ENSG00000169905.13	TOR1AIP2	No Significance
1423	1423	4733.74	0.0773561	0.110207	0.701918	0.482731	0.649228	No Significance	ENSG00000143337.19	TOR1AIP1	No Significance
1424	1424	12.4717	0.0657725	0.280368	0.234421	0.814658	0.888915	No Significance	ENSG00000260360.2	ENSG00000260360	No Significance
1425	1425	2805.64	0.21032	0.178491	1.17833	0.238664	0.405583	No Significance	ENSG00000135837.17	CEP350	No Significance
1426	1426	6797.22	-0.118236	0.0813673	-1.4531	0.146197	0.288334	No Significance	ENSG00000116260.17	QSOX1	No Significance
1427	1427	273.935	0.0807231	0.213984	0.377276	0.705969	0.818419	No Significance	ENSG00000121454.6	LHX4	No Significance
1428	1428	2637.49	0.149167	0.105521	1.41364	0.157468	0.304268	No Significance	ENSG00000230124.8	ACBD6	No Significance
1429	1429	4691.99	-0.172111	0.113165	-1.52087	0.128293	0.26249	No Significance	ENSG00000143324.14	XPR1	No Significance
1430	1430	11.2555	-0.510116	0.285897	-1.76648	0.0773149	0.181736	No Significance	ENSG00000225857.5	LINC02816	No Significance
1431	1431	48.7887	-0.0187862	0.22802	-0.0824323	0.934303	0.962541	No Significance	ENSG00000135835.12	KIAA1614	No Significance
1432	1432	2021.63	-0.197789	0.125223	-1.57946	0.11423	0.241682	No Significance	ENSG00000135823.14	STX6	No Significance
1433	1433	366.82	0.00693455	0.193709	0.0357987	0.971443	0.984761	No Significance	ENSG00000153029.16	MR1	No Significance
1434	1434	9.93034	0.155129	0.287882	0.539284	0.589691	0.734452	No Significance	ENSG00000289589.2	ENSG00000289589	No Significance
1435	1435	3709.14	-0.147407	0.203513	-0.724301	0.468881	0.637252	No Significance	ENSG00000162783.11	IER5	No Significance
1436	1436	1978.66	0.664455	0.201488	3.29801	0.000973727	0.00575476	No Significance	ENSG00000135821.19	GLUL	No Significance
1437	1437	368.704	0.42949	0.156383	2.74706	0.00601317	0.0254446	No Significance	ENSG00000135828.11	RNASEL	No Significance
1438	1438	29.833	1.21631	0.234952	5.15812	2.49442798120259e-07	4.35710020055976e-06	Up	ENSG00000143333.7	RGS16	Up
1439	1439	82.2806	0.0733557	0.212408	0.345592	0.729649	0.83383	No Significance	ENSG00000135838.14	NPL	No Significance
1440	1440	26.5389	0.502408	0.264306	1.90209	0.0571588	0.14496	No Significance	ENSG00000287808.1	DHX9-AS1	No Significance
1441	1441	21734	-0.207597	0.136722	-1.51839	0.128917	0.263431	No Significance	ENSG00000135829.17	DHX9	No Significance
1442	1442	16771.5	0.256695	0.0986302	2.60261	0.0092518	0.0359338	No Significance	ENSG00000135862.6	LAMC1	No Significance
1443	1443	17.299	0.0731534	0.286837	0.255095	0.798649	0.878168	No Significance	ENSG00000224468.3	LAMC1-AS1	No Significance
1444	1444	2915.02	-0.988712	0.150297	-6.5775	4.78434974941516e-11	1.7847664404359e-09	No Significance	ENSG00000058085.15	LAMC2	No Significance
1445	1445	236.025	0.438303	0.277074	1.58366	0.11327	0.240337	No Significance	ENSG00000157064.11	NMNAT2	No Significance
1446	1446	44.4245	0.814475	0.240913	3.38088	0.000722533	0.00451348	No Significance	ENSG00000232860.10	SMG7-AS1	No Significance
1447	1447	6164.77	0.273427	0.129143	2.11726	0.0342377	0.0978641	No Significance	ENSG00000116698.22	SMG7	No Significance
1448	1448	326.487	-1.12123	0.22162	-5.05439	4.31772887265259e-07	7.1834021667839e-06	Down	ENSG00000116701.16	NCF2	Down
1449	1449	12502.5	-0.353979	0.108353	-3.2669	0.00108733	0.00631753	No Significance	ENSG00000162704.16	ARPC5	No Significance
1450	1450	506.23	0.372059	0.228219	1.63046	0.103005	0.224418	No Significance	ENSG00000143344.16	RGL1	No Significance
1451	1451	17.6924	0.234831	0.287512	0.817314	0.413749	0.585909	No Significance	ENSG00000198756.12	COLGALT2	No Significance
1452	1452	3067.3	-0.240755	0.0936864	-2.56975	0.0101771	0.0387613	No Significance	ENSG00000198860.14	TSEN15	No Significance
1453	1453	9.68119	-0.188888	0.281219	-0.669256	0.503332	0.666207	No Significance	ENSG00000271387.1	C1orf21-DT	No Significance
1454	1454	554.122	-0.602465	0.274488	-2.19779	0.027964	0.0841567	No Significance	ENSG00000116667.15	C1orf21	No Significance
1455	1455	2571.5	0.0304355	0.151449	0.200963	0.840728	0.906722	No Significance	ENSG00000116406.20	EDEM3	No Significance
1456	1456	2141.05	0.253518	0.10778	2.35224	0.0186608	0.0617821	No Significance	ENSG00000135842.17	NIBAN1	No Significance
1457	1457	1292.42	0.0161728	0.0972381	0.166323	0.867903	0.922132	No Significance	ENSG00000121481.11	RNF2	No Significance
1458	1458	1839.37	-0.534508	0.160222	-3.33586	0.000850353	0.00515843	No Significance	ENSG00000121486.12	TRMT1L	No Significance
1459	1459	196.701	0.16303	0.171231	0.952296	0.340947	0.515785	No Significance	ENSG00000116668.13	SWT1	No Significance
1460	1460	30.2264	-0.00289257	0.23245	-0.0124486	0.990068	0.994577	No Significance	ENSG00000231084.2	RPL22P24	No Significance
1461	1461	17.1245	0.397537	0.277794	1.43657	0.150841	0.295158	No Significance	ENSG00000279838.1	ENSG00000279838	No Significance
1462	1462	5534.48	-1.00536	0.200464	-5.01561	5.28660609948203e-07	8.63852978004496e-06	Down	ENSG00000116679.16	IVNS1ABP	Down
1463	1463	10.3644	-0.210416	0.284995	-0.734607	0.462579	0.63112	No Significance	ENSG00000273004.1	ENSG00000273004	No Significance
1464	1464	9.49952	0.0534247	0.275777	0.193857	0.846288	0.910067	No Significance	ENSG00000143341.12	HMCN1	No Significance
1465	1465	57.2951	0.256916	0.220755	1.16488	0.244069	0.41132	No Significance	ENSG00000116690.13	PRG4	No Significance
1466	1466	10028.2	0.299166	0.106477	2.80969	0.00495886	0.0218678	No Significance	ENSG00000047410.14	TPR	No Significance
1467	1467	2326.97	0.0856695	0.142577	0.60087	0.547927	0.701779	No Significance	ENSG00000157181.16	ODR4	No Significance
1468	1468	7.93938	0.384973	0.284925	1.3502	0.176952	0.330952	No Significance	ENSG00000229739.4	PDC-AS1	No Significance
1469	1469	4778.38	2.02134	0.221995	9.11778	7.66759938503201e-20	8.78533455729055e-18	Up	ENSG00000073756.13	PTGS2	Up
1470	1470	40.9639	0.864425	0.27742	3.12406	0.00178376	0.00950072	No Significance	ENSG00000273129.3	PACERR	No Significance
1471	1471	3704.62	0.713196	0.192565	3.70392	0.000212296	0.00162614	No Significance	ENSG00000116711.10	PLA2G4A	No Significance
1472	1472	14.5684	0.123921	0.28608	0.434797	0.66371	0.788931	No Significance	ENSG00000230426.5	LINC01036	No Significance
1473	1473	11.3705	-0.0291948	0.286801	-0.102138	0.918647	0.953273	No Significance	ENSG00000226723.2	ENSG00000226723	No Significance
1474	1474	11.8714	-0.239706	0.279991	-0.850326	0.395144	0.569321	No Significance	ENSG00000236792.1	ENSG00000236792	No Significance
1475	1475	7.25599	-0.347234	0.287641	-1.20195	0.229381	0.395177	No Significance	ENSG00000231767.5	RPS27AP5	No Significance
1476	1476	574.304	0.14839	0.116193	1.27718	0.20154	0.362769	No Significance	ENSG00000116741.8	RGS2	No Significance
1477	1477	3670.79	-0.544044	0.13504	-4.0286	5.61095422301027e-05	0.000520006	No Significance	ENSG00000116750.14	UCHL5	No Significance
1478	1478	2610.6	-0.0672039	0.121368	-0.553722	0.579769	0.726372	No Significance	ENSG00000116747.13	RO60	No Significance
1479	1479	2040.27	-0.203172	0.0841413	-2.4146	0.0157524	0.0544278	No Significance	ENSG00000023572.10	GLRX2	No Significance
1480	1480	3710.74	-0.0912881	0.142288	-0.64157	0.521153	0.681036	No Significance	ENSG00000134371.14	CDC73	No Significance
1481	1481	9.91013	0.802757	0.287602	2.78528	0.0053482	0.0232073	No Significance	ENSG00000000971.17	CFH	No Significance
1482	1482	47.2326	0.266909	0.251201	1.06138	0.288517	0.462151	No Significance	ENSG00000244414.8	CFHR1	No Significance
1483	1483	4.02854	-0.605372	0.266977	-2.23115	0.025671	0.0788858	No Significance	ENSG00000143278.5	F13B	No Significance
1484	1484	7351.17	-0.189834	0.19115	-0.993114	0.320654	0.494455	No Significance	ENSG00000066279.19	ASPM	No Significance
1485	1485	11.2324	0.55048	0.28698	1.91339	0.0556985	0.142401	No Significance	ENSG00000235748.1	SEPTIN14P12	No Significance
1486	1486	1462.37	0.172291	0.17757	0.970299	0.331897	0.506501	No Significance	ENSG00000177888.8	ZBTB41	No Significance
1487	1487	675.769	0.0859664	0.179583	0.478743	0.632121	0.766337	No Significance	ENSG00000213047.13	DENND1B	No Significance
1488	1488	213.706	-0.0815933	0.15464	-0.527587	0.597786	0.741301	No Significance	ENSG00000203724.11	C1orf53	No Significance
1489	1489	87.6178	-0.397691	0.238391	-1.66602	0.0957091	0.212713	No Significance	ENSG00000143355.16	LHX9	No Significance
1490	1490	3188.19	-0.242759	0.154698	-1.56923	0.116594	0.245242	No Significance	ENSG00000151414.15	NEK7	No Significance
1491	1491	11.2159	0.274587	0.283407	0.971844	0.331128	0.505623	No Significance	ENSG00000229989.6	MIR181A1HG	No Significance
1492	1492	804.833	-0.404734	0.152102	-2.6606	0.00780017	0.0314046	No Significance	ENSG00000116833.14	NR5A2	No Significance
1493	1493	76.6555	-0.405191	0.19094	-2.1185	0.0341325	0.0977365	No Significance	ENSG00000203721.8	LINC00862	No Significance
1494	1494	10.0437	-0.18079	0.287787	-0.622254	0.533775	0.690702	No Significance	ENSG00000230623.8	ENSG00000230623	No Significance
1495	1495	4229.35	0.0674101	0.0781318	0.862778	0.38826	0.56285	No Significance	ENSG00000162702.8	ZNF281	No Significance
1496	1496	19.0817	0.202627	0.284941	0.711803	0.476587	0.643867	No Significance	ENSG00000282849.1	ENSG00000282849	No Significance
1497	1497	4162.03	-0.438671	0.205567	-2.13397	0.032845	0.0949745	No Significance	ENSG00000118193.12	KIF14	No Significance
1498	1498	1487.76	-0.0905875	0.0773153	-1.17164	0.241341	0.40815	No Significance	ENSG00000118197.14	DDX59	No Significance
1499	1499	5520.71	0.112393	0.168605	0.666605	0.505024	0.667684	No Significance	ENSG00000118200.15	CAMSAP2	No Significance
1500	1500	4396.58	-0.207617	0.0875596	-2.37112	0.0177345	0.0594784	No Significance	ENSG00000163362.11	INAVA	No Significance
1501	1501	947.297	-0.113311	0.225309	-0.502882	0.615048	0.754315	No Significance	ENSG00000116852.15	KIF21B	No Significance
1502	1502	9.04911	0.233859	0.284772	0.822948	0.410537	0.583291	No Significance	ENSG00000081248.12	CACNA1S	No Significance
1503	1503	13.4433	0.067681	0.287877	0.234558	0.814552	0.888915	No Significance	ENSG00000232237.5	ASCL5	No Significance
1504	1504	3370.29	-0.257575	0.0685398	-3.75795	0.00017131	0.00135534	No Significance	ENSG00000116857.17	TMEM9	No Significance
1505	1505	24.7335	0.2157	0.286705	0.752032	0.452032	0.621467	No Significance	ENSG00000163395.17	IGFN1	No Significance
1506	1506	50.2052	-0.244795	0.221385	-1.10509	0.269119	0.440349	No Significance	ENSG00000159166.15	LAD1	No Significance
1507	1507	4144.03	0.00184745	0.237582	0.00777595	0.993796	0.996549	No Significance	ENSG00000174307.7	PHLDA3	No Significance
1508	1508	26366.8	-0.706131	0.0903284	-7.81729	5.39705527573424e-15	3.67095113083422e-13	No Significance	ENSG00000159176.14	CSRP1	No Significance
1509	1509	76.1879	-0.322721	0.200116	-1.61194	0.106974	0.230769	No Significance	ENSG00000224536.2	CSRP1-AS1	No Significance
1510	1510	63.0587	-0.735479	0.202566	-3.61499	0.000300361	0.00218257	No Significance	ENSG00000293257.1	ENSG00000293257	No Significance
1511	1511	1156.33	-0.778494	0.247379	-3.1483	0.00164226	0.00891227	No Significance	ENSG00000134369.16	NAV1	No Significance
1512	1512	9217.75	-0.230924	0.104769	-2.2041	0.0275171	0.083191	No Significance	ENSG00000198700.10	IPO9	No Significance
1513	1513	726.385	0.260237	0.18791	1.38498	0.166059	0.316231	No Significance	ENSG00000198892.7	SHISA4	No Significance
1514	1514	13.2133	0.622108	0.285853	2.18078	0.0291999	0.0867659	No Significance	ENSG00000163431.14	LMOD1	No Significance
1515	1515	4363.74	-0.0810114	0.101714	-0.796465	0.425762	0.596557	No Significance	ENSG00000134375.11	TIMM17A	No Significance
1516	1516	5556.92	-0.0927294	0.0850639	-1.09011	0.275666	0.447531	No Significance	ENSG00000176393.11	RNPEP	No Significance
1517	1517	170.244	0.693285	0.151503	4.57786	4.69756756508176e-06	6.07276548423498e-05	No Significance	ENSG00000234678.2	ELF3-AS1	No Significance
1518	1518	8432.84	1.61664	0.152798	10.5805	3.66834520069902e-26	7.27958523384077e-24	Up	ENSG00000163435.16	ELF3	Up
1519	1519	38.8708	1.81915	0.264527	6.81277	9.57340001335644e-12	3.97151674260987e-10	Up	ENSG00000249007.1	ENSG00000249007	Up
1520	1520	45.0844	0.947325	0.252488	3.75232	0.000175205	0.00138161	No Significance	ENSG00000170075.10	GPR37L1	No Significance
1521	1521	2873.44	0.0937076	0.0960033	0.976084	0.329023	0.503327	No Significance	ENSG00000143862.8	ARL8A	No Significance
1522	1522	1198.48	0.14045	0.254928	0.550972	0.581653	0.727719	No Significance	ENSG00000133067.18	LGR6	No Significance
1523	1523	3624.31	-0.648162	0.154863	-4.18522	2.84891012210614e-05	0.000292006	No Significance	ENSG00000077152.12	UBE2T	No Significance
1524	1524	861.726	0.113143	0.173644	0.65161	0.514653	0.675409	No Significance	ENSG00000077157.23	PPP1R12B	No Significance
1525	1525	286.812	0.609746	0.19413	3.14167	0.00167985	0.00907789	No Significance	ENSG00000236439.4	RPS27P8	No Significance
1526	1526	14.0706	0.107138	0.287182	0.374691	0.70789	0.819768	No Significance	ENSG00000143858.12	SYT2	No Significance
1527	1527	3044.73	0.488428	0.0763739	6.39533	1.60196591575857e-10	5.49612271644745e-09	No Significance	ENSG00000117139.18	KDM5B	No Significance
1528	1528	49.9599	0.853871	0.280165	3.0555	0.00224689	0.0114087	No Significance	ENSG00000228288.9	PCAT6	No Significance
1529	1529	1520.01	-0.240846	0.121724	-1.97857	0.0478648	0.126995	No Significance	ENSG00000183155.5	RABIF	No Significance
1530	1530	1787.24	-0.124113	0.0859483	-1.44402	0.148733	0.292258	No Significance	ENSG00000117153.16	KLHL12	No Significance
1531	1531	17.1326	0.0335696	0.287513	0.116581	0.907192	0.945813	No Significance	ENSG00000230280.2	HNRNPA1P59	No Significance
1532	1532	8029.67	-0.142857	0.0862759	-1.65581	0.0977606	0.215684	No Significance	ENSG00000159346.13	ADIPOR1	No Significance
1533	1533	1014.83	-0.247705	0.127193	-1.94736	0.0514916	0.133977	No Significance	ENSG00000159348.13	CYB5R1	No Significance
1534	1534	4115.04	-0.071787	0.0834515	-0.860218	0.389669	0.564347	No Significance	ENSG00000163444.12	TMEM183A	No Significance
1535	1535	23.2924	0.538536	0.284244	1.89562	0.0580104	0.146772	No Significance	ENSG00000143847.16	PPFIA4	No Significance
1536	1536	178.136	-1.17876	0.263596	-4.47392	7.67977974794465e-06	9.35028971335778e-05	Down	ENSG00000163485.18	ADORA1	Down
1537	1537	999.703	0.49565	0.187893	2.638	0.00833956	0.0331396	No Significance	ENSG00000159388.6	BTG2	No Significance
1538	1538	15.4672	0.269527	0.287866	0.93704	0.348738	0.523705	No Significance	ENSG00000122176.12	FMOD	No Significance
1539	1539	2082.59	-0.141478	0.179729	-0.787172	0.431181	0.601225	No Significance	ENSG00000058668.16	ATP2B4	No Significance
1540	1540	10.971	0.522144	0.287857	1.81085	0.0701637	0.169346	No Significance	ENSG00000257315.4	ZBED6	No Significance
1541	1541	23.6519	-0.262172	0.247879	-1.05417	0.291805	0.465636	No Significance	ENSG00000058673.17	ZC3H11A	No Significance
1542	1542	3890.93	0.0399337	0.0920939	0.433621	0.664563	0.789641	No Significance	ENSG00000182004.13	SNRPE	No Significance
1543	1543	1315.21	0.185421	0.110846	1.67283	0.0943612	0.210348	No Significance	ENSG00000143842.15	SOX13	No Significance
1544	1544	114.351	-0.392076	0.160585	-2.43787	0.014774	0.0518667	No Significance	ENSG00000143845.15	ETNK2	No Significance
1545	1545	64.7922	1.59863	0.223647	7.11791	1.09572795938576e-12	5.43599677582897e-11	Up	ENSG00000174567.8	GOLT1A	Up
1546	1546	3185.56	0.260516	0.108456	2.40206	0.016303	0.055882	No Significance	ENSG00000143850.16	PLEKHA6	No Significance
1547	1547	20.8272	0.451004	0.268628	1.68346	0.0922866	0.207139	No Significance	ENSG00000280924.1	LINC00628	No Significance
1548	1548	41.898	-0.297819	0.239383	-1.2417	0.214346	0.378019	No Significance	ENSG00000226330.1	PPP1R15B-AS1	No Significance
1549	1549	6214.69	-0.0384914	0.170022	-0.226391	0.820897	0.892838	No Significance	ENSG00000158615.10	PPP1R15B	No Significance
1550	1550	9.45602	0.766081	0.287517	2.65575	0.00791315	0.0317864	No Significance	ENSG00000288934.2	ENSG00000288934	No Significance
1551	1551	1250.55	0.166118	0.140276	1.18426	0.23631	0.403078	No Significance	ENSG00000133056.14	PIK3C2B	No Significance
1552	1552	1208.5	0.234864	0.106071	2.21429	0.0268087	0.0815404	No Significance	ENSG00000198625.14	MDM4	No Significance
1553	1553	768.156	-0.61771	0.151556	-4.07459	4.60946937548851e-05	0.000439681	No Significance	ENSG00000170382.12	LRRN2	No Significance
1554	1554	13.0213	0.623211	0.287883	2.17402	0.0297038	0.0877752	No Significance	ENSG00000240219.1	ENSG00000240219	No Significance
1555	1555	27.3762	0.416289	0.23987	1.73846	0.0821291	0.190104	No Significance	ENSG00000163531.17	NFASC	No Significance
1556	1556	109.368	0.152295	0.20953	0.72684	0.467324	0.635725	No Significance	ENSG00000174529.7	TMEM81	No Significance
1557	1557	2171.05	-0.363387	0.107645	-3.37566	0.000736402	0.00458589	No Significance	ENSG00000117222.14	RBBP5	No Significance
1558	1558	1836.54	-0.213131	0.102605	-2.07713	0.0377899	0.105637	No Significance	ENSG00000133059.18	DSTYK	No Significance
1559	1559	228.349	-0.963436	0.138981	-6.91711	4.60942400647032e-12	2.03036161786149e-10	No Significance	ENSG00000133069.17	TMCC2	No Significance
1560	1560	2782.95	-0.666989	0.0857989	-7.77313	7.65702463530604e-15	5.03037772030737e-13	No Significance	ENSG00000163545.11	NUAK2	No Significance
1561	1561	23.2807	0.195263	0.27616	0.707831	0.479051	0.646162	No Significance	ENSG00000162873.15	KLHDC8A	No Significance
1562	1562	151.421	0.271286	0.231268	1.17352	0.240586	0.407375	No Significance	ENSG00000235363.1	SNRPGP10	No Significance
1563	1563	93.8564	1.22429	0.212449	5.75805	8.50926322716771e-09	2.06031204855033e-07	Up	ENSG00000117266.16	CDK18	Up
1564	1564	31.3423	0.5388	0.236247	2.28225	0.0224747	0.0711804	No Significance	ENSG00000174514.13	MFSD4A	No Significance
1565	1565	2154.57	-0.147833	0.113881	-1.29813	0.194242	0.353767	No Significance	ENSG00000158711.14	ELK4	No Significance
1566	1566	442.6	-0.583149	0.116512	-5.00254	5.65801627883915e-07	9.1830653753267e-06	No Significance	ENSG00000158715.6	SLC45A3	No Significance
1567	1567	24433.7	-0.235697	0.100019	-2.35651	0.0184475	0.0612763	No Significance	ENSG00000069275.13	NUCKS1	No Significance
1568	1568	696.891	-0.146831	0.122064	-1.20281	0.229049	0.394715	No Significance	ENSG00000117280.13	RAB29	No Significance
1569	1569	2978.24	-0.343383	0.136582	-2.51406	0.0119351	0.0439944	No Significance	ENSG00000133065.11	SLC41A1	No Significance
1570	1570	191.008	-0.490726	0.177236	-2.76609	0.00567327	0.0243001	No Significance	ENSG00000286619.1	PM20D1-AS1	No Significance
1571	1571	63.7796	1.54754	0.244619	6.30925	2.80392516762813e-10	9.30564750890928e-09	Up	ENSG00000174502.19	SLC26A9	Up
1572	1572	34.4098	1.79446	0.256662	6.90412	5.05140514992917e-12	2.19987551427571e-10	Up	ENSG00000276600.5	RAB7B	Up
1573	1573	553.501	-0.571036	0.2008	-2.84322	0.00446599	0.0200902	No Significance	ENSG00000196550.11	FAM72A	No Significance
1574	1574	2457.7	-0.343187	0.142564	-2.4072	0.0160753	0.0553134	No Significance	ENSG00000266028.8	SRGAP2	No Significance
1575	1575	466.29	-0.126286	0.120292	-1.04972	0.293848	0.467963	No Significance	ENSG00000263528.8	IKBKE	No Significance
1576	1576	6.58824	-0.047674	0.263717	-0.179683	0.857402	0.916286	No Significance	ENSG00000162888.4	IKBKE-AS1	No Significance
1577	1577	156.633	0.855167	0.167335	5.11132	3.19923154091526e-07	5.45456226138865e-06	No Significance	ENSG00000266094.8	RASSF5	No Significance
1578	1578	2633.55	-0.0481011	0.091472	-0.525852	0.598991	0.742131	No Significance	ENSG00000143486.16	EIF2D	No Significance
1579	1579	1018.93	-0.00201363	0.10146	-0.0198466	0.984166	0.991584	No Significance	ENSG00000143479.18	DYRK3	No Significance
1580	1580	5454.32	0.0928347	0.11058	0.839521	0.401177	0.574759	No Significance	ENSG00000162889.11	MAPKAPK2	No Significance
1581	1581	12.8104	1.76384	0.287496	5.79952	6.65052487421158e-09	1.65181875230579e-07	Up	ENSG00000162892.16	IL24	Up
1582	1582	71.8462	0.0743061	0.196498	0.37824	0.705252	0.817943	No Significance	ENSG00000162894.12	FCMR	No Significance
1583	1583	708.462	0.161085	0.256175	0.62883	0.529461	0.687599	No Significance	ENSG00000182795.13	C1orf116	No Significance
1584	1584	794.117	0.228284	0.217463	1.04981	0.293808	0.467938	No Significance	ENSG00000123836.15	PFKFB2	No Significance
1585	1585	1349.8	-0.0268526	0.153409	-0.17504	0.861048	0.91855	No Significance	ENSG00000180667.11	YOD1	No Significance
1586	1586	56.8363	-0.582894	0.276123	-2.10587	0.0352153	0.100009	No Significance	ENSG00000123843.13	C4BPB	No Significance
1587	1587	378.197	-0.0489516	0.260078	-0.188243	0.850686	0.912858	No Significance	ENSG00000123838.11	C4BPA	No Significance
1588	1588	7671.55	0.900819	0.161585	5.57503	2.47492758786111e-08	5.39523002703721e-07	No Significance	ENSG00000196352.18	CD55	No Significance
1589	1589	13228.2	0.0836528	0.17048	0.490691	0.623645	0.760407	No Significance	ENSG00000117335.21	CD46	No Significance
1590	1590	37.2938	0.691666	0.275388	2.51302	0.0119703	0.0440851	No Significance	ENSG00000203709.14	MIR29B2CHG	No Significance
1591	1591	1064.3	0.611792	0.133534	4.58176	4.61087183911919e-06	5.98077304792488e-05	No Significance	ENSG00000076356.7	PLXNA2	No Significance
1592	1592	7.54079	-0.442352	0.2828	-1.55374	0.120246	0.250445	No Significance	ENSG00000008118.10	CAMK1G	No Significance
1593	1593	2733.82	0.118781	0.158547	0.749191	0.453742	0.622929	No Significance	ENSG00000196878.15	LAMB3	No Significance
1594	1594	74.1044	-0.310098	0.239626	-1.29291	0.196042	0.356195	No Significance	ENSG00000123689.6	G0S2	No Significance
1595	1595	8.61357	0.460935	0.27241	1.70919	0.0874159	0.199132	No Significance	ENSG00000117595.13	IRF6	No Significance
1596	1596	2978.74	0.0334346	0.125267	0.266904	0.789543	0.872691	No Significance	ENSG00000117597.18	UTP25	No Significance
1597	1597	15.1425	-0.293671	0.252269	-1.17494	0.24002	0.406835	No Significance	ENSG00000203706.9	SERTAD4-AS1	No Significance
1598	1598	22.6828	-1.80902	0.287459	-5.7636	8.23385654755271e-09	2.00371055226096e-07	Down	ENSG00000082497.12	SERTAD4	Down
1599	1599	59.1135	-0.966282	0.276356	-3.48857	0.00048561	0.00324844	No Significance	ENSG00000054392.13	HHAT	No Significance
1600	1600	192.996	-1.44144	0.234699	-6.12339	9.1605590370992e-10	2.72116668063461e-08	Down	ENSG00000143473.14	KCNH1	Down
1601	1601	19.3934	-0.245662	0.269669	-0.910692	0.362458	0.537102	No Significance	ENSG00000234233.1	KCNH1-IT1	No Significance
1602	1602	28.4266	-0.247737	0.236895	-1.04342	0.296752	0.471302	No Significance	ENSG00000234004.4	ENSG00000234004	No Significance
1603	1603	31.3052	0.270405	0.280922	0.96244	0.335829	0.510694	No Significance	ENSG00000226986.4	PRELID1P5	No Significance
1604	1604	1294.52	0.169794	0.0983138	1.7271	0.0841497	0.19344	No Significance	ENSG00000117625.14	RCOR3	No Significance
1605	1605	935.943	-0.0130255	0.151466	-0.0859983	0.931468	0.960715	No Significance	ENSG00000082512.15	TRAF5	No Significance
1606	1606	291.578	0.391871	0.124818	3.14041	0.00168711	0.0091018	No Significance	ENSG00000153363.15	LINC00467	No Significance
1607	1607	41.7905	0.28722	0.258641	1.11082	0.266644	0.437677	No Significance	ENSG00000236809.2	SNX25P1	No Significance
1608	1608	5724.32	0.314116	0.142881	2.19846	0.0279166	0.0840819	No Significance	ENSG00000170385.10	SLC30A1	No Significance
1609	1609	4275.33	-0.160531	0.126554	-1.26846	0.204633	0.366792	No Significance	ENSG00000117650.13	NEK2	No Significance
1610	1610	14.9048	0.397235	0.271657	1.46787	0.142139	0.282311	No Significance	ENSG00000231057.5	NEK2-DT	No Significance
1611	1611	11874.9	0.715341	0.180306	3.96752	7.2624955174127e-05	0.000651425	No Significance	ENSG00000123684.13	LPGAT1	No Significance
1612	1612	3135.66	-0.14114	0.11377	-1.24055	0.21477	0.378443	No Significance	ENSG00000143493.13	INTS7	No Significance
1613	1613	3459.3	-0.505548	0.166751	-3.03167	0.00243203	0.0121722	No Significance	ENSG00000143476.18	DTL	No Significance
1614	1614	128.705	0.527587	0.245913	2.14611	0.0318644	0.0927083	No Significance	ENSG00000220749.4	RPL21P28	No Significance
1615	1615	18.9428	1.13162	0.276531	4.08048	4.49418749367575e-05	0.000430605	Up	ENSG00000226251.8	LINC02608	Up
1616	1616	3065.41	0.104278	0.105152	0.991692	0.321348	0.495289	No Significance	ENSG00000066027.12	PPP2R5A	No Significance
1617	1617	1044.68	-0.0585941	0.098242	-0.596409	0.550902	0.703891	No Significance	ENSG00000065600.13	PACC1	No Significance
1618	1618	37.4363	0.637284	0.280423	2.27162	0.0231094	0.0727447	No Significance	ENSG00000287445.1	ENSG00000287445	No Significance
1619	1619	2511.15	0.347338	0.2283	1.52149	0.128138	0.262257	No Significance	ENSG00000117691.10	NENF	No Significance
1620	1620	28.7049	1.01815	0.269526	3.77376	0.000160803	0.00128542	Up	ENSG00000260805.3	ENSG00000260805	Up
1621	1621	1161.19	2.25155	0.198693	11.3325	9.05754126055766e-30	2.56395017241874e-27	Up	ENSG00000162772.18	ATF3	Up
1622	1622	398.635	0.745883	0.224664	3.32053	0.000898471	0.0053897	No Significance	ENSG00000123685.9	BATF3	No Significance
1623	1623	2218.38	-0.116642	0.0911011	-1.28035	0.200424	0.361571	No Significance	ENSG00000117697.15	NSL1	No Significance
1624	1624	527.402	0.340069	0.145753	2.33333	0.0196308	0.0641115	No Significance	ENSG00000203705.11	TATDN3	No Significance
1625	1625	95.4242	0.923251	0.199672	4.62295	3.78327892051071e-06	4.98455413695487e-05	No Significance	ENSG00000198468.11	FLVCR1-DT	No Significance
1626	1626	2293.55	0.224816	0.119696	1.87825	0.0603473	0.151342	No Significance	ENSG00000162769.13	FLVCR1	No Significance
1627	1627	368.381	0.762255	0.156397	4.87454	1.09065035880039e-06	1.65959911118962e-05	No Significance	ENSG00000143494.16	VASH2	No Significance
1628	1628	2128.95	-0.104137	0.121936	-0.854025	0.393091	0.567383	No Significance	ENSG00000174606.14	ANGEL2	No Significance
1629	1629	1464.25	0.101726	0.088632	1.14775	0.251071	0.419541	No Significance	ENSG00000136643.12	RPS6KC1	No Significance
1630	1630	14.5408	0.641425	0.28785	2.23763	0.0252451	0.0777881	No Significance	ENSG00000117707.17	PROX1	No Significance
1631	1631	2143.02	-0.404878	0.100973	-4.00955	6.08333296030573e-05	0.000557344	No Significance	ENSG00000143499.14	SMYD2	No Significance
1632	1632	2095.73	-0.156575	0.165012	-0.948859	0.342693	0.517493	No Significance	ENSG00000152104.12	PTPN14	No Significance
1633	1633	28.4371	-0.00143839	0.250312	-0.0057461	0.995415	0.997436	No Significance	ENSG00000213036.3	ENSG00000213036	No Significance
1634	1634	12720.4	0.125548	0.146038	0.859695	0.389957	0.564552	No Significance	ENSG00000117724.15	CENPF	No Significance
1635	1635	4776	0.13406	0.145247	0.922986	0.356015	0.530823	No Significance	ENSG00000136636.13	KCTD3	No Significance
1636	1636	1279.91	0.072381	0.154521	0.468431	0.639477	0.770987	No Significance	ENSG00000092978.11	GPATCH2	No Significance
1637	1637	78.3689	-0.203906	0.239986	-0.84976	0.395458	0.569518	No Significance	ENSG00000162814.11	SPATA17	No Significance
1638	1638	2897	0.219332	0.0873024	2.51236	0.0119928	0.0441311	No Significance	ENSG00000067533.6	RRP15	No Significance
1639	1639	21.0111	-0.0389036	0.286984	-0.135208	0.892448	0.936987	No Significance	ENSG00000232480.3	TGFB2-AS1	No Significance
1640	1640	4192.68	-0.572908	0.186408	-3.07339	0.0021164	0.0108533	No Significance	ENSG00000092969.12	TGFB2	No Significance
1641	1641	32.2479	-1.03805	0.266635	-3.83073	0.000127766	0.00105598	Down	ENSG00000228063.4	LYPLAL1-DT	Down
1642	1642	727.634	0.228003	0.0983155	2.31922	0.0203831	0.0660954	No Significance	ENSG00000143353.12	LYPLAL1	No Significance
1643	1643	10.1938	0.119462	0.275563	0.434206	0.664139	0.789331	No Significance	ENSG00000277007.1	ENSG00000277007	No Significance
1644	1644	234.761	0.127363	0.132451	0.961811	0.336144	0.510931	No Significance	ENSG00000215817.9	ZC3H11B	No Significance
1645	1645	14381.5	-0.256448	0.125702	-2.04013	0.0413375	0.113429	No Significance	ENSG00000136628.18	EPRS1	No Significance
1646	1646	1115.35	-0.0636315	0.123258	-0.516238	0.605688	0.747557	No Significance	ENSG00000162813.18	BPNT1	No Significance
1647	1647	12526.9	-0.238638	0.110615	-2.15737	0.0309765	0.0905493	No Significance	ENSG00000067704.10	IARS2	No Significance
1648	1648	3046.61	-0.152498	0.134476	-1.13401	0.256791	0.426302	No Significance	ENSG00000118873.17	RAB3GAP2	No Significance
1649	1649	4458.03	-0.110631	0.115072	-0.961396	0.336353	0.511128	No Significance	ENSG00000218283.2	MORF4L1P1	No Significance
1650	1650	20.2395	-0.17845	0.270466	-0.659349	0.509672	0.671458	No Significance	ENSG00000116141.17	MARK1	No Significance
1651	1651	500.094	-0.213313	0.13595	-1.56883	0.116687	0.245281	No Significance	ENSG00000162817.7	C1orf115	No Significance
1652	1652	500.174	-0.584205	0.139173	-4.19601	2.71653803591214e-05	0.000280981	No Significance	ENSG00000117791.16	MTARC2	No Significance
1653	1653	284.942	-0.26781	0.187325	-1.42933	0.152908	0.298091	No Significance	ENSG00000186205.14	MTARC1	No Significance
1654	1654	73.134	-1.60842	0.203205	-7.76248	8.32867389585026e-15	5.43453029902447e-13	Down	ENSG00000136630.13	HLX	Down
1655	1655	338.948	0.683685	0.12391	5.51877	3.41376815061128e-08	7.21313096938711e-07	No Significance	ENSG00000143507.18	DUSP10	No Significance
1656	1656	54.4174	0.61877	0.244904	2.52929	0.0114292	0.0425369	No Significance	ENSG00000276997.4	ENSG00000276997	No Significance
1657	1657	14.4371	0.711138	0.287248	2.4817	0.0130758	0.0470864	No Significance	ENSG00000267305.2	ENSG00000267305	No Significance
1658	1658	1436.97	0.374649	0.100364	3.73301	0.000189205	0.00147035	No Significance	ENSG00000143512.13	HHIPL2	No Significance
1659	1659	602.291	-0.444117	0.152438	-2.9128	0.00358204	0.0167641	No Significance	ENSG00000143498.18	TAF1A	No Significance
1660	1660	77.4461	0.0694424	0.224174	0.30998	0.756576	0.851209	No Significance	ENSG00000225265.2	TAF1A-AS1	No Significance
1661	1661	2725.73	0.179051	0.110668	1.61793	0.105679	0.22864	No Significance	ENSG00000154305.18	MIA3	No Significance
1662	1662	27.5469	0.230229	0.267326	0.861779	0.388809	0.563399	No Significance	ENSG00000272750.1	ENSG00000272750	No Significance
1663	1663	4339.27	-0.592045	0.131876	-4.48921	7.14863975002362e-06	8.77018269905702e-05	No Significance	ENSG00000186063.13	AIDA	No Significance
1664	1664	3293.28	-0.215633	0.11627	-1.85456	0.063659	0.157402	No Significance	ENSG00000162819.12	BROX	No Significance
1665	1665	542.334	0.140858	0.0963686	1.46177	0.143805	0.284989	No Significance	ENSG00000154309.9	DISP1	No Significance
1666	1666	23.9661	-0.233081	0.279216	-0.834025	0.404267	0.577665	No Significance	ENSG00000187554.14	TLR5	No Significance
1667	1667	73.7051	-0.249481	0.210342	-1.18515	0.235957	0.402761	No Significance	ENSG00000143502.16	SUSD4	No Significance
1668	1668	6.78446	-0.299917	0.287072	-1.03795	0.299292	0.473767	No Significance	ENSG00000178395.7	CCDC185	No Significance
1669	1669	29.1349	1.26615	0.286656	4.45716	8.3052353089596e-06	0.000100419	Up	ENSG00000203697.12	CAPN8	Up
1670	1670	34579.3	-0.40454	0.0870369	-4.64789	3.35341287060854e-06	4.47330868651031e-05	No Significance	ENSG00000162909.18	CAPN2	No Significance
1671	1671	2947.47	0.238503	0.114119	2.08998	0.03662	0.103161	No Significance	ENSG00000143514.18	TP53BP2	No Significance
1672	1672	60.4462	0.857952	0.283461	3.03831	0.00237908	0.0119756	No Significance	ENSG00000288999.2	ENSG00000288999	No Significance
1673	1673	33.1109	-0.990444	0.281176	-3.50245	0.000461002	0.00311035	No Significance	ENSG00000188460.4	ACTBP11	No Significance
1674	1674	317.891	-0.226263	0.170929	-1.32345	0.185685	0.342591	No Significance	ENSG00000291068.1	ENSG00000291068	No Significance
1675	1675	126.615	0.845794	0.195106	4.33656	1.44726779654785e-05	0.000162535	No Significance	ENSG00000290989.1	ENSG00000290989	No Significance
1676	1676	3055.88	-0.0742999	0.139597	-0.532245	0.594556	0.738569	No Significance	ENSG00000143756.12	FBXO28	No Significance
1677	1677	14.8518	0.0687199	0.26695	0.25769	0.796646	0.876916	No Significance	ENSG00000236773.1	ENSG00000236773	No Significance
1678	1678	8136.73	-0.40829	0.0738062	-5.53184	3.1688832807922e-08	6.74754803893464e-07	No Significance	ENSG00000143753.14	DEGS1	No Significance
1679	1679	1202.29	-0.329235	0.118597	-2.77585	0.00550584	0.0237415	No Significance	ENSG00000143748.18	NVL	No Significance
1680	1680	3854.51	-0.0612861	0.07557	-0.81098	0.417377	0.588967	No Significance	ENSG00000143771.12	CNIH4	No Significance
1681	1681	5526.25	0.212093	0.102231	2.07467	0.038017	0.106179	No Significance	ENSG00000162923.18	WDR26	No Significance
1682	1682	24.6265	-0.14105	0.276207	-0.509935	0.610097	0.750592	No Significance	ENSG00000143786.8	CNIH3	No Significance
1683	1683	753.75	0.204483	0.116115	1.76116	0.078211	0.183149	No Significance	ENSG00000185842.16	DNAH14	No Significance
1684	1684	7634.31	-0.284096	0.115402	-2.46178	0.0138248	0.0492801	No Significance	ENSG00000143815.15	LBR	No Significance
1685	1685	12933.2	-0.611433	0.0990225	-6.17459	6.63370292796032e-10	2.0236473480239e-08	No Significance	ENSG00000154380.19	ENAH	No Significance
1686	1686	26.4377	0.501724	0.25775	1.94568	0.0516938	0.134412	No Significance	ENSG00000289602.1	ENSG00000289602	No Significance
1687	1687	52.0882	-0.956472	0.270582	-3.51819	0.0004345	0.00295851	No Significance	ENSG00000227496.3	ENSG00000227496	No Significance
1688	1688	16628.7	-0.216537	0.0861918	-2.51226	0.011996	0.0441329	No Significance	ENSG00000143742.14	SRP9	No Significance
1689	1689	26910.7	-0.0619228	0.0974322	-0.635547	0.525072	0.684473	No Significance	ENSG00000143819.13	EPHX1	No Significance
1690	1690	16.2549	0.539466	0.273426	1.9716	0.0486552	0.128666	No Significance	ENSG00000242861.1	ENSG00000242861	No Significance
1691	1691	453.854	-0.00523815	0.116843	-0.0448296	0.964243	0.98013	No Significance	ENSG00000196187.12	TMEM63A	No Significance
1692	1692	1625.88	-0.171951	0.114897	-1.49651	0.134521	0.271453	No Significance	ENSG00000143811.20	PYCR2	No Significance
1693	1693	1102.63	0.00374748	0.139206	0.0269207	0.978523	0.988356	No Significance	ENSG00000143751.10	SDE2	No Significance
1694	1694	13.664	0.120524	0.287863	0.418566	0.675533	0.797555	No Significance	ENSG00000272562.2	H3-3A-DT	No Significance
1695	1695	14523.7	-0.118607	0.0868219	-1.3661	0.171909	0.324069	No Significance	ENSG00000163041.13	H3-3A	No Significance
1696	1696	56.3254	0.527919	0.249658	2.11407	0.034509	0.0984531	No Significance	ENSG00000225518.3	LINC01703	No Significance
1697	1697	3172.22	0.0799346	0.0919046	0.869764	0.384429	0.559359	No Significance	ENSG00000182827.9	ACBD3	No Significance
1698	1698	1280.52	-0.398156	0.143953	-2.76572	0.00567967	0.0243113	No Significance	ENSG00000183814.16	LIN9	No Significance
1699	1699	12727.2	-0.365157	0.0847879	-4.30667	1.65732882076242e-05	0.000182089	No Significance	ENSG00000143799.14	PARP1	No Significance
1700	1700	326.443	-0.431258	0.13452	-3.20439	0.00135348	0.0075868	No Significance	ENSG00000143772.11	ITPKB	No Significance
1701	1701	67.8493	-0.19136	0.229713	-0.832279	0.405252	0.578386	No Significance	ENSG00000143801.18	PSEN2	No Significance
1702	1702	11.5111	0.346956	0.280742	1.2354	0.216682	0.380948	No Significance	ENSG00000163050.18	COQ8A	No Significance
1703	1703	4387.83	-0.024345	0.13116	-0.185613	0.852748	0.914151	No Significance	ENSG00000143776.20	CDC42BPA	No Significance
1704	1704	433.378	-0.0446695	0.180605	-0.247319	0.804661	0.882107	No Significance	ENSG00000181450.18	ZNF678	No Significance
1705	1705	1690.08	-0.159883	0.0862207	-1.8543	0.0636966	0.157454	No Significance	ENSG00000143740.15	SNAP47	No Significance
1706	1706	244.028	-0.182867	0.181811	-1.0056	0.314608	0.488496	No Significance	ENSG00000081692.13	JMJD4	No Significance
1707	1707	527.417	0.438165	0.248527	1.7635	0.0778169	0.182626	No Significance	ENSG00000143816.8	WNT9A	No Significance
1708	1708	27722.8	0.0760816	0.111694	0.68116	0.49577	0.659642	No Significance	ENSG00000143761.17	ARF1	No Significance
1709	1709	1289.08	-0.129959	0.193095	-0.673004	0.500945	0.664417	No Significance	ENSG00000143793.13	C1orf35	No Significance
1710	1710	1328.04	0.192185	0.220852	0.870198	0.384192	0.559192	No Significance	ENSG00000162910.19	MRPL55	No Significance
1711	1711	3296.24	-0.105658	0.172146	-0.613761	0.539373	0.694885	No Significance	ENSG00000143774.18	GUK1	No Significance
1712	1712	17.5537	0.322187	0.28408	1.13477	0.256471	0.425917	No Significance	ENSG00000198835.4	GJC2	No Significance
1713	1713	10.1654	0.271774	0.286293	0.949551	0.342341	0.517206	No Significance	ENSG00000203684.5	IBA57-DT	No Significance
1714	1714	575.322	0.336507	0.125218	2.6877	0.00719463	0.0293659	No Significance	ENSG00000181873.13	IBA57	No Significance
1715	1715	65.1619	-0.12143	0.266902	-0.455439	0.648794	0.77772	No Significance	ENSG00000162913.10	OBSCN-AS1	No Significance
1716	1716	787.28	0.534549	0.182482	2.92937	0.00339651	0.0160244	No Significance	ENSG00000154358.23	OBSCN	No Significance
1717	1717	35.1899	0.0340585	0.246983	0.138106	0.890156	0.935704	No Significance	ENSG00000287315.1	ENSG00000287315	No Significance
1718	1718	2015.18	0.277095	0.199893	1.38623	0.165677	0.315723	No Significance	ENSG00000154370.16	TRIM11	No Significance
1719	1719	15.2423	0.693054	0.276598	2.51069	0.0120495	0.0442974	No Significance	ENSG00000231563.3	ENSG00000231563	No Significance
1720	1720	40.5747	0.0354897	0.2242	0.15836	0.874173	0.92583	No Significance	ENSG00000181218.6	H2AC25	No Significance
1721	1721	1754.21	-0.288628	0.266694	-1.08243	0.279063	0.451554	No Significance	ENSG00000168159.15	RNF187	No Significance
1722	1722	11.5352	0.057726	0.287863	0.200518	0.841076	0.906945	No Significance	ENSG00000212237.1	RNA5SP18	No Significance
1723	1723	486.221	-0.468514	0.141551	-3.30905	0.000936123	0.00557704	No Significance	ENSG00000177788.7	RAB4A-AS1	No Significance
1724	1724	1940.86	-0.0250589	0.0971232	-0.258013	0.796397	0.876782	No Significance	ENSG00000168118.12	RAB4A	No Significance
1725	1725	1425.55	-0.481876	0.123241	-3.90965	9.24306747419218e-05	0.00080325	No Significance	ENSG00000154429.11	CCSAP	No Significance
1726	1726	3597.27	-0.381967	0.126498	-3.01948	0.00253213	0.0125848	No Significance	ENSG00000069248.12	NUP133	No Significance
1727	1727	2617.1	-0.676137	0.13104	-5.15936	2.47795888616418e-07	4.33531102690651e-06	No Significance	ENSG00000135776.5	ABCB10	No Significance
1728	1728	2577.25	0.163808	0.102748	1.59428	0.110874	0.237169	No Significance	ENSG00000135801.11	TAF5L	No Significance
1729	1729	2680.01	-0.316167	0.150244	-2.10429	0.0353528	0.100266	No Significance	ENSG00000135763.10	URB2	No Significance
1730	1730	9199.4	-0.417305	0.0785952	-5.30948	1.09939505988182e-07	2.06864667719112e-06	No Significance	ENSG00000143641.10	GALNT2	No Significance
1731	1731	37.1741	-1.29744	0.258328	-4.92738	8.33402608900534e-07	1.3042412047745e-05	Down	ENSG00000177614.11	PGBD5	Down
1732	1732	1592.51	0.0533421	0.132399	0.402894	0.687026	0.805738	No Significance	ENSG00000135775.14	COG2	No Significance
1733	1733	38.5925	-0.95851	0.245971	-3.84833	0.000118928	0.000996188	No Significance	ENSG00000135744.9	AGT	No Significance
1734	1734	2239.17	-0.0727264	0.0785589	-0.925748	0.354577	0.5295	No Significance	ENSG00000119280.17	C1orf198	No Significance
1735	1735	1432.9	-0.306031	0.108618	-2.81736	0.00484195	0.0214703	No Significance	ENSG00000143643.13	TTC13	No Significance
1736	1736	2015.49	-0.0810569	0.113454	-0.71444	0.474955	0.642541	No Significance	ENSG00000173409.14	ARV1	No Significance
1737	1737	814.091	-0.125694	0.181674	-0.69181	0.489057	0.654519	No Significance	ENSG00000182118.8	FAM89A	No Significance
1738	1738	35.7735	-0.572752	0.272961	-2.09275	0.0363719	0.102582	No Significance	ENSG00000227934.1	ENSG00000227934	No Significance
1739	1739	65.0018	-0.197204	0.208721	-0.94315	0.345604	0.520391	No Significance	ENSG00000119283.16	TRIM67	No Significance
1740	1740	1416.3	-0.0998118	0.106891	-0.933766	0.350425	0.525378	No Significance	ENSG00000143633.13	C1orf131	No Significance
1741	1741	4038.02	-0.249484	0.0701313	-3.55732	0.000374662	0.0026045	No Significance	ENSG00000116906.13	GNPAT	No Significance
1742	1742	1450.37	-0.038812	0.153384	-0.253038	0.800239	0.879363	No Significance	ENSG00000116903.7	EXOC8	No Significance
1743	1743	1382.01	-0.183473	0.0942316	-1.94695	0.0515405	0.134068	No Significance	ENSG00000010072.16	SPRTN	No Significance
1744	1744	1337.98	0.59025	0.260071	2.27092	0.0231516	0.0728178	No Significance	ENSG00000135766.9	EGLN1	No Significance
1745	1745	362.405	0.564672	0.148525	3.80235	0.000143329	0.00116362	No Significance	ENSG00000233461.6	ENSG00000233461	No Significance
1746	1746	2802.75	0.232132	0.0992981	2.33777	0.0193994	0.0635822	No Significance	ENSG00000116918.15	TSNAX	No Significance
1747	1747	32.7309	-0.711015	0.241	-2.92879	0.00340282	0.0160463	No Significance	ENSG00000162946.24	DISC1	No Significance
1748	1748	1901.8	0.334001	0.158912	2.10181	0.0355698	0.100763	No Significance	ENSG00000116991.12	SIPA1L2	No Significance
1749	1749	164.691	0.34532	0.16895	2.04448	0.0409063	0.112519	No Significance	ENSG00000212916.6	MAP10	No Significance
1750	1750	2319.42	0.114456	0.0919927	1.2442	0.213425	0.376763	No Significance	ENSG00000135778.12	NTPCR	No Significance
1751	1751	1382.24	0.288595	0.0758084	3.80702	0.000140651	0.00114478	No Significance	ENSG00000135749.20	PCNX2	No Significance
1752	1752	12.4078	0.842977	0.284397	2.95941	0.0030823	0.0148254	No Significance	ENSG00000231940.1	RPS7P3	No Significance
1753	1753	2571.07	-0.151431	0.117362	-1.29027	0.196956	0.357323	No Significance	ENSG00000143674.11	MAP3K21	No Significance
1754	1754	21.4466	0.668792	0.266542	2.51283	0.0119766	0.0440881	No Significance	ENSG00000289305.1	ENSG00000289305	No Significance
1755	1755	1498.51	0.19506	0.155824	1.25183	0.210632	0.373247	No Significance	ENSG00000135750.15	KCNK1	No Significance
1756	1756	18.1542	-0.524406	0.264066	-1.96501	0.0494128	0.130098	No Significance	ENSG00000287921.1	ENSG00000287921	No Significance
1757	1757	605.201	-0.799359	0.120143	-6.64966	2.93775765432772e-11	1.12872050076156e-09	No Significance	ENSG00000183780.13	SLC35F3	No Significance
1758	1758	11.7703	0.177627	0.279884	0.637117	0.524049	0.683661	No Significance	ENSG00000273367.1	ENSG00000273367	No Significance
1759	1759	93.8206	0.895577	0.206907	4.33025	1.48939588878162e-05	0.000166876	No Significance	ENSG00000231663.3	COA6-AS1	No Significance
1760	1760	990.303	0.136261	0.113479	1.2008	0.229827	0.395666	No Significance	ENSG00000168275.16	COA6	No Significance
1761	1761	2283.22	-0.290884	0.133124	-2.18501	0.0288885	0.0860263	No Significance	ENSG00000059588.10	TARBP1	No Significance
1762	1762	4259.99	0.24322	0.219543	1.10786	0.26792	0.439247	No Significance	ENSG00000168264.11	IRF2BP2	No Significance
1763	1763	31.5451	0.527849	0.236907	2.23053	0.0257125	0.0789814	No Significance	ENSG00000238005.5	LNCATV	No Significance
1764	1764	12.5109	-0.0429116	0.284905	-0.150356	0.880483	0.929904	No Significance	ENSG00000258082.2	ENSG00000258082	No Significance
1765	1765	46.245	0.408194	0.235979	1.72997	0.0836349	0.192593	No Significance	ENSG00000280587.3	LINC01348	No Significance
1766	1766	14625	0.0814815	0.124726	0.653283	0.513574	0.674925	No Significance	ENSG00000173726.11	TOMM20	No Significance
1767	1767	16.8778	0.474457	0.271514	1.74737	0.0805724	0.187311	No Significance	ENSG00000207181.1	SNORA14B	No Significance
1768	1768	32.4216	-0.213644	0.253136	-0.843858	0.398749	0.572458	No Significance	ENSG00000188739.15	RBM34	No Significance
1769	1769	3514.62	0.214804	0.108839	1.97362	0.0484251	0.128234	No Significance	ENSG00000054267.22	ARID4B	No Significance
1770	1770	749.209	0.0626011	0.0883698	0.708406	0.478693	0.645806	No Significance	ENSG00000152904.11	GGPS1	No Significance
1771	1771	139.248	0.570493	0.171575	3.32667	0.000878901	0.00529183	No Significance	ENSG00000285053.1	ENSG00000285053	No Significance
1772	1772	265.448	-0.768345	0.20115	-3.81623	0.000135504	0.00111134	No Significance	ENSG00000162885.14	B3GALNT2	No Significance
1773	1773	182.709	-0.690108	0.144804	-4.75839	1.95144775796238e-06	2.78453802023854e-05	No Significance	ENSG00000168243.11	GNG4	No Significance
1774	1774	650.999	0.322064	0.168913	1.90685	0.0565403	0.143752	No Significance	ENSG00000143669.16	LYST	No Significance
1775	1775	331.811	0.476129	0.140334	3.39346	0.000690164	0.00435145	No Significance	ENSG00000116962.15	NID1	No Significance
1776	1776	691.433	-0.207265	0.116548	-1.77815	0.07538	0.178298	No Significance	ENSG00000077585.14	GPR137B	No Significance
1777	1777	854.691	0.766314	0.101389	7.55846	4.0786523776969e-14	2.47665550846333e-12	No Significance	ENSG00000086619.15	ERO1B	No Significance
1778	1778	223.384	0.744371	0.128336	5.80131	6.5797670445816e-09	1.63847264995021e-07	No Significance	ENSG00000186197.15	EDARADD	No Significance
1779	1779	2171.79	0.55414	0.0805792	6.87713	6.10689628605639e-12	2.60070014624556e-10	No Significance	ENSG00000116977.19	LGALS8	No Significance
1780	1780	10.046	0.739279	0.287829	2.5641	0.0103444	0.0392275	No Significance	ENSG00000223776.5	LGALS8-AS1	No Significance
1781	1781	37.9638	1.31371	0.254247	5.15227	2.57349790833344e-07	4.4789567122523e-06	Up	ENSG00000273058.2	ENSG00000273058	Up
1782	1782	6849.74	-0.104693	0.163095	-0.641912	0.52093	0.681036	No Significance	ENSG00000119285.11	HEATR1	No Significance
1783	1783	2380.44	0.101733	0.195	0.521713	0.60187	0.744226	No Significance	ENSG00000116984.15	MTR	No Significance
1784	1784	181.791	0.218506	0.170988	1.27842	0.201103	0.362315	No Significance	ENSG00000237991.3	RPL35P1	No Significance
1785	1785	15.2223	0.601042	0.287507	2.0906	0.0365639	0.103048	No Significance	ENSG00000198626.18	RYR2	No Significance
1786	1786	47.3776	0.850046	0.241337	3.52335	0.000426123	0.00291383	No Significance	ENSG00000215808.4	LINC01139	No Significance
1787	1787	21.2793	0.542551	0.27311	1.99364	0.046191	0.123319	No Significance	ENSG00000133019.12	CHRM3	No Significance
1788	1788	264.469	-0.698611	0.167663	-4.1622	3.15198926847333e-05	0.000317676	No Significance	ENSG00000155816.21	FMN2	No Significance
1789	1789	22.0127	-0.627737	0.259462	-2.39172	0.0167697	0.0571225	No Significance	ENSG00000228818.1	ENSG00000228818	No Significance
1790	1790	64.4915	0.1189	0.210938	0.563633	0.573004	0.72093	No Significance	ENSG00000180875.5	GREM2	No Significance
1791	1791	5056.41	-0.438294	0.0707973	-6.19067	5.99108315392464e-10	1.83927208341141e-08	No Significance	ENSG00000091483.8	FH	No Significance
1792	1792	37.2153	0.108617	0.217313	0.500009	0.617069	0.755595	No Significance	ENSG00000117009.12	KMO	No Significance
1793	1793	593.76	-0.1429	0.140467	-1.01725	0.309034	0.483514	No Significance	ENSG00000054277.14	OPN3	No Significance
1794	1794	3818.93	0.718898	0.160751	4.47223	7.74098414001565e-06	9.4141097501766e-05	No Significance	ENSG00000203668.3	CHML	No Significance
1795	1795	32.7066	1.13377	0.263184	4.29847	1.71980846435752e-05	0.000187561	Up	ENSG00000287513.1	ENSG00000287513	Up
1796	1796	2340.83	-0.312369	0.211178	-1.47916	0.139097	0.278209	No Significance	ENSG00000174371.17	EXO1	No Significance
1797	1797	514.941	-0.12581	0.145204	-0.866391	0.386276	0.560982	No Significance	ENSG00000180287.17	PLD5	No Significance
1798	1798	6.06807	-0.176276	0.249555	-0.71584	0.47409	0.641969	No Significance	ENSG00000272865.2	ENSG00000272865	No Significance
1799	1799	401.107	-0.650986	0.282731	-2.30851	0.020971	0.0674584	No Significance	ENSG00000143702.16	CEP170	No Significance
1800	1800	338.02	-0.183168	0.266249	-0.687866	0.491537	0.65638	No Significance	ENSG00000054282.16	SDCCAG8	No Significance
1801	1801	598.186	-0.427453	0.287804	-1.49119	0.135911	0.273621	No Significance	ENSG00000117020.19	AKT3	No Significance
1802	1802	1133.37	-0.64785	0.0881095	-7.35114	1.96527955601816e-13	1.08394458950698e-11	No Significance	ENSG00000179456.12	ZBTB18	No Significance
1803	1803	3670.48	-0.340755	0.135891	-2.50752	0.0121583	0.044612	No Significance	ENSG00000035687.10	ADSS2	No Significance
1804	1804	19.7244	0.214401	0.264774	0.811683	0.416973	0.588613	No Significance	ENSG00000179397.18	CATSPERE	No Significance
1805	1805	4479.9	-0.105837	0.115042	-0.919978	0.357584	0.532174	No Significance	ENSG00000121644.19	DESI2	No Significance
1806	1806	9.28406	0.794704	0.287887	2.76127	0.00575772	0.0245853	No Significance	ENSG00000287601.1	ENSG00000287601	No Significance
1807	1807	30.0791	0.279886	0.274761	1.01972	0.307861	0.482181	No Significance	ENSG00000203667.10	COX20	No Significance
1808	1808	38593.4	-0.217738	0.0773917	-2.81345	0.00490134	0.0216638	No Significance	ENSG00000153187.21	HNRNPU	No Significance
1809	1809	20.3997	1.34231	0.284044	4.71748	2.38780751348993e-06	3.31144861867202e-05	Up	ENSG00000272195.1	ENSG00000272195	Up
1810	1810	299.247	-0.282018	0.16996	-1.65877	0.0971624	0.214901	No Significance	ENSG00000203666.13	EFCAB2	No Significance
1811	1811	569.108	0.0511702	0.111713	0.45806	0.64691	0.776527	No Significance	ENSG00000185420.19	SMYD3	No Significance
1812	1812	2424	-0.0398153	0.127164	-0.313102	0.754203	0.849785	No Significance	ENSG00000162851.8	TFB2M	No Significance
1813	1813	1507.33	0.157066	0.111091	1.41387	0.1574	0.304195	No Significance	ENSG00000162852.14	CNST	No Significance
1814	1814	4273.02	-0.39132	0.12073	-3.24122	0.00119018	0.00681636	No Significance	ENSG00000143653.10	SCCPDH	No Significance
1815	1815	37.8879	0.149757	0.239507	0.625423	0.531694	0.689404	No Significance	ENSG00000260855.1	ENSG00000260855	No Significance
1816	1816	10.8154	0.24091	0.287888	0.838454	0.401776	0.575227	No Significance	ENSG00000227953.7	LINC01341	No Significance
1817	1817	6981.38	0.113078	0.142326	0.794505	0.426901	0.597305	No Significance	ENSG00000153207.16	AHCTF1	No Significance
1818	1818	24.1662	-0.900611	0.260253	-3.40479	0.000662153	0.00420098	No Significance	ENSG00000197472.15	ZNF695	No Significance
1819	1819	249.835	-0.285159	0.189245	-1.50664	0.131903	0.267827	No Significance	ENSG00000277462.2	ZNF670	No Significance
1820	1820	228.032	0.0878661	0.118921	0.73893	0.459949	0.628536	No Significance	ENSG00000188295.15	ZNF669	No Significance
1821	1821	326.711	-0.153491	0.158346	-0.969324	0.332383	0.506977	No Significance	ENSG00000196418.13	ZNF124	No Significance
1822	1822	107.145	-0.0827666	0.215085	-0.384985	0.700249	0.814692	No Significance	ENSG00000259865.1	ENSG00000259865	No Significance
1823	1823	16.1704	-0.251636	0.279085	-0.899628	0.368318	0.542528	No Significance	ENSG00000290124.1	ENSG00000290124	No Significance
1824	1824	312.421	-0.155044	0.23275	-0.666158	0.50531	0.667998	No Significance	ENSG00000227671.5	ZNF731P	No Significance
1825	1825	62.905	-0.134985	0.240243	-0.561229	0.574642	0.722298	No Significance	ENSG00000290683.1	ENSG00000290683	No Significance
1826	1826	4.63907	-0.964361	0.270458	-3.59355	0.0003262	0.00233248	No Significance	ENSG00000286015.1	ENSG00000286015	No Significance
1827	1827	1946.32	-0.0252359	0.126993	-0.198716	0.842485	0.90777	No Significance	ENSG00000175137.11	SH3BP5L	No Significance
1828	1828	2317.23	0.146	0.205155	0.711654	0.476679	0.643947	No Significance	ENSG00000171161.13	ZNF672	No Significance
1829	1829	1258.82	-0.190416	0.184026	-1.03468	0.300818	0.475211	No Significance	ENSG00000171163.16	ZNF692	No Significance
1830	1830	426.329	-0.0413078	0.102755	-0.401981	0.687698	0.806139	No Significance	ENSG00000185220.12	PGBD2	No Significance
1831	1831	18.0368	-0.247882	0.261596	-0.942719	0.345825	0.52063	No Significance	ENSG00000233084.2	RPL23AP25	No Significance
1832	1832	188.942	0.055979	0.186346	0.300414	0.763862	0.85557	No Significance	ENSG00000184731.6	FAM110C	No Significance
1833	1833	447.711	-0.140958	0.0950758	-1.48243	0.138227	0.276899	No Significance	ENSG00000035115.22	SH3YL1	No Significance
1834	1834	10975	-0.0116678	0.0835318	-0.139681	0.888912	0.934989	No Significance	ENSG00000143727.16	ACP1	No Significance
1835	1835	1866.17	0.00811928	0.0794843	0.10215	0.918638	0.953273	No Significance	ENSG00000151353.15	TMEM18	No Significance
1836	1836	1040.64	-0.316975	0.191144	-1.65819	0.0972788	0.215034	No Significance	ENSG00000130508.11	PXDN	No Significance
1837	1837	2741.12	0.0768406	0.0969832	0.792312	0.428179	0.598635	No Significance	ENSG00000032389.13	EIPR1	No Significance
1838	1838	1370.63	0.0253161	0.174277	0.145261	0.884504	0.932003	No Significance	ENSG00000171853.16	TRAPPC12	No Significance
1839	1839	1319.16	-0.132541	0.131534	-1.00762	0.313637	0.487737	No Significance	ENSG00000182551.14	ADI1	No Significance
1840	1840	18.394	0.359917	0.274357	1.31562	0.188301	0.34586	No Significance	ENSG00000235078.1	ENSG00000235078	No Significance
1841	1841	4.61825	-0.417264	0.272662	-1.54108	0.123297	0.255226	No Significance	ENSG00000286905.1	ENSG00000286905	No Significance
1842	1842	4965.7	0.157475	0.0982131	1.60342	0.108843	0.233804	No Significance	ENSG00000171865.10	RNASEH1	No Significance
1843	1843	1534.61	0.0189662	0.107982	0.175641	0.860576	0.91825	No Significance	ENSG00000234171.5	RNASEH1-DT	No Significance
1844	1844	261.592	0.0987324	0.185783	0.531397	0.595144	0.738997	No Significance	ENSG00000287126.1	ENSG00000287126	No Significance
1845	1845	28066.1	0.377093	0.175181	2.15261	0.0313493	0.0914446	No Significance	ENSG00000171863.15	RPS7	No Significance
1846	1846	27.8738	0.143686	0.24588	0.585898	0.557944	0.709102	No Significance	ENSG00000118004.18	COLEC11	No Significance
1847	1847	21.7423	2.80744	0.285039	6.41411	1.41649460175606e-10	4.92167952873688e-09	Up	ENSG00000214866.9	DCDC2C	Up
1848	1848	42.0731	-0.209033	0.276959	-0.75383	0.450951	0.620292	No Significance	ENSG00000134326.12	CMPK2	No Significance
1849	1849	52.1553	-0.342133	0.234879	-1.45216	0.146458	0.288675	No Significance	ENSG00000228203.8	GRASLND	No Significance
1850	1850	856.005	-0.700339	0.196465	-3.56412	0.000365075	0.00255261	No Significance	ENSG00000151692.15	RNF144A	No Significance
1851	1851	395.861	-0.0794463	0.150044	-0.529512	0.59645	0.740046	No Significance	ENSG00000235092.7	ID2-AS1	No Significance
1852	1852	6741.29	-0.288364	0.251521	-1.14658	0.251556	0.420001	No Significance	ENSG00000115738.10	ID2	No Significance
1853	1853	4369.66	0.0856593	0.131638	0.650721	0.515226	0.67577	No Significance	ENSG00000134313.17	KIDINS220	No Significance
1854	1854	2765.79	-0.920588	0.159055	-5.78722	7.15619695105258e-09	1.76602096295912e-07	No Significance	ENSG00000143797.12	MBOAT2	No Significance
1855	1855	2509.38	-0.298461	0.200573	-1.48802	0.136745	0.274749	No Significance	ENSG00000151693.11	ASAP2	No Significance
1856	1856	5379.02	-0.347096	0.108562	-3.19717	0.00138785	0.00774567	No Significance	ENSG00000119185.13	ITGB1BP1	No Significance
1857	1857	6299.09	-0.366023	0.108566	-3.37138	0.000747916	0.0046366	No Significance	ENSG00000119203.14	CPSF3	No Significance
1858	1858	2608.68	-0.145029	0.06703	-2.16362	0.0304938	0.0895324	No Significance	ENSG00000134330.19	IAH1	No Significance
1859	1859	3938.45	0.154192	0.124181	1.24169	0.214353	0.378019	No Significance	ENSG00000151694.15	ADAM17	No Significance
1860	1860	10.2596	0.452569	0.283543	1.60774	0.107893	0.232274	No Significance	ENSG00000239300.6	ENSG00000239300	No Significance
1861	1861	27.9183	0.642684	0.287146	2.24331	0.0248765	0.0768864	No Significance	ENSG00000271855.1	ENSG00000271855	No Significance
1862	1862	60035.6	-0.386223	0.144339	-2.67582	0.00745477	0.0302864	No Significance	ENSG00000134308.14	YWHAQ	No Significance
1863	1863	13.4248	-0.0408503	0.279598	-0.146294	0.883689	0.931597	No Significance	ENSG00000240687.4	ENSG00000240687	No Significance
1864	1864	1839.62	0.0929792	0.134646	0.690551	0.489848	0.655297	No Significance	ENSG00000115750.17	TAF1B	No Significance
1865	1865	264.34	0.0972739	0.188722	0.515487	0.606213	0.747863	No Significance	ENSG00000269973.1	ENSG00000269973	No Significance
1866	1866	81.219	-0.165914	0.204487	-0.811477	0.417092	0.588694	No Significance	ENSG00000134317.18	GRHL1	No Significance
1867	1867	53.4169	0.223675	0.223688	1.00055	0.317045	0.491053	No Significance	ENSG00000260077.1	ENSG00000260077	No Significance
1868	1868	708.32	0.392399	0.095579	4.1059	4.02742774107149e-05	0.000390943	No Significance	ENSG00000172059.11	KLF11	No Significance
1869	1869	54.1402	0.27565	0.236617	1.16617	0.243546	0.410797	No Significance	ENSG00000205795.5	CYS1	No Significance
1870	1870	20435.9	-1.02919	0.20117	-5.11677	3.10806817575456e-07	5.3132508272735e-06	Down	ENSG00000171848.16	RRM2	Down
1871	1871	42.7726	-0.0236635	0.234429	-0.100908	0.919623	0.953762	No Significance	ENSG00000285872.3	ENSG00000285872	No Significance
1872	1872	6616.79	-0.55267	0.126963	-4.35289	1.34352229310663e-05	0.000152126	No Significance	ENSG00000115756.13	HPCAL1	No Significance
1873	1873	21681.9	-0.269535	0.101892	-2.6453	0.00816195	0.0326021	No Significance	ENSG00000115758.14	ODC1	No Significance
1874	1874	9.4602	0.298687	0.286155	1.04222	0.297308	0.471852	No Significance	ENSG00000206633.1	SNORA80B	No Significance
1875	1875	49.577	0.341804	0.246865	1.38584	0.165796	0.315887	No Significance	ENSG00000257135.8	ODC1-DT	No Significance
1876	1876	4032.7	-0.0953998	0.0915388	-1.04218	0.29733	0.471852	No Significance	ENSG00000115761.17	NOL10	No Significance
1877	1877	63.5872	1.02481	0.253008	4.05251	5.06707572166881e-05	0.000477416	Up	ENSG00000243819.4	RN7SL832P	Up
1878	1878	49.1345	0.0989883	0.223369	0.443453	0.657438	0.784127	No Significance	ENSG00000143882.12	ATP6V1C2	No Significance
1879	1879	40.1935	0.956539	0.28258	3.39613	0.000683452	0.0043162	No Significance	ENSG00000272275.1	ENSG00000272275	No Significance
1880	1880	15856.4	0.0577661	0.0856302	0.674601	0.49993	0.663345	No Significance	ENSG00000143870.13	PDIA6	No Significance
1881	1881	1497.54	1.0189	0.26505	3.85336	0.000116506	0.000978881	Up	ENSG00000162975.5	KCNF1	Up
1882	1882	16.3222	1.62583	0.280399	5.66954	1.43184994382401e-08	3.33273029850886e-07	Up	ENSG00000150873.12	C2orf50	Up
1883	1883	2611.44	0.181333	0.0825631	2.19632	0.0280688	0.0843686	No Significance	ENSG00000162976.13	SLC66A3	No Significance
1884	1884	14057.8	-0.358378	0.193021	-1.85669	0.0633549	0.156867	No Significance	ENSG00000134318.16	ROCK2	No Significance
1885	1885	55.857	-0.330952	0.255062	-1.29656	0.194784	0.354452	No Significance	ENSG00000230154.1	AIDAP1	No Significance
1886	1886	10.9451	-0.0403283	0.286758	-0.140566	0.888213	0.934478	No Significance	ENSG00000285569.4	ENSG00000285569	No Significance
1887	1887	2148.38	0.395805	0.0881519	4.49016	7.11700576726569e-06	8.74809987318628e-05	No Significance	ENSG00000169016.17	E2F6	No Significance
1888	1888	163.816	0.804091	0.181504	4.43109	9.3757627346074e-06	0.000111404	No Significance	ENSG00000196208.14	GREB1	No Significance
1889	1889	2149.46	0.201047	0.12554	1.60148	0.10927	0.234538	No Significance	ENSG00000134324.12	LPIN1	No Significance
1890	1890	20.9397	0.110675	0.287213	0.385065	0.700189	0.814672	No Significance	ENSG00000071575.12	TRIB2	No Significance
1891	1891	24.4431	0.110033	0.255474	0.431055	0.666429	0.791222	No Significance	ENSG00000162981.14	LRATD1	No Significance
1892	1892	2200.27	0.014566	0.092354	0.157719	0.874678	0.926008	No Significance	ENSG00000151779.14	NBAS	No Significance
1893	1893	11838.3	-0.100937	0.108321	-0.931832	0.351423	0.526424	No Significance	ENSG00000079785.16	DDX1	No Significance
1894	1894	18.3836	0.845098	0.273827	3.08207	0.00205569	0.0106257	No Significance	ENSG00000197872.11	CYRIA	No Significance
1895	1895	4642.66	-0.0715722	0.146156	-0.489697	0.624348	0.760734	No Significance	ENSG00000163029.16	SMC6	No Significance
1896	1896	3188.94	-0.167798	0.183526	-0.9143	0.360559	0.535233	No Significance	ENSG00000178295.15	GEN1	No Significance
1897	1897	371.809	-0.723352	0.227535	-3.17863	0.00147974	0.00816382	No Significance	ENSG00000170745.12	KCNS3	No Significance
1898	1898	1197.99	-0.174323	0.127176	-1.37066	0.17048	0.322088	No Significance	ENSG00000240857.2	RDH14	No Significance
1899	1899	106.809	0.671036	0.174338	3.85132	0.000117483	0.00098537	No Significance	ENSG00000236204.7	LINC01376	No Significance
1900	1900	267.868	-0.0621883	0.179744	-0.345995	0.729346	0.833631	No Significance	ENSG00000143867.7	OSR1	No Significance
1901	1901	667.192	0.4964	0.134784	3.68331	0.000230224	0.00173788	No Significance	ENSG00000183891.6	TTC32	No Significance
1902	1902	9.89955	0.42062	0.287543	1.47454	0.140335	0.280219	No Significance	ENSG00000271991.3	TTC32-DT	No Significance
1903	1903	2750.05	0.570174	0.13427	4.24656	2.1708035338362e-05	0.000231629	No Significance	ENSG00000118965.16	WDR35	No Significance
1904	1904	34.6566	0.806028	0.23915	3.37074	0.000749653	0.00464288	No Significance	ENSG00000227210.2	WDR35-DT	No Significance
1905	1905	932.606	0.907715	0.137451	6.60393	4.00410672314837e-11	1.50831801005642e-09	No Significance	ENSG00000132031.13	MATN3	No Significance
1906	1906	14962.8	0.0330251	0.113268	0.291566	0.770619	0.860171	No Significance	ENSG00000068697.7	LAPTM4A	No Significance
1907	1907	16292.8	-0.103615	0.15198	-0.681769	0.495385	0.659357	No Significance	ENSG00000115884.11	SDC1	No Significance
1908	1908	8228	-0.203111	0.137775	-1.47422	0.140422	0.280299	No Significance	ENSG00000055917.17	PUM2	No Significance
1909	1909	20141.8	0.837018	0.200649	4.172	3.01931014521397e-05	0.000306695	No Significance	ENSG00000143878.10	RHOB	No Significance
1910	1910	20.0383	0.0684707	0.256347	0.267535	0.789057	0.872298	No Significance	ENSG00000279307.2	NDUFAF2P1	No Significance
1911	1911	1690.83	0.485793	0.188074	2.58306	0.0097929	0.0376706	No Significance	ENSG00000118960.13	HS1BP3	No Significance
1912	1912	8.85374	0.37498	0.287863	1.30514	0.191846	0.350166	No Significance	ENSG00000143869.7	GDF7	No Significance
1913	1913	2297.59	-0.381394	0.121979	-3.12659	0.00176847	0.00944017	No Significance	ENSG00000118961.15	LDAH	No Significance
1914	1914	488.395	-0.248529	0.162694	-1.5274	0.12666	0.259896	No Significance	ENSG00000119771.15	KLHL29	No Significance
1915	1915	1221.33	0.0885988	0.165247	0.536174	0.591838	0.736317	No Significance	ENSG00000119778.15	ATAD2B	No Significance
1916	1916	3249.79	-0.190794	0.0660054	-2.89053	0.00384592	0.0177063	No Significance	ENSG00000173960.14	UBXN2A	No Significance
1917	1917	53.0177	-0.0102335	0.26888	-0.0380722	0.96963	0.983528	No Significance	ENSG00000205639.12	MFSD2B	No Significance
1918	1918	1515.65	-0.517447	0.105722	-4.8939	9.8858141839582e-07	1.52355514192963e-05	No Significance	ENSG00000163026.12	WDCP	No Significance
1919	1919	63.5553	0.650977	0.206207	3.15849	0.0015859	0.00866998	No Significance	ENSG00000119782.14	FKBP1B	No Significance
1920	1920	4472.31	0.191796	0.108965	1.76017	0.0783787	0.183452	No Significance	ENSG00000115128.7	SF3B6	No Significance
1921	1921	99.7001	0.2542	0.152533	1.66726	0.095462	0.212262	No Significance	ENSG00000219626.9	FAM228B	No Significance
1922	1922	4645.81	-0.147961	0.147135	-1.0056	0.314606	0.488496	No Significance	ENSG00000115129.14	TP53I3	No Significance
1923	1923	59.9531	0.316902	0.209936	1.51139	0.130689	0.266035	No Significance	ENSG00000176732.7	PFN4	No Significance
1924	1924	3462.49	0.0957941	0.112248	0.853424	0.393424	0.567656	No Significance	ENSG00000198399.16	ITSN2	No Significance
1925	1925	2706.37	0.114014	0.104203	1.09416	0.273883	0.445682	No Significance	ENSG00000084676.16	NCOA1	No Significance
1926	1926	704.599	0.300494	0.112837	2.66326	0.00773874	0.0311964	No Significance	ENSG00000184924.6	PTRHD1	No Significance
1927	1927	2285.56	-0.517495	0.137446	-3.7648	0.000166681	0.00132432	No Significance	ENSG00000138092.11	CENPO	No Significance
1928	1928	3782.5	-0.67317	0.0841819	-7.99602	1.28504259129321e-15	9.70892473639911e-14	No Significance	ENSG00000138031.15	ADCY3	No Significance
1929	1929	99.0166	-0.510108	0.180495	-2.82072	0.00479154	0.0212959	No Significance	ENSG00000271936.1	ENSG00000271936	No Significance
1930	1930	355.512	-0.0482512	0.128141	-0.376567	0.706495	0.818842	No Significance	ENSG00000115137.12	DNAJC27	No Significance
1931	1931	28.2818	0.278095	0.24482	1.13861	0.254865	0.423827	No Significance	ENSG00000224165.8	DNAJC27-AS1	No Significance
1932	1932	1806.42	-0.930283	0.164087	-5.66842	1.44117754781546e-08	3.35038968815216e-07	No Significance	ENSG00000084710.14	EFR3B	No Significance
1933	1933	1372.56	0.0692123	0.121032	0.571851	0.567423	0.71639	No Significance	ENSG00000119772.19	DNMT3A	No Significance
1934	1934	10.1109	0.478798	0.285624	1.67882	0.0931881	0.208603	No Significance	ENSG00000235072.2	ARNILA	No Significance
1935	1935	739.343	0.155253	0.127515	1.21753	0.223401	0.388667	No Significance	ENSG00000138101.20	DTNB	No Significance
1936	1936	4393.51	0.250107	0.174328	1.43471	0.15137	0.295899	No Significance	ENSG00000143970.18	ASXL2	No Significance
1937	1937	7332.99	-0.38071	0.0678401	-5.61178	2.00253399130089e-08	4.4769775608073e-07	No Significance	ENSG00000084731.15	KIF3C	No Significance
1938	1938	49.6267	0.285868	0.231377	1.23734	0.215962	0.380055	No Significance	ENSG00000268412.2	TRMT112P6	No Significance
1939	1939	32349.8	-0.00595719	0.12747	-0.046734	0.962725	0.979311	No Significance	ENSG00000084733.11	RAB10	No Significance
1940	1940	850.159	0.198652	0.231027	0.85988	0.389855	0.564521	No Significance	ENSG00000157833.13	GAREM2	No Significance
1941	1941	15051.3	0.0597227	0.0519309	1.15004	0.250127	0.418414	No Significance	ENSG00000084754.12	HADHA	No Significance
1942	1942	6293.52	0.0153312	0.0972458	0.157654	0.874729	0.926011	No Significance	ENSG00000138029.14	HADHB	No Significance
1943	1943	28.8588	0.450422	0.280694	1.60924	0.107565	0.231705	No Significance	ENSG00000173567.16	ADGRF3	No Significance
1944	1944	10007.3	0.0517355	0.177029	0.292244	0.7701	0.859891	No Significance	ENSG00000138018.19	SELENOI	No Significance
1945	1945	21.7253	1.05527	0.27801	3.79692	0.000146503	0.00118639	Up	ENSG00000157856.12	DRC1	Up
1946	1946	22.5963	0.908064	0.285002	3.19409	0.00140274	0.00780766	No Significance	ENSG00000115155.19	OTOF	No Significance
1947	1947	37.713	1.20271	0.257672	4.66063	3.15242005506624e-06	4.23158533054184e-05	Up	ENSG00000173557.15	CIMIP2C	Up
1948	1948	16.591	0.945971	0.284111	3.33366	0.000857103	0.00518817	No Significance	ENSG00000157884.11	CIB4	No Significance
1949	1949	592.075	0.541647	0.186387	2.90627	0.00365769	0.0170394	No Significance	ENSG00000171303.8	KCNK3	No Significance
1950	1950	6424.3	-0.541376	0.0761738	-7.10692	1.1866540754797e-12	5.82701640278282e-11	No Significance	ENSG00000213699.9	SLC35F6	No Significance
1951	1951	2316.61	-0.566509	0.158217	-3.58029	0.000343218	0.00243517	No Significance	ENSG00000115163.15	CENPA	No Significance
1952	1952	635.885	-1.54757	0.135739	-11.3811	5.19163908555101e-30	1.51414940542078e-27	Down	ENSG00000157851.17	DPYSL5	Down
1953	1953	900.178	-0.258395	0.13657	-1.89186	0.0585097	0.147899	No Significance	ENSG00000084764.12	MAPRE3	No Significance
1954	1954	7989.08	0.0192669	0.114527	0.168229	0.866403	0.921461	No Significance	ENSG00000119777.20	TMEM214	No Significance
1955	1955	2630.74	0.10693	0.106122	1.00762	0.313638	0.487737	No Significance	ENSG00000084693.16	AGBL5	No Significance
1956	1956	11.6461	0.444796	0.287756	1.54387	0.122619	0.254123	No Significance	ENSG00000229122.1	AGBL5-IT1	No Significance
1957	1957	11.6297	-0.0246345	0.285982	-0.0860926	0.931393	0.960715	No Significance	ENSG00000272148.1	ENSG00000272148	No Significance
1958	1958	3713.81	0.498061	0.179892	2.76872	0.00562776	0.0241374	No Significance	ENSG00000228474.6	OST4	No Significance
1959	1959	83.5943	0.362981	0.194335	1.86858	0.0616815	0.153617	No Significance	ENSG00000138080.14	EMILIN1	No Significance
1960	1960	726.906	-0.781408	0.177281	-4.40616	1.05221172700294e-05	0.000122752	No Significance	ENSG00000138030.14	KHK	No Significance
1961	1961	540.247	-0.330167	0.145554	-2.26781	0.0233407	0.0732689	No Significance	ENSG00000138028.17	CGREF1	No Significance
1962	1962	61.1632	0.636414	0.231851	2.74487	0.00605344	0.0255308	No Significance	ENSG00000143994.14	ABHD1	No Significance
1963	1963	5015.92	-0.0680543	0.108552	-0.626923	0.53071	0.6886	No Significance	ENSG00000138073.14	PREB	No Significance
1964	1964	6318.17	-0.263193	0.104461	-2.5195	0.0117522	0.0434869	No Significance	ENSG00000138074.15	SLC5A6	No Significance
1965	1965	5069.56	0.0864804	0.0781056	1.10723	0.268195	0.439454	No Significance	ENSG00000138085.18	ATRAID	No Significance
1966	1966	9926.19	-0.120913	0.107632	-1.12339	0.261272	0.431323	No Significance	ENSG00000084774.14	CAD	No Significance
1967	1967	176.537	0.105745	0.16815	0.628945	0.529385	0.687593	No Significance	ENSG00000115194.11	SLC30A3	No Significance
1968	1968	26.8302	0.359457	0.247278	1.45693	0.145136	0.286967	No Significance	ENSG00000138100.14	TRIM54	No Significance
1969	1969	48.231	0.460733	0.287044	1.60702	0.10805	0.232485	No Significance	ENSG00000163794.6	UCN	No Significance
1970	1970	2509.46	-0.135337	0.11793	-1.14759	0.251137	0.419557	No Significance	ENSG00000115204.15	MPV17	No Significance
1971	1971	4941.77	-0.145515	0.075323	-1.93186	0.0533763	0.137837	No Significance	ENSG00000115207.15	GTF3C2	No Significance
1972	1972	764.19	0.0956654	0.172427	0.554823	0.579016	0.725846	No Significance	ENSG00000234072.1	GTF3C2-AS2	No Significance
1973	1973	3208.56	-0.176382	0.109568	-1.60977	0.107449	0.231559	No Significance	ENSG00000115211.17	EIF2B4	No Significance
1974	1974	9402.03	-0.213773	0.107391	-1.99058	0.0465268	0.124009	No Significance	ENSG00000115234.11	SNX17	No Significance
1975	1975	783.494	0.69483	0.237241	2.9296	0.00339397	0.0160163	No Significance	ENSG00000163795.14	ZNF513	No Significance
1976	1976	15845.6	-0.223892	0.0888963	-2.51856	0.0117836	0.0435609	No Significance	ENSG00000115241.11	PPM1G	No Significance
1977	1977	10.7013	0.0377621	0.284191	0.133182	0.89405	0.937821	No Significance	ENSG00000213453.3	FTH1P3	No Significance
1978	1978	11080.9	-0.0252598	0.0882184	-0.286333	0.774623	0.86259	No Significance	ENSG00000115216.14	NRBP1	No Significance
1979	1979	34.5655	0.456069	0.265283	1.71826	0.0857495	0.196289	No Significance	ENSG00000157992.12	KRTCAP3	No Significance
1980	1980	768.521	-0.0800021	0.114035	-0.701538	0.482968	0.649343	No Significance	ENSG00000138002.16	IFT172	No Significance
1981	1981	118.322	0.456782	0.191436	2.38721	0.0169768	0.0576687	No Significance	ENSG00000115226.10	FNDC4	No Significance
1982	1982	42.0705	0.903482	0.28454	3.19513	0.00139769	0.00778477	No Significance	ENSG00000084734.9	GCKR	No Significance
1983	1983	106.901	-0.0243853	0.161005	-0.151469	0.879606	0.929487	No Significance	ENSG00000221843.6	C2orf16	No Significance
1984	1984	1813.4	-0.228122	0.104309	-2.18695	0.0287462	0.0857861	No Significance	ENSG00000243943.10	ZNF512	No Significance
1985	1985	316.345	0.0987037	0.116344	0.848466	0.396179	0.570299	No Significance	ENSG00000176714.10	CCDC121	No Significance
1986	1986	2847.86	-0.213389	0.094194	-2.26538	0.0234893	0.0736377	No Significance	ENSG00000198522.14	GPN1	No Significance
1987	1987	3063.32	-0.146751	0.0696294	-2.10758	0.0350677	0.0996779	No Significance	ENSG00000119760.16	SUPT7L	No Significance
1988	1988	3187.58	-0.0191049	0.0766581	-0.249221	0.80319	0.881197	No Significance	ENSG00000163798.14	SLC4A1AP	No Significance
1989	1989	16.61	0.762159	0.275843	2.76049	0.00577144	0.0246275	No Significance	ENSG00000205334.4	LINC01460	No Significance
1990	1990	2469.14	-0.166322	0.102381	-1.62453	0.104263	0.22657	No Significance	ENSG00000243147.8	MRPL33	No Significance
1991	1991	353.156	-0.459925	0.116286	-3.95328	7.70883419989962e-05	0.000686978	No Significance	ENSG00000171174.15	RBKS	No Significance
1992	1992	3068.27	-0.229816	0.0932085	-2.46556	0.0136798	0.0488539	No Significance	ENSG00000158019.21	BABAM2	No Significance
1993	1993	9.26697	-0.51686	0.286818	-1.78351	0.0745035	0.176822	No Significance	ENSG00000265321.1	MIR4263	No Significance
1994	1994	21.6209	-0.165925	0.268049	-0.617916	0.536631	0.69289	No Significance	ENSG00000229951.6	FOSL2-AS1	No Significance
1995	1995	11277.3	-0.578618	0.09904	-5.84216	5.15286371096355e-09	1.31200361868171e-07	No Significance	ENSG00000075426.12	FOSL2	No Significance
1996	1996	21.8792	-0.660752	0.275749	-2.38339	0.0171542	0.0581545	No Significance	ENSG00000270210.1	ENSG00000270210	No Significance
1997	1997	42.8608	-0.0479838	0.236735	-0.202491	0.839533	0.905916	No Significance	ENSG00000163803.13	PLB1	No Significance
1998	1998	54.7744	0.889755	0.248194	3.58663	0.000334975	0.00238901	No Significance	ENSG00000226833.7	PPP1CB-DT	No Significance
1999	1999	13969.3	-0.218488	0.100165	-2.18128	0.0291627	0.0866868	No Significance	ENSG00000213639.11	PPP1CB	No Significance
[truncated: 17,309 more rows]

## Sheet: Fig.3G
	baseMean	log2FoldChange	lfcSE	stat	pvalue	padj	sig
ENSG00000227232.6	313.307	-1.66466	0.493085	-3.38269	0.000717798	0.00408668	down (padj < 0.05, log2FC <= -1)
ENSG00000278267.1	25.6044	-0.00766199	0.685662	-0.0111793	0.99108	0.995462	no diff
ENSG00000233750.3	22.9562	0.0129448	0.585432	0.0220346	0.98242	0.991977	no diff
ENSG00000241860.7	48.0848	-0.402893	0.694786	-0.585811	0.558003	0.738153	no diff
ENSG00000279457.4	604.989	-1.1585	0.4686	-2.47497	0.0133247	0.0443814	down (padj < 0.05, log2FC <= -1)
ENSG00000292994.1	13.267	1.1181	0.646683	1.93524	0.0529612	0.131739	no diff
ENSG00000290385.1	102.612	-1.84407	0.650032	-2.90279	0.00369851	0.0157472	down (padj < 0.05, log2FC <= -1)
ENSG00000293331.1	46.0223	-0.748066	0.695464	-1.11895	0.263163	0.453843	no diff
ENSG00000225972.1	25.8629	1.80045	0.696679	2.62419	0.00868562	0.0315201	up (padj < 0.05, log2FC >= 1)
ENSG00000225630.1	2787.62	0.97562	0.343696	2.83796	0.00454031	0.018616	no diff
ENSG00000237973.1	692.677	3.41609	0.473772	7.18675	6.63535e-13	4.70421e-11	up (padj < 0.05, log2FC >= 1)
ENSG00000229344.1	24.9154	2.28706	0.692918	3.31788	0.000907033	0.00495907	up (padj < 0.05, log2FC >= 1)
ENSG00000248527.1	11297.7	1.28818	0.365708	3.52116	0.00042967	0.00268896	up (padj < 0.05, log2FC >= 1)
ENSG00000198744.5	83.0247	3.80808	0.624635	5.95171	2.65358e-09	8.06931e-08	up (padj < 0.05, log2FC >= 1)
ENSG00000291215.1	432.588	0.0271406	0.502936	0.0539567	0.95697	0.980158	no diff
ENSG00000237491.10	332.565	0.000722169	0.444972	0.00162291	0.998705	0.999342	no diff
ENSG00000177757.2	46.6057	0.423277	0.666262	0.628274	NA	NA	no diff
ENSG00000225880.6	481.459	0.43443	0.443028	0.980328	0.326924	0.526722	no diff
ENSG00000228794.12	1892.06	0.885185	0.278314	3.18023	0.00147159	0.00744755	no diff
ENSG00000288531.1	60.401	-0.994134	0.654555	-1.53431	0.124953	0.261726	no diff
ENSG00000272438.1	43.6521	-0.233686	0.660886	-0.360784	0.718261	0.849421	no diff
ENSG00000230699.2	98.0408	-0.0473492	0.580325	-0.0815864	0.934976	0.969698	no diff
ENSG00000223764.2	1300.3	-0.212795	0.440419	-0.483223	0.628938	0.789816	no diff
ENSG00000187634.13	6106.25	-2.40416	0.389615	-6.17717	6.52596e-10	2.29595e-08	down (padj < 0.05, log2FC <= -1)
ENSG00000188976.11	16473.9	-0.745549	0.431088	-1.73034	0.08357	0.190662	no diff
ENSG00000187961.15	1627.59	-0.614361	0.4436	-1.38556	0.16588	0.324106	no diff
ENSG00000187583.11	495.065	-2.03262	0.422087	-4.81988	1.43645e-06	2.06898e-05	down (padj < 0.05, log2FC <= -1)
ENSG00000187642.10	42.1501	0.481129	0.638821	0.748619	NA	NA	no diff
ENSG00000272512.1	334.839	-0.145358	0.502102	-0.28952	0.772183	0.882408	no diff
ENSG00000188290.11	8080.13	-1.92238	0.263179	-7.30534	2.76577e-13	2.10002e-11	down (padj < 0.05, log2FC <= -1)
ENSG00000187608.10	1068.17	-1.41002	0.30455	-4.63039	3.6498e-06	4.65709e-05	down (padj < 0.05, log2FC <= -1)
ENSG00000224969.1	14.8429	-0.0871696	0.617608	-0.14259	0.886614	0.946286	no diff
ENSG00000188157.15	4737.04	-0.00245279	0.473893	-0.00517581	0.99587	0.99787	no diff
ENSG00000291156.1	325.351	0.356133	0.483864	0.735827	0.461836	0.658997	no diff
ENSG00000273443.1	26.5654	-0.0931313	0.650796	-0.144333	0.885238	0.945707	no diff
ENSG00000217801.13	84.2713	-0.299568	0.618013	-0.485254	0.627496	0.788938	no diff
ENSG00000237330.3	25.0591	0.122662	0.604463	0.20089	NA	NA	no diff
ENSG00000131591.18	1110.88	-1.00071	0.434894	-2.30259	0.021302	0.0641984	no diff
ENSG00000285812.1	21.6669	0.379216	0.687126	0.547816	0.583818	0.758516	no diff
ENSG00000162571.14	13.6837	1.13763	0.608446	2.77621	0.00549963	0.0216925	up (padj < 0.05, log2FC >= 1)
ENSG00000186891.14	7.32484	0.676418	0.522605	1.92437	0.0543082	NA	no diff
ENSG00000186827.12	9.41613	0.83215	0.558183	2.23615	0.0253419	0.0733455	no diff
ENSG00000078808.20	10146	-0.749469	0.413784	-1.81201	0.0699851	0.165533	no diff
ENSG00000176022.7	2485.5	-1.0345	0.358591	-2.88568	0.00390573	0.0164501	down (padj < 0.05, log2FC <= -1)
ENSG00000184163.3	91.0305	0.18327	0.696103	0.262412	0.793004	0.895674	no diff
ENSG00000260179.1	37.0844	-0.150234	0.657781	-0.231301	0.817081	0.909111	no diff
ENSG00000160087.21	6681.67	-0.990583	0.279995	-3.53817	0.000402913	0.00254874	no diff
ENSG00000230415.1	29.4043	-0.409005	0.692752	-0.601579	0.547454	0.730354	no diff
ENSG00000162572.21	477.494	-1.54004	0.464133	-3.32269	0.000891531	0.00488911	down (padj < 0.05, log2FC <= -1)
ENSG00000131584.19	2254.86	-0.430389	0.338079	-1.27314	0.202968	0.376023	no diff
ENSG00000169972.13	2936.84	-1.65245	0.37529	-4.40556	1.0551e-05	0.000114497	down (padj < 0.05, log2FC <= -1)
ENSG00000127054.22	9382.71	-1.22902	0.35023	-3.51027	0.000447654	0.00278311	down (padj < 0.05, log2FC <= -1)
ENSG00000240731.1	123.445	-0.671145	0.634067	-1.06304	0.287765	0.482701	no diff
ENSG00000224051.7	2479.18	-2.90664	0.409234	-7.1134	1.13216e-12	7.63076e-11	down (padj < 0.05, log2FC <= -1)
ENSG00000169962.5	83.403	1.45199	0.692582	2.14716	0.0317807	0.0870546	no diff
ENSG00000107404.21	7886.57	-1.95383	0.456071	-4.29261	1.76582e-05	0.000180328	down (padj < 0.05, log2FC <= -1)
ENSG00000162576.17	365.985	-0.487119	0.473972	-1.02821	0.303852	0.501986	no diff
ENSG00000175756.14	17782.1	-1.12506	0.288929	-3.89435	9.84633e-05	0.000774639	down (padj < 0.05, log2FC <= -1)
ENSG00000223663.2	8.23958	-0.0910679	0.516824	-0.180632	0.856656	NA	no diff
ENSG00000221978.13	7934.13	0.95519	0.279248	3.42027	0.000625582	0.00364345	no diff
ENSG00000224870.9	3059.73	-1.08509	0.354267	-3.06374	0.0021859	0.0102781	down (padj < 0.05, log2FC <= -1)
ENSG00000242485.6	9419.2	0.159895	0.373314	0.428291	0.66844	0.817961	no diff
ENSG00000272455.1	110.943	-0.292542	0.69301	-0.427645	0.66891	0.818411	no diff
ENSG00000235098.9	30.208	-0.358362	0.654236	-0.570017	0.568666	0.746917	no diff
ENSG00000179403.12	379.464	-1.39245	0.537341	-2.59945	0.0093373	0.0334071	down (padj < 0.05, log2FC <= -1)
ENSG00000215915.10	70.8157	-1.05853	0.623169	-1.7102	0.0872283	0.197561	no diff
ENSG00000160072.20	6245.47	-0.746063	0.283876	-2.62832	0.00858075	0.0312271	no diff
ENSG00000290916.1	19.1375	-0.106904	0.583189	-0.186643	NA	NA	no diff
ENSG00000197785.14	4801.81	-1.31277	0.417666	-3.14558	0.00165758	0.00821642	down (padj < 0.05, log2FC <= -1)
ENSG00000205090.10	95.656	-0.33267	0.696469	-0.482137	0.629709	0.79034	no diff
ENSG00000160075.12	14350.7	-0.461628	0.223594	-2.06462	0.0389592	0.102005	no diff
ENSG00000215014.5	510.594	0.627571	0.406884	1.54188	0.123102	0.258687	no diff
ENSG00000228594.4	1807.1	-3.59435	0.535156	-6.79244	1.10256e-11	5.77106e-10	down (padj < 0.05, log2FC <= -1)
ENSG00000286989.1	36.3762	-0.470286	0.692247	-0.696311	0.486234	0.680307	no diff
ENSG00000272106.1	627.288	-0.165439	0.431354	-0.383579	0.70129	0.839127	no diff
ENSG00000197530.13	3391.38	-1.46943	0.412276	-3.5671	0.000360959	0.00233047	down (padj < 0.05, log2FC <= -1)
ENSG00000189409.14	20.2588	-0.167964	0.643536	-0.265082	0.790946	0.8945	no diff
ENSG00000248333.9	4253.38	-1.95546	0.317683	-6.15712	7.40803e-10	2.57772e-08	down (padj < 0.05, log2FC <= -1)
ENSG00000189339.12	3911.05	-0.970575	0.428927	-2.26425	0.0235589	0.0693484	no diff
ENSG00000293187.1	85.6306	0.308948	0.684817	0.447632	0.654419	0.808241	no diff
ENSG00000008128.23	136.001	0.292829	0.540225	0.541886	0.587897	0.762005	no diff
ENSG00000268575.1	679.35	-2.23325	0.399466	-5.59422	2.21618e-08	5.31387e-07	down (padj < 0.05, log2FC <= -1)
ENSG00000293188.1	127.8	0.271678	0.556186	0.488069	0.625501	0.788034	no diff
ENSG00000290854.1	179.268	0.100399	0.679493	0.147624	0.88264	0.944733	no diff
ENSG00000008130.15	7274.92	-0.884445	0.337476	-2.62125	0.00876081	0.0317415	no diff
ENSG00000078369.19	38795.1	-0.0706715	0.291488	-0.242452	0.80843	0.905366	no diff
ENSG00000231050.3	92.3981	-0.718646	0.599581	-1.20203	0.229353	0.410887	no diff
ENSG00000169885.10	12.0626	-0.0805805	0.55337	-0.147913	NA	NA	no diff
ENSG00000178821.13	293.095	-2.74336	0.56765	-4.88168	1.05183e-06	1.56636e-05	down (padj < 0.05, log2FC <= -1)
ENSG00000142609.20	32.6617	-0.113811	0.659323	-0.17399	0.861873	0.93438	no diff
ENSG00000187730.9	56.2801	-0.344718	0.671989	-0.52792	0.597555	0.769013	no diff
ENSG00000226969.1	47.4734	-1.37638	0.696472	-2.17716	0.0294685	0.0822316	no diff
ENSG00000067606.17	1782.69	-1.58653	0.3825	-4.15012	3.32299e-05	0.000310007	down (padj < 0.05, log2FC <= -1)
ENSG00000271806.1	44.8825	0.624907	0.679754	0.914161	0.360632	0.561371	no diff
ENSG00000182873.5	51.8433	0.514235	0.678643	0.752389	0.451817	0.649881	no diff
ENSG00000162585.17	3094.73	-1.74244	0.346126	-5.03606	4.75205e-07	7.82186e-06	down (padj < 0.05, log2FC <= -1)
ENSG00000157933.11	5769.62	-1.03696	0.367908	-2.81945	0.00481059	0.0194327	down (padj < 0.05, log2FC <= -1)
ENSG00000287356.1	84.2826	0.317019	0.694281	0.454395	0.649545	0.805142	no diff
ENSG00000116151.14	1233.35	-0.385948	0.36157	-1.06753	0.285732	0.480242	no diff
ENSG00000272161.1	28.2762	-0.625799	0.638981	-1.11808	0.263532	0.454353	no diff
ENSG00000292993.1	91.1748	0.230675	0.696543	0.329875	0.741494	0.863258	no diff
ENSG00000157916.20	7378.89	1.2023	0.300621	3.99882	6.36597e-05	0.00053432	up (padj < 0.05, log2FC >= 1)
ENSG00000157911.11	2329.28	-1.51021	0.338077	-4.46831	7.88408e-06	8.95872e-05	down (padj < 0.05, log2FC <= -1)
ENSG00000157881.16	142.012	-0.0111555	0.692267	-0.016116	NA	NA	no diff
ENSG00000287396.1	495.356	-0.11252	0.497854	-0.22605	0.821163	0.911293	no diff
ENSG00000231630.1	64.9219	0.192644	0.654968	0.293518	0.769127	0.880305	no diff
ENSG00000177133.14	113.581	-1.12159	0.696775	-1.71195	0.0869052	0.197028	no diff
ENSG00000142611.17	200.221	-0.695651	0.690274	-1.02448	0.305609	0.503745	no diff
ENSG00000130762.15	443.157	-0.912264	0.485565	-1.88071	0.0600113	0.14597	no diff
ENSG00000162591.17	123.64	-0.404766	0.583673	-0.694199	0.487558	0.681268	no diff
ENSG00000238260.3	98.7752	-0.563601	0.696732	-0.824956	0.409396	0.61025	no diff
ENSG00000158109.15	3482.23	0.190302	0.277169	0.686581	0.492347	0.685449	no diff
ENSG00000116213.16	4841.73	0.471817	0.238596	1.97743	0.0479932	0.121519	no diff
ENSG00000078900.16	1923.21	-1.70007	0.456853	-3.7273	0.000193544	0.00137891	down (padj < 0.05, log2FC <= -1)
ENSG00000227589.1	24.6928	-0.214574	0.595002	-0.375688	NA	NA	no diff
ENSG00000293478.1	3035.5	-1.175	0.414508	-2.83654	0.00456058	0.0186773	down (padj < 0.05, log2FC <= -1)
ENSG00000162592.10	19.4503	1.56685	0.65201	3.40927	0.00065138	0.00376253	up (padj < 0.05, log2FC >= 1)
ENSG00000235169.11	538.619	-2.06329	0.503523	-4.11188	3.92458e-05	0.000356662	down (padj < 0.05, log2FC <= -1)
ENSG00000130764.10	6932.32	-1.24015	0.353851	-3.50586	0.000455139	0.00282108	down (padj < 0.05, log2FC <= -1)
ENSG00000266075.2	26.5558	1.06739	0.642354	1.86124	0.0627109	0.151309	no diff
ENSG00000272153.1	14.678	0.550883	0.586631	0.983852	0.325188	0.525	no diff
ENSG00000116198.14	4464.35	-1.03614	0.327701	-3.16245	0.00156449	0.00784829	down (padj < 0.05, log2FC <= -1)
ENSG00000169598.17	1359.98	-0.0325829	0.309954	-0.105124	0.916278	0.960637	no diff
ENSG00000198912.12	4856.36	0.287371	0.360881	0.796242	0.425892	0.626012	no diff
ENSG00000236423.8	201.763	-0.566423	0.540208	-1.0495	0.293948	0.490774	no diff
ENSG00000233304.7	6.78799	0.623504	0.508339	1.82071	0.0686511	NA	no diff
ENSG00000284668.2	47.9055	0.0669479	0.676913	0.0985313	0.92151	0.962957	no diff
ENSG00000284703.1	18.0907	1.43643	0.641166	3.24019	0.00119449	0.00623768	up (padj < 0.05, log2FC >= 1)
ENSG00000131697.18	3876.76	-1.35647	0.264374	-5.1313	2.87754e-07	5.05284e-06	down (padj < 0.05, log2FC <= -1)
ENSG00000069424.16	932.365	-1.22052	0.403827	-3.02398	0.00249472	0.0114629	down (padj < 0.05, log2FC <= -1)
ENSG00000116254.18	222.583	-0.604879	0.514505	-1.17659	0.239358	0.423539	no diff
ENSG00000116251.11	12191.7	-0.336488	0.336279	-1.00069	0.316976	0.515941	no diff
ENSG00000226944.1	27.0656	0.286722	0.657996	0.430973	0.666488	0.816857	no diff
ENSG00000158286.13	316.491	-0.193361	0.408711	-0.473113	0.636133	0.79511	no diff
ENSG00000116237.16	9532.32	-0.0382117	0.306167	-0.124807	0.900676	0.952807	no diff
ENSG00000225077.3	186.13	-0.849175	0.595322	-1.43152	0.152283	0.303369	no diff
ENSG00000158292.7	1172.43	-2.39505	0.470209	-5.1072	3.26973e-07	5.66469e-06	down (padj < 0.05, log2FC <= -1)
ENSG00000097021.21	10176.9	-1.24058	0.362404	-3.42447	0.000615998	0.00360128	down (padj < 0.05, log2FC <= -1)
ENSG00000271746.1	42.1341	1.24547	0.686236	1.86519	0.0621542	0.150231	no diff
ENSG00000069812.11	47.963	-0.0190758	0.694919	-0.0274667	0.978087	0.990374	no diff
ENSG00000187017.18	72.4499	-0.964549	0.624625	-1.55379	0.120235	0.253907	no diff
ENSG00000215788.11	117.702	-0.458505	0.582536	-0.788182	0.43059	0.630305	no diff
ENSG00000171680.23	511.975	-0.341031	0.420662	-0.810841	0.417457	0.61822	no diff
ENSG00000162408.11	4060.93	-0.651557	0.371384	-1.75477	0.079299	0.18304	no diff
ENSG00000173662.21	54.4977	0.12543	0.67032	0.186043	0.852411	0.928417	no diff
ENSG00000204859.13	1734.17	-0.217908	0.329227	-0.661901	0.508034	0.699179	no diff
ENSG00000162413.17	2879.31	-0.269921	0.379809	-0.710738	0.477246	0.672976	no diff
ENSG00000116273.6	3139.8	-0.613333	0.364525	-1.68285	0.0924041	0.206921	no diff
ENSG00000041988.16	2346.28	-0.0833368	0.249499	-0.334018	0.738366	0.861287	no diff
ENSG00000007923.17	4041.16	-0.361016	0.27107	-1.33186	0.182908	0.348665	no diff
ENSG00000237436.1	266.807	0.424558	0.555656	0.763275	0.445299	0.64359	no diff
ENSG00000171735.21	5907.89	-0.504942	0.296226	-1.70469	0.0882524	0.199385	no diff
ENSG00000237402.1	10.9616	0.303244	0.554018	0.551288	0.581436	0.756941	no diff
ENSG00000270171.1	17.2852	-0.398114	0.622565	-0.689485	0.490518	0.683886	no diff
ENSG00000270035.1	12.7921	-0.210935	0.600797	-0.363574	0.716176	0.847906	no diff
ENSG00000049245.13	10041.2	0.569744	0.34099	1.67066	0.0947896	0.211091	no diff
ENSG00000269925.1	5.74941	0.551345	0.486847	1.65354	0.0982219	NA	no diff
ENSG00000049246.15	478.205	-0.0435517	0.435165	-0.100089	0.920273	0.962482	no diff
ENSG00000049249.10	152.518	0.112979	0.543543	0.207782	0.835399	0.918479	no diff
ENSG00000116288.13	31801.8	0.287511	0.332706	0.864112	0.387527	0.588345	no diff
ENSG00000284747.1	121.771	0.245717	0.597453	0.410989	0.681081	0.826482	no diff
ENSG00000116285.13	7405.85	1.68592	0.302383	5.57424	2.48608e-08	5.90347e-07	up (padj < 0.05, log2FC >= 1)
ENSG00000238290.1	26.6677	-0.0293918	0.602949	-0.0488991	0.961	0.982527	no diff
ENSG00000162426.16	42.6067	0.489407	0.633768	0.77284	0.439617	0.637866	no diff
ENSG00000142599.20	11148.5	-1.79973	0.286339	-6.28646	3.24787e-10	1.25041e-08	down (padj < 0.05, log2FC <= -1)
ENSG00000232912.6	14.7752	1.23663	0.620802	2.92383	0.00345751	0.0149171	up (padj < 0.05, log2FC >= 1)
ENSG00000234619.1	7.31972	0.897397	0.602515	1.84608	0.0648802	NA	no diff
ENSG00000224315.2	9.08118	0.165243	0.533266	0.308235	0.757904	0.873066	no diff
ENSG00000228423.2	12.2134	-0.0020718	0.609958	-0.00339448	0.997292	0.998578	no diff
ENSG00000074800.16	191984	0.964058	0.277069	3.4792	0.000502906	0.00305406	no diff
ENSG00000230679.1	39.1002	-0.00480424	0.695955	-0.00690606	0.99449	0.997792	no diff
ENSG00000131686.15	6.46462	0.606596	0.503564	1.77764	0.0754633	NA	no diff
ENSG00000142583.18	33.9335	-0.198168	0.654472	-0.308238	0.757901	0.873066	no diff
ENSG00000180758.12	515.927	-0.593099	0.465384	-1.27508	0.202282	0.375075	no diff
ENSG00000228526.8	566.482	0.706284	0.395769	1.7841	0.0744072	0.174051	no diff
ENSG00000289914.1	34.3899	0.74031	0.635943	1.20378	0.228676	0.410126	no diff
ENSG00000234546.5	323.106	-1.6848	0.455694	-3.70163	0.000214218	0.00150227	down (padj < 0.05, log2FC <= -1)
ENSG00000049239.13	1309.37	0.475671	0.531303	0.894546	0.37103	0.572342	no diff
ENSG00000171621.14	1025.39	-0.622311	0.425249	-1.4639	0.14322	0.289893	no diff
ENSG00000284693.2	52.3849	0.80382	0.682427	1.17824	0.238701	0.422748	no diff
ENSG00000171612.7	3461.75	0.550891	0.307833	1.78945	0.0735431	0.172439	no diff
ENSG00000188807.13	1490.02	-0.70267	0.430843	-1.63162	0.10276	0.224871	no diff
ENSG00000171608.18	415.044	-0.796192	0.507515	-1.57075	0.116241	0.247267	no diff
ENSG00000231789.4	1290.15	-1.8028	0.363964	-4.95553	7.21329e-07	1.1304e-05	down (padj < 0.05, log2FC <= -1)
ENSG00000171603.18	4591.96	-0.470496	0.424158	-1.10956	0.26719	0.45857	no diff
ENSG00000178585.15	4541.05	-2.39716	0.305411	-7.85109	4.12442e-15	4.80876e-13	down (padj < 0.05, log2FC <= -1)
ENSG00000162441.12	3698.34	-1.13531	0.290086	-3.91416	9.07197e-05	0.000722966	down (padj < 0.05, log2FC <= -1)
ENSG00000228150.1	125.338	-0.261312	0.691754	-0.379632	0.704219	0.840382	no diff
ENSG00000173614.14	533.324	-1.18253	0.404368	-2.92604	0.00343305	0.0148315	down (padj < 0.05, log2FC <= -1)
ENSG00000202415.1	12.6524	0.422833	0.57053	0.759673	0.44745	0.645841	no diff
ENSG00000283611.2	17.9423	-0.506609	0.622289	-0.913102	0.361189	0.562096	no diff
ENSG00000162444.12	3331.51	-0.91569	0.320049	-2.86153	0.00421608	0.017541	no diff
ENSG00000130939.20	6307	-0.553406	0.270701	-2.04442	0.0409118	0.10619	no diff
ENSG00000054523.20	8711.47	-0.159107	0.349237	-0.455602	0.648676	0.80446	no diff
ENSG00000199562.1	8.45269	0.873037	0.585965	2.07155	0.0383071	0.100624	no diff
ENSG00000284735.1	24.3957	0.0532368	0.632855	0.0837165	NA	NA	no diff
ENSG00000284642.1	7.74804	0.711653	0.531431	1.99519	0.0460224	NA	no diff
ENSG00000142657.21	33766.6	0.4566	0.256593	1.77942	0.0751711	0.175429	no diff
ENSG00000271989.1	10.7581	0.296039	0.554123	0.537456	0.590953	0.764329	no diff
ENSG00000175279.22	561.839	-0.324401	0.480379	-0.675564	0.499317	0.691604	no diff
ENSG00000241563.4	18.766	0.442385	0.593913	0.754931	0.45029	0.648567	no diff
ENSG00000160049.12	4901.94	-0.880157	0.245163	-3.59023	0.000330383	0.00216049	no diff
ENSG00000142655.13	2952.28	-2.19731	0.371997	-5.91091	3.40222e-09	9.90812e-08	down (padj < 0.05, log2FC <= -1)
ENSG00000287727.1	37.2279	0.202008	0.621713	0.3214	0.747908	0.867439	no diff
ENSG00000130940.15	603.798	-0.722288	0.426604	-1.69378	0.0903079	0.20317	no diff
ENSG00000272078.1	77.3311	0.631895	0.611954	1.03098	0.30255	0.500256	no diff
ENSG00000175262.15	17.7269	-0.273143	0.578342	-0.506375	NA	NA	no diff
ENSG00000120948.19	25966.3	0.932397	0.293397	3.17762	0.00148491	0.00750573	no diff
ENSG00000009724.18	312.281	0.23276	0.441282	0.527321	0.597971	0.769146	no diff
ENSG00000116649.10	20292.7	-3.328	0.479291	-6.98044	2.94266e-12	1.79634e-10	down (padj < 0.05, log2FC <= -1)
ENSG00000171824.14	6769.23	0.471669	0.330071	1.42887	0.153043	0.304489	no diff
ENSG00000226849.1	10.4201	0.902788	0.571781	2.37007	0.0177846	0.0555581	no diff
ENSG00000230337.3	260.178	-0.0229344	0.491994	-0.0466119	0.962823	0.983298	no diff
ENSG00000198793.14	12663.9	0.207317	0.404299	0.51273	0.60814	0.775953	no diff
ENSG00000225602.5	13.9757	1.15712	0.610994	2.80852	0.00497691	0.0199799	up (padj < 0.05, log2FC >= 1)
ENSG00000171819.5	43.8371	0.807351	0.644711	1.29617	0.194918	0.364918	no diff
ENSG00000238173.1	14.6501	0.0569647	0.560517	0.100705	0.919784	0.962386	no diff
ENSG00000120942.14	3813.71	0.388448	0.296999	1.30784	0.190926	0.359642	no diff
ENSG00000238199.1	16.6597	-0.260175	0.62642	-0.430606	0.666755	0.816915	no diff
ENSG00000204624.8	265.473	-1.12597	0.515742	-2.18708	0.0287365	0.0807661	no diff
ENSG00000235643.2	624.753	-0.414407	0.493003	-0.841082	0.400302	0.600624	no diff
ENSG00000284708.1	11.2745	0.210545	0.552609	0.379302	0.704464	0.840593	no diff
ENSG00000116661.11	312.824	-1.78857	0.470563	-3.80693	0.000140705	0.00104957	down (padj < 0.05, log2FC <= -1)
ENSG00000132879.14	1756.22	-1.57266	0.311085	-5.05625	4.27587e-07	7.14611e-06	down (padj < 0.05, log2FC <= -1)
ENSG00000116670.16	10675.3	-0.578336	0.242217	-2.38775	0.0169518	0.0535962	no diff
ENSG00000116663.11	204.411	-0.665662	0.437499	-1.5221	0.127985	0.26651	no diff
ENSG00000162490.7	92.4607	-1.19857	0.593529	-2.02903	0.0424552	0.109605	no diff
ENSG00000177674.16	1560.47	0.126114	0.312227	0.403904	0.686283	0.829685	no diff
ENSG00000215910.8	18.5287	-0.0780895	0.583438	-0.13531	NA	NA	no diff
ENSG00000177000.13	1491.52	-0.627718	0.412406	-1.52255	0.127871	0.266385	no diff
ENSG00000011021.23	994.077	0.791158	0.386151	2.0482	0.0405407	0.105327	no diff
ENSG00000175206.11	9.36045	0.395447	0.547572	0.748133	0.45438	0.651919	no diff
ENSG00000120937.9	99.1005	1.2315	0.694762	1.76853	0.0769725	0.17876	no diff
ENSG00000285646.2	725.684	1.63469	0.486116	3.35714	0.000787519	0.00441316	up (padj < 0.05, log2FC >= 1)
ENSG00000201801.1	9.91877	0.835764	0.558799	2.26419	0.0235621	0.0693484	no diff
ENSG00000116685.17	5154.65	-0.49211	0.417842	-1.17806	0.238772	0.422835	no diff
ENSG00000083444.17	3618.89	-0.20919	0.498535	-0.419724	0.674687	0.822216	no diff
ENSG00000287384.1	5.36864	0.519954	0.476593	1.58207	0.113634	NA	no diff
ENSG00000116688.18	21183.4	-0.94983	0.380199	-2.49914	0.0124496	0.0420761	no diff
ENSG00000116691.11	3289.96	-1.69242	0.326331	-5.18765	2.12966e-07	3.88087e-06	down (padj < 0.05, log2FC <= -1)
ENSG00000120949.15	15.5691	1.28837	0.626603	3.00646	0.00264307	0.0120056	up (padj < 0.05, log2FC >= 1)
ENSG00000028137.19	40.6827	-0.619965	0.666855	-1.00344	0.315647	0.514458	no diff
ENSG00000048707.15	6536.03	0.534821	0.256903	2.08172	0.0373677	0.0986779	no diff
ENSG00000239149.1	32.5057	1.29138	0.68115	1.96271	0.0496797	0.125004	no diff
ENSG00000229484.3	34.5791	-0.455043	0.656809	-0.732284	0.463995	0.660805	no diff
ENSG00000162496.9	2959.59	0.0298047	0.251435	0.118539	0.905641	0.955002	no diff
ENSG00000288927.2	101.415	0.148782	0.696147	0.213155	0.831206	0.916644	no diff
ENSG00000272482.2	59.7761	0.496236	0.695454	0.709012	0.478317	0.673983	no diff
ENSG00000116726.5	15.8449	0.022911	0.517077	0.0441334	0.964798	0.984201	no diff
ENSG00000116721.9	48.9036	-0.851471	0.663631	-1.49285	0.135478	0.277835	no diff
ENSG00000162494.6	6.62755	0.61755	0.506686	1.80304	0.0713819	NA	no diff
ENSG00000162493.17	1926.02	0.700704	0.283737	2.46935	0.013536	0.0449572	no diff
ENSG00000222952.1	6.76188	0.613005	0.505331	1.80461	0.071136	NA	no diff
ENSG00000116731.23	8630.27	-1.00708	0.335454	-3.00275	0.00267555	0.0121122	down (padj < 0.05, log2FC <= -1)
ENSG00000289380.1	41.5678	0.208121	0.67288	0.30686	0.75895	0.873571	no diff
ENSG00000189337.17	1014.66	-1.1332	0.432775	-2.62038	0.0087833	0.0318036	down (padj < 0.05, log2FC <= -1)
ENSG00000234593.3	58.9336	0.201075	0.67369	0.296235	0.767051	0.879143	no diff
ENSG00000175147.13	60.7252	1.1134	0.69126	1.619	0.105447	0.229466	no diff
ENSG00000171729.14	467.336	0.265979	0.411955	0.645573	0.518556	0.707386	no diff
ENSG00000204464.7	16.5907	-0.0264189	0.57738	-0.0458979	NA	NA	no diff
ENSG00000142621.21	241.899	-0.466757	0.513707	-0.909186	0.363252	0.564164	no diff
ENSG00000228140.2	25.1314	0.579343	0.617036	0.960184	0.336963	0.537345	no diff
ENSG00000142634.13	4494.78	-2.00269	0.477302	-4.20692	2.58875e-05	0.000250633	down (padj < 0.05, log2FC <= -1)
ENSG00000162438.12	18.0548	0.182086	0.583541	0.309608	0.756859	0.872567	no diff
ENSG00000142615.8	15.5935	-0.141299	0.561631	-0.260494	0.794482	0.896809	no diff
ENSG00000215704.10	14.7287	0.155053	0.570537	0.269747	0.787355	0.892409	no diff
ENSG00000132906.18	1475.91	0.12363	0.343408	0.360001	0.718846	0.849678	no diff
ENSG00000116138.13	2341.61	0.748077	0.315252	2.37268	0.0176597	0.055252	no diff
ENSG00000116771.6	143.112	0.048091	0.69141	0.0695208	0.944575	0.974237	no diff
ENSG00000237301.1	77.5347	0.431384	0.684302	0.624474	0.532316	0.718744	no diff
ENSG00000235084.3	84.3858	0.328889	0.679294	0.483004	0.629093	0.789971	no diff
ENSG00000197312.13	4922.7	-0.52216	0.337286	-1.54829	0.121552	0.256084	no diff
ENSG00000116786.13	9401.6	-2.01836	0.453371	-4.46087	8.16282e-06	9.22857e-05	down (padj < 0.05, log2FC <= -1)
ENSG00000237938.5	66.6966	0.636874	0.686917	0.920575	0.357272	0.558267	no diff
ENSG00000162461.8	129.066	-0.350686	0.530175	-0.661892	0.508041	0.699179	no diff
ENSG00000162460.7	24.146	-0.186695	0.596928	-0.322919	NA	NA	no diff
ENSG00000162458.13	2956.51	-1.50086	0.463501	-3.24316	0.00118212	0.00618883	down (padj < 0.05, log2FC <= -1)
ENSG00000224321.1	66.6338	0.202565	0.686796	0.294389	0.768461	0.879937	no diff
ENSG00000233954.7	6654.53	-0.517306	0.416521	-1.24233	0.214114	0.391011	no diff
ENSG00000178715.8	22.0312	0.18491	0.692254	0.26559	0.790555	0.894181	no diff
ENSG00000179743.4	2792.19	-0.064576	0.319446	-0.202152	0.839798	0.921365	no diff
ENSG00000065526.13	20275.8	-0.628807	0.251541	-2.49991	0.0124224	0.0420058	no diff
ENSG00000270620.1	10.7037	0.927689	0.576274	2.41272	0.0158339	0.0508194	no diff
ENSG00000116809.12	2604.66	-1.00029	0.385763	-2.594	0.00948668	0.0338824	down (padj < 0.05, log2FC <= -1)
ENSG00000234607.2	12.2372	1.02278	0.591948	2.59008	0.00959525	0.0342155	up (padj < 0.05, log2FC >= 1)
ENSG00000183888.4	8.95047	0.802797	0.552124	2.17616	0.0295436	0.0824038	no diff
ENSG00000173641.18	6.00647	0.57013	0.492704	1.69735	0.0896296	NA	no diff
ENSG00000186510.12	17.515	0.1322	0.630388	0.208112	0.835141	0.918479	no diff
ENSG00000232456.1	33.82	-0.996885	0.685227	-1.61956	0.105328	0.229348	no diff
ENSG00000184908.20	109.68	-1.14805	0.563022	-2.04487	0.0408678	0.106087	no diff
ENSG00000185519.9	299.904	-2.2756	0.564026	-4.06613	4.77996e-05	0.000422233	down (padj < 0.05, log2FC <= -1)
ENSG00000142627.13	3097.88	0.414289	0.443927	0.932953	0.350844	0.551756	no diff
ENSG00000227959.2	132.631	-0.0948693	0.632222	-0.150118	0.880672	0.943698	no diff
ENSG00000037637.11	4.73162	0.582055	0.555309	1.13783	0.255193	NA	no diff
ENSG00000055070.17	59.6553	-0.880651	0.685758	-1.30701	0.191208	0.360011	no diff
ENSG00000157191.20	569.231	0.542972	0.66769	0.81006	0.417906	0.618586	no diff
ENSG00000206652.1	8.36774	0.412081	0.542181	0.784875	0.432527	0.631902	no diff
ENSG00000233421.5	181.05	2.82371	0.678918	4.22321	2.40843e-05	0.000235773	up (padj < 0.05, log2FC >= 1)
ENSG00000219481.11	366.239	-0.809062	0.391027	-2.06954	0.0384957	0.101028	no diff
ENSG00000291072.1	29.223	-0.389314	0.675787	-0.593775	0.552663	0.73436	no diff
ENSG00000215908.12	16.1267	0.101755	0.519877	0.193861	0.846285	0.925057	no diff
ENSG00000186301.8	35.4948	0.583901	0.665301	0.873903	0.382171	0.583201	no diff
ENSG00000236698.1	32.8435	1.51764	0.67997	2.21465	0.0267844	0.0765922	no diff
ENSG00000058453.17	35.6196	-0.307306	0.673626	-0.466098	0.641145	0.799087	no diff
ENSG00000228549.5	12.027	1.29671	0.651104	2.27264	0.0230479	0.0681901	no diff
ENSG00000117122.14	118.486	1.14608	0.696778	1.63954	NA	NA	no diff
ENSG00000159363.19	76.0302	-1.15291	0.665293	-2.36535	0.0180129	0.0561214	no diff
ENSG00000117118.11	111.727	1.95843	0.616626	3.15664	0.00159599	0.00797219	up (padj < 0.05, log2FC >= 1)
ENSG00000074964.17	1177.04	-1.35076	0.409582	-3.30002	0.000966785	0.00521805	down (padj < 0.05, log2FC <= -1)
ENSG00000117148.8	56.0983	0.736908	0.682408	1.07691	0.28152	0.475991	no diff
ENSG00000117154.12	72.7437	-1.73909	0.653	-2.7187	0.00655388	0.0250205	down (padj < 0.05, log2FC <= -1)
ENSG00000280222.1	51.2427	-1.14752	0.694862	-1.79732	0.0722844	0.170049	no diff
ENSG00000009709.12	760.949	-0.996015	0.487346	-2.04622	0.0407346	0.105786	no diff
ENSG00000179002.6	8.07996	0.0272778	0.519205	0.0525515	0.958089	NA	no diff
ENSG00000159423.17	1962.92	-0.908761	0.417505	-2.17773	0.029426	0.0821411	no diff
ENSG00000169991.11	1495.73	-0.202887	0.452458	-0.448475	0.653811	0.807855	no diff
ENSG00000272084.1	165.542	0.698975	0.689747	1.007	0.313933	0.512684	no diff
ENSG00000127481.15	16781	0.911412	0.265439	3.43337	0.000596133	0.00350513	no diff
ENSG00000230424.3	127.433	0.351917	0.581478	0.604369	0.545598	0.729259	no diff
ENSG00000127463.16	4157.55	0.791651	0.301853	2.62236	0.00873242	0.0316586	no diff
ENSG00000053372.5	7221.53	-0.271834	0.284381	-0.955902	0.339122	0.539528	no diff
ENSG00000286064.1	150.441	0.286063	0.626324	0.456013	0.64838	0.804215	no diff
ENSG00000211454.16	94.8667	0.474521	0.69199	0.681774	0.495382	0.687786	no diff
ENSG00000162482.5	76.9013	-0.0921348	0.610723	-0.150884	0.880067	0.94346	no diff
ENSG00000270728.1	60.4711	-0.713212	0.671412	-1.07214	0.283655	0.477991	no diff
ENSG00000053371.13	6468.97	-0.811385	0.282609	-2.87127	0.00408822	0.0171132	no diff
ENSG00000040487.13	1378.96	-0.526318	0.433859	-1.21352	0.22493	0.405266	no diff
ENSG00000077549.19	19761.9	-0.325064	0.277423	-1.17176	0.241294	0.426135	no diff
ENSG00000173436.15	1288.5	-0.0824237	0.367371	-0.224366	0.822473	0.911865	no diff
ENSG00000235185.1	12.1032	-0.182823	0.553114	-0.346759	NA	NA	no diff
ENSG00000158747.15	2081.79	-2.21316	0.452407	-4.9021	9.48188e-07	1.43459e-05	down (padj < 0.05, log2FC <= -1)
ENSG00000226396.1	169.705	0.809648	0.570376	1.41659	0.156603	0.309717	no diff
ENSG00000158748.4	58.4043	-0.560383	0.692927	-0.833514	0.404555	0.605233	no diff
ENSG00000162542.14	567.002	-1.37569	0.405169	-3.39719	0.000680811	0.00390411	down (padj < 0.05, log2FC <= -1)
ENSG00000169914.6	4202.34	0.586598	0.284431	2.06224	0.0391849	0.102478	no diff
ENSG00000188257.12	58.7396	-0.857155	0.696613	-1.28307	0.199468	0.371273	no diff
ENSG00000236963.9	25.4228	-0.288102	0.627648	-0.479339	NA	NA	no diff
ENSG00000162545.6	2122.67	-3.48126	0.409687	-8.51118	1.72175e-17	3.33518e-15	down (padj < 0.05, log2FC <= -1)
ENSG00000289402.2	20.8239	-0.103164	0.638103	-0.163279	0.870299	0.938394	no diff
ENSG00000090432.7	3222.31	1.17235	0.286104	4.09711	4.18348e-05	0.000376299	up (padj < 0.05, log2FC >= 1)
ENSG00000183114.8	5.24374	0.519528	0.4765	1.57257	0.115819	NA	no diff
ENSG00000158825.6	162.861	-0.572763	0.564424	-1.01616	0.309553	0.507654	no diff
ENSG00000158828.8	5291.16	-1.85785	0.366635	-5.07029	3.97218e-07	6.71773e-06	down (padj < 0.05, log2FC <= -1)
ENSG00000117242.7	180.212	0.377012	0.691782	0.542366	0.587566	0.761736	no diff
ENSG00000244038.11	31013.4	1.84493	0.251245	7.34239	2.09819e-13	1.64912e-11	up (padj < 0.05, log2FC >= 1)
ENSG00000117245.13	304.736	-0.18867	0.520728	-0.362509	0.716972	0.848454	no diff
ENSG00000189410.12	355.963	-0.455709	0.489638	-0.93116	0.351771	0.552761	no diff
ENSG00000127483.19	17510.7	0.0691212	0.258153	0.267752	0.78889	0.893243	no diff
ENSG00000075151.24	29679.7	-1.7632	0.238361	-7.39777	1.38495e-13	1.1395e-11	down (padj < 0.05, log2FC <= -1)
ENSG00000236073.2	58.3031	-0.422374	0.696339	-0.616735	0.537409	0.722725	no diff
ENSG00000235112.1	26.4231	-0.135513	0.59872	-0.231196	NA	NA	no diff
ENSG00000287192.1	14.4323	1.20129	0.616566	2.87338	0.00406105	0.0170285	up (padj < 0.05, log2FC >= 1)
ENSG00000117298.16	2618.82	-0.284476	0.452805	-0.628395	0.529745	0.716531	no diff
ENSG00000231105.2	19.1641	0.233768	0.595479	0.387189	0.698617	0.837555	no diff
ENSG00000227001.3	72.3853	-0.432199	0.667191	-0.650907	0.515107	0.704556	no diff
ENSG00000187952.9	81.4185	-1.67826	0.680444	-2.56942	0.010187	0.0358528	down (padj < 0.05, log2FC <= -1)
ENSG00000142794.19	2788.86	-0.190176	0.345601	-0.550302	0.582112	0.757527	no diff
ENSG00000162551.14	257.607	-1.89558	0.539331	-3.52952	0.00041632	0.00261892	down (padj < 0.05, log2FC <= -1)
ENSG00000076864.21	296.753	-0.925394	0.519645	-1.78351	0.0745027	0.174175	no diff
ENSG00000090686.16	5489.47	0.25658	0.27883	0.920183	0.357477	0.558439	no diff
ENSG00000142798.20	680.35	-0.688875	0.436968	-1.57715	0.114761	0.245205	no diff
ENSG00000228397.3	29.6986	0.419633	0.660495	0.630648	0.528271	0.715284	no diff
ENSG00000218510.9	131.335	0.499037	0.523637	0.952398	0.340895	0.541475	no diff
ENSG00000285752.1	14.7705	-0.171172	0.605461	-0.290025	0.771797	0.882172	no diff
ENSG00000070831.18	992.989	2.13106	0.408334	5.21317	1.85639e-07	3.42604e-06	up (padj < 0.05, log2FC >= 1)
ENSG00000162552.15	224.662	0.396708	0.690317	0.571881	0.567402	0.745951	no diff
ENSG00000285873.1	31.7652	0.809968	0.691253	1.16512	0.243969	0.429657	no diff
ENSG00000279625.1	10.711	0.898523	0.570913	2.37767	0.0174225	0.0547046	no diff
ENSG00000184677.18	5034.03	0.2384	0.342419	0.696184	0.486314	0.680344	no diff
ENSG00000237200.1	34.868	0.499267	0.66641	0.743331	0.457282	0.654929	no diff
ENSG00000070886.12	66.483	0.0681365	0.696709	0.0976761	0.92219	0.963305	no diff
ENSG00000133216.17	1501.83	-0.00774586	0.459691	-0.0168499	0.986556	0.993898	no diff
ENSG00000227868.7	11.9908	-0.08481	0.550153	-0.157015	0.875233	0.940656	no diff
ENSG00000004487.18	14683.8	-0.474865	0.332549	-1.42809	0.153266	0.304786	no diff
ENSG00000240553.1	30.5997	0.510905	0.626559	0.816272	0.414345	0.615362	no diff
ENSG00000266802.1	4.91759	0.518354	0.476243	1.54692	0.121882	NA	no diff
ENSG00000169641.15	5242.92	0.596001	0.366603	1.62545	0.104066	0.227182	no diff
ENSG00000229010.1	14.4124	0.848526	0.60686	1.60439	0.108628	0.234335	no diff
ENSG00000289014.1	26.9556	2.02803	0.678035	4.02303	5.74544e-05	0.000490381	up (padj < 0.05, log2FC >= 1)
ENSG00000179546.5	313.955	-0.373834	0.427161	-0.875359	0.381379	0.582447	no diff
ENSG00000125944.22	152.939	-0.0724471	0.696145	-0.104279	NA	NA	no diff
ENSG00000142676.14	145382	-0.535302	0.323076	-1.65705	0.0975104	0.215923	no diff
ENSG00000236810.8	116.515	0.57161	0.560609	1.01845	0.308464	0.506442	no diff
ENSG00000011007.13	9313.61	-0.82104	0.365226	-2.2486	0.024538	0.071549	no diff
ENSG00000057757.10	7294.29	1.02911	0.335451	3.06724	0.00216048	0.0101878	up (padj < 0.05, log2FC >= 1)
ENSG00000289835.1	103.079	-0.930699	0.568433	-1.64172	0.100649	0.221274	no diff
ENSG00000011009.11	6566.37	-0.86948	0.248986	-3.49223	0.000478998	0.00294008	no diff
ENSG00000117308.15	3285.29	-0.413309	0.303113	-1.36362	0.172688	0.334169	no diff
ENSG00000117305.15	1660.25	0.0937681	0.328553	0.285394	0.775342	0.884498	no diff
ENSG00000179163.12	1987.31	1.93586	0.335259	5.77171	7.84706e-09	2.10519e-07	up (padj < 0.05, log2FC >= 1)
ENSG00000188822.8	18.5817	1.47626	0.644662	3.2948	0.000984921	0.00529979	up (padj < 0.05, log2FC >= 1)
ENSG00000229106.1	6.37142	0.736777	0.547004	1.74244	0.081431	NA	no diff
ENSG00000189266.13	9567.73	0.845346	0.319325	2.64694	0.00812232	0.0299184	no diff
ENSG00000188529.15	18323.1	1.37342	0.318042	4.31745	1.57839e-05	0.000163123	up (padj < 0.05, log2FC >= 1)
ENSG00000215905.4	12.8239	-0.348873	0.612368	-0.609065	0.542481	0.726804	no diff
ENSG00000142661.19	23.5288	-0.157833	0.597598	-0.270829	NA	NA	no diff
ENSG00000142677.4	14.8047	0.201826	0.574683	0.346875	0.728685	0.85589	no diff
ENSG00000185436.12	1469.2	-0.785682	0.410494	-1.91472	0.0555278	0.136988	no diff
ENSG00000158055.17	439.187	-0.762675	0.416228	-1.83297	0.0668063	0.159548	no diff
ENSG00000232298.2	18.6587	1.51485	0.647944	3.33527	0.00085217	0.00471318	up (padj < 0.05, log2FC >= 1)
ENSG00000001460.18	1468.72	-0.429879	0.338371	-1.27057	0.203883	0.377264	no diff
ENSG00000001461.17	4466.29	0.374049	0.342187	1.09302	0.274383	0.467103	no diff
ENSG00000286061.1	47.1565	-0.778884	0.658794	-1.19239	0.23311	0.415712	no diff
ENSG00000117602.13	2939.29	-1.20318	0.281697	-4.27159	1.94084e-05	0.000195843	down (padj < 0.05, log2FC <= -1)
ENSG00000184454.7	41.3191	-0.20855	0.667183	-0.317579	0.750804	0.869361	no diff
ENSG00000133226.19	11773.2	-0.799235	0.374143	-2.13676	0.0326179	0.0888432	no diff
ENSG00000284699.1	4.94263	0.518438	0.476262	1.54885	0.121419	NA	no diff
ENSG00000169504.15	15355.1	1.31033	0.363123	3.60726	0.000309443	0.00204522	up (padj < 0.05, log2FC >= 1)
ENSG00000020633.19	2309.29	-2.76187	0.421667	-6.56114	5.3397e-11	2.41031e-09	down (padj < 0.05, log2FC <= -1)
ENSG00000231953.2	9.90737	0.21241	0.543343	0.389843	0.696653	0.836277	no diff
ENSG00000117614.10	9295.95	0.329456	0.344229	0.957014	0.33856	0.538845	no diff
ENSG00000284602.1	282.376	0.455884	0.569172	0.799967	0.42373	0.624128	no diff
ENSG00000284657.1	77.5241	-0.0573946	0.601211	-0.0954731	0.923939	0.964201	no diff
ENSG00000117616.18	6032.81	2.61105	0.329141	7.92911	2.20719e-15	2.77036e-13	up (padj < 0.05, log2FC >= 1)
ENSG00000272432.1	50.0253	0.00936165	0.631012	0.0146875	NA	NA	no diff
ENSG00000224183.1	16.2705	0.953699	0.695641	1.36712	0.171588	0.332459	no diff
ENSG00000183726.11	8287.87	2.15038	0.346334	6.20614	5.4301e-10	1.95587e-08	up (padj < 0.05, log2FC >= 1)
ENSG00000188672.19	39.3151	0.41507	0.674527	0.609346	0.542295	0.726634	no diff
ENSG00000204178.11	2741.63	1.33657	0.356403	3.74889	0.000177619	0.00128442	up (padj < 0.05, log2FC >= 1)
ENSG00000157978.12	3251.78	-1.53451	0.421941	-3.64028	0.000272342	0.00183811	down (padj < 0.05, log2FC <= -1)
ENSG00000225643.1	24.709	-0.134581	0.687048	-0.19724	0.843639	0.923771	no diff
ENSG00000117643.16	289.914	-0.266206	0.476292	-0.558996	0.576165	0.752547	no diff
ENSG00000233478.1	8.8909	0.796688	0.550818	2.16546	0.0303521	0.08415	no diff
ENSG00000162430.18	5043.66	-1.6546	0.484675	-3.42169	0.000622335	0.00362712	down (padj < 0.05, log2FC <= -1)
ENSG00000228172.5	30.838	2.27742	0.686474	4.3174	1.57878e-05	0.000163123	up (padj < 0.05, log2FC >= 1)
ENSG00000117640.18	4780.8	0.0495499	0.265359	0.186727	0.851874	0.928095	no diff
ENSG00000127423.11	2582.2	0.600148	0.314427	1.90853	0.0563231	0.138588	no diff
ENSG00000236528.3	12.1227	1.00523	0.589174	2.56475	0.0103251	0.0362714	up (padj < 0.05, log2FC >= 1)
ENSG00000182749.6	403.732	-0.652182	0.424783	-1.53575	0.1246	0.261119	no diff
ENSG00000117632.23	26033.5	-0.311458	0.325694	-0.956342	0.338899	0.539288	no diff
ENSG00000158006.14	1378.54	0.25508	0.418905	0.608823	0.542642	0.726873	no diff
ENSG00000158008.10	126.161	-0.66025	0.605349	-1.09371	0.274081	0.466911	no diff
ENSG00000158014.15	42.0956	0.639227	0.63453	1.02471	0.305499	0.503716	no diff
ENSG00000175087.10	1832.96	1.68053	0.356924	4.70626	2.52301e-06	3.38803e-05	up (padj < 0.05, log2FC >= 1)
ENSG00000197245.6	51.1517	-0.647034	0.696318	-0.956088	0.339028	0.539415	no diff
ENSG00000236782.8	100.152	0.328223	0.685535	0.476769	0.633527	0.793109	no diff
ENSG00000142675.18	73.4645	0.928546	0.69584	1.32625	0.184758	0.351417	no diff
ENSG00000188782.9	22.3549	-0.29157	0.647594	-0.464975	0.641949	0.799625	no diff
ENSG00000130695.16	4906.64	0.694541	0.320604	2.16611	0.0303028	0.0840259	no diff
ENSG00000270733.1	9.782	-0.0440044	0.482024	-0.092462	0.926331	0.965581	no diff
ENSG00000142669.15	8242.78	-3.7828	0.436431	-8.69717	3.40277e-18	7.40811e-16	down (padj < 0.05, log2FC <= -1)
ENSG00000158062.21	2137.48	-0.503051	0.349214	-1.44068	0.149676	0.29951	no diff
ENSG00000169442.9	45.0907	-0.307564	0.68979	-0.452608	0.650831	0.806076	no diff
ENSG00000176092.17	197.692	0.0305606	0.45919	0.06656	0.946932	0.975236	no diff
ENSG00000131914.11	9.10111	0.806838	0.552949	2.18883	0.0286092	0.0804506	no diff
ENSG00000117682.18	3120.03	0.226926	0.285604	0.794534	0.426885	0.62688	no diff
ENSG00000223583.1	5.49845	0.666775	0.530814	1.60215	0.109123	NA	no diff
ENSG00000225891.2	55.8664	-0.156805	0.696495	-0.226315	0.820957	0.911203	no diff
ENSG00000198830.12	54769.8	-1.12681	0.230842	-4.88153	1.05268e-06	1.56666e-05	down (padj < 0.05, log2FC <= -1)
ENSG00000260063.1	47.2186	0.599921	0.67738	0.879948	0.378888	0.580344	no diff
ENSG00000117713.21	9900.26	-1.58316	0.402181	-3.93961	8.1613e-05	0.000660231	down (padj < 0.05, log2FC <= -1)
ENSG00000060642.12	908.57	1.07983	0.390333	2.76511	0.00569041	0.022265	up (padj < 0.05, log2FC >= 1)
ENSG00000204160.12	3488.76	-0.990769	0.456352	-2.17303	0.0297782	0.0828796	no diff
ENSG00000175793.12	700.561	-1.42044	0.415938	-3.41735	0.000632348	0.00367156	down (padj < 0.05, log2FC <= -1)
ENSG00000142751.15	4359.81	-0.719502	0.366473	-1.96373	0.049561	0.124757	no diff
ENSG00000289554.1	160.958	-0.80713	0.569417	-1.42086	0.155356	0.307897	no diff
ENSG00000198746.13	1964.35	-0.397377	0.336348	-1.18153	0.237392	0.421059	no diff
ENSG00000090273.14	19160.8	-1.07329	0.363432	-2.95416	0.00313517	0.0137951	down (padj < 0.05, log2FC <= -1)
ENSG00000131910.5	12.4782	-0.0974448	0.60748	-0.162234	0.871122	0.938712	no diff
ENSG00000175707.10	384.372	-1.40681	0.50529	-2.78985	0.00527329	0.0209781	down (padj < 0.05, log2FC <= -1)
ENSG00000253368.4	1156.97	-2.00003	0.35544	-5.6291	1.81148e-08	4.42543e-07	down (padj < 0.05, log2FC <= -1)
ENSG00000158246.8	205.129	-0.334699	0.458731	-0.729811	0.465506	0.662189	no diff
ENSG00000090020.11	2196.34	-0.851293	0.358313	-2.37634	0.0174855	0.0548394	no diff
ENSG00000214973.3	163.836	-1.15696	0.615633	-1.89246	0.0584297	0.14273	no diff
ENSG00000225159.1	55.8884	1.59007	0.6318	2.50561	0.012224	0.0414674	up (padj < 0.05, log2FC >= 1)
ENSG00000142784.16	5542.04	-1.77787	0.454034	-3.9225	8.76355e-05	0.000702483	down (padj < 0.05, log2FC <= -1)
ENSG00000243659.1	5.33411	0.519838	0.476567	1.57948	0.114225	NA	no diff
ENSG00000186501.15	3726.27	-1.00356	0.393534	-2.55122	0.0107347	0.0374164	down (padj < 0.05, log2FC <= -1)
ENSG00000241547.1	190.348	0.734397	0.458069	1.60231	0.109087	0.235143	no diff
ENSG00000142765.18	237.049	-0.833936	0.499757	-1.6704	0.094841	0.211167	no diff
ENSG00000142733.18	601.573	-0.436576	0.504902	-0.865253	0.3869	0.587611	no diff
ENSG00000142748.14	20.3536	-0.0654289	0.636493	-0.103567	0.917513	0.96099	no diff
ENSG00000181773.7	212.372	0.0194868	0.693599	0.0280809	0.977598	0.990196	no diff
ENSG00000158195.11	11754.5	-1.44477	0.487367	-2.9705	NA	NA	no diff
ENSG00000126705.15	630.018	-0.37139	0.449358	-0.8267	0.408407	0.609153	no diff
ENSG00000000938.13	27.9693	-0.191206	0.602105	-0.327781	0.743077	0.864302	no diff
ENSG00000235912.1	3046.19	-0.946779	0.454285	-2.0859	0.0369881	0.0978644	no diff
ENSG00000233975.2	11.1772	-0.170016	0.545207	-0.326997	NA	NA	no diff
ENSG00000126709.16	879.162	0.980607	0.439374	2.23033	0.0257255	0.0741852	no diff
ENSG00000225886.3	8.29078	-0.10979	0.517278	-0.220265	0.825665	0.913625	no diff
ENSG00000287244.1	41.7455	0.416008	0.632372	0.653098	NA	NA	no diff
ENSG00000009780.16	1686.17	0.721175	0.387099	1.8625	0.0625328	0.150998	no diff
ENSG00000117758.14	5758.56	0.466629	0.350359	1.33172	0.182953	0.348713	no diff
ENSG00000269971.1	17.0387	0.976193	0.623464	1.81273	0.0698734	0.16533	no diff
ENSG00000270031.1	4.35394	0.515931	0.475712	1.4982	0.134081	NA	no diff
ENSG00000117751.18	10487.8	1.12187	0.311771	3.59782	0.0003209	0.00210688	up (padj < 0.05, log2FC >= 1)
ENSG00000252947.1	15.1144	0.0739033	0.569226	0.128808	0.897509	0.951544	no diff
ENSG00000130775.16	139.329	0.134666	0.687076	0.195633	0.844898	0.924285	no diff
ENSG00000117748.10	12026.4	0.997919	0.331997	3.00526	0.00265351	0.0120397	no diff
ENSG00000130768.15	900.875	0.963779	0.374032	2.57575	0.0100022	0.0353389	no diff
ENSG00000158156.9	1757.95	-0.4685	0.354682	-1.32103	0.18649	0.353592	no diff
ENSG00000158161.16	5225.31	0.241769	0.321463	0.752059	0.452016	0.650067	no diff
ENSG00000238231.2	29.0406	2.10365	0.680856	4.13355	3.57208e-05	0.00032925	up (padj < 0.05, log2FC >= 1)
ENSG00000240750.3	7.3488	0.678443	0.523125	1.92847	0.0537967	NA	no diff
ENSG00000228589.3	379.582	-0.816269	0.538247	-1.51942	0.128658	0.267507	no diff
ENSG00000169403.12	59.9183	0.181361	0.696716	0.25904	0.795604	0.897283	no diff
ENSG00000126698.11	13748.2	0.526059	0.346826	1.5166	0.129367	0.268545	no diff
ENSG00000204138.13	8284.02	-2.87103	0.307347	-9.34475	9.21079e-21	2.94279e-18	down (padj < 0.05, log2FC <= -1)
ENSG00000180198.17	11343.9	-0.0434737	0.303086	-0.143438	0.885945	0.946148	no diff
ENSG00000242125.3	12009	0.948715	0.337422	2.81113	0.00493677	0.0198516	no diff
ENSG00000200087.1	2354.07	2.63755	0.550863	4.7736	1.80964e-06	2.53237e-05	up (padj < 0.05, log2FC >= 1)
ENSG00000231468.2	19.3065	0.734616	0.616709	1.25041	0.211149	0.386853	no diff
ENSG00000279443.1	72.0098	0.311979	0.67945	0.455614	0.648667	0.80446	no diff
ENSG00000180098.9	4658.78	0.658026	0.376895	1.74556	0.0808876	0.185869	no diff
ENSG00000197989.15	4175.26	1.35283	0.361635	3.7395	0.000184385	0.00132479	up (padj < 0.05, log2FC >= 1)
ENSG00000221539.1	79.4733	1.21953	0.686268	1.76532	0.0775106	0.179684	no diff
ENSG00000120656.14	3100.24	0.0863516	0.348632	0.247683	0.80438	0.902758	no diff
ENSG00000188060.8	19.0044	0.484949	0.603121	0.810453	0.41768	0.618326	no diff
ENSG00000229388.1	24.6984	1.07558	0.640182	1.90485	0.0567993	0.139451	no diff
ENSG00000162419.13	1976.83	-0.815477	0.284015	-2.87143	0.00408622	0.0171109	no diff
ENSG00000289291.1	48.3495	0.602525	0.696183	0.858724	0.390493	0.590879	no diff
ENSG00000198492.16	8827.82	1.28083	0.277307	4.61831	3.86881e-06	4.91107e-05	up (padj < 0.05, log2FC >= 1)
ENSG00000116329.12	69.2089	-0.00372773	0.696291	-0.005351	0.995731	0.99787	no diff
ENSG00000159023.23	10828.9	-0.26084	0.349272	-0.746858	0.455149	0.652703	no diff
ENSG00000225616.2	37.6279	-0.100892	0.696112	-0.145206	0.884548	0.94534	no diff
ENSG00000253304.2	401.829	-0.23493	0.442757	-0.530656	0.595657	0.76744	no diff
ENSG00000116350.18	13921.9	-0.643858	0.337674	-1.907	0.0565203	0.138921	no diff
ENSG00000116353.16	2495.13	0.162592	0.302033	0.538314	0.590361	0.763709	no diff
ENSG00000237934.1	12.274	1.02007	0.59151	2.58845	0.00964093	0.0343367	up (padj < 0.05, log2FC >= 1)
ENSG00000060656.20	2342.81	-0.63566	0.523329	-1.21608	0.223954	0.4041	no diff
ENSG00000230523.1	28.4374	-0.0972288	0.603438	-0.16327	0.870306	0.938394	no diff
ENSG00000162510.6	33.7808	-0.123966	0.663243	-0.188487	0.850495	0.927274	no diff
ENSG00000186056.11	70.4653	0.320756	0.690827	0.460797	0.644944	0.801732	no diff
ENSG00000162511.8	9.49067	0.839013	0.559573	2.24827	0.0245591	0.0715936	no diff
ENSG00000223382.6	63.7654	0.818584	0.683894	1.19685	0.231367	0.413409	no diff
ENSG00000162512.16	1398.8	-0.849706	0.51455	-1.65376	0.0981762	0.217041	no diff
ENSG00000134644.16	24202.5	0.220868	0.289697	0.762392	0.445826	0.644064	no diff
ENSG00000232768.1	10.8758	0.0575976	0.545296	0.105282	0.916152	0.960601	no diff
ENSG00000084628.10	531.517	-1.81646	0.570553	-3.20611	0.00134542	0.00689699	down (padj < 0.05, log2FC <= -1)
ENSG00000060688.13	18756.9	1.22779	0.351249	3.49451	0.000474939	0.00292099	up (padj < 0.05, log2FC >= 1)
ENSG00000121766.16	9117.41	-0.2057	0.316196	-0.650566	0.515327	0.704739	no diff
ENSG00000121769.8	168.191	0.59444	0.688527	0.858326	0.390712	0.591039	no diff
ENSG00000168528.12	3232.15	-1.97859	0.49355	-4.02149	5.78309e-05	0.000492795	down (padj < 0.05, log2FC <= -1)
ENSG00000284543.1	24.5594	0.0265323	0.599638	0.0441234	NA	NA	no diff
ENSG00000229167.2	25.8276	0.561923	0.655738	0.858031	0.390875	0.591203	no diff
ENSG00000142910.16	295.355	0.613591	0.678756	0.899375	0.368453	0.569617	no diff
ENSG00000121764.12	64.1513	0.739177	0.683038	1.07802	0.281027	0.475419	no diff
ENSG00000162517.13	8922.05	0.241879	0.258399	0.936053	0.349246	0.54984	no diff
ENSG00000235790.7	59.3774	-0.131547	0.665277	-0.199446	NA	NA	no diff
ENSG00000264078.1	9.3291	0.832941	0.558371	2.23287	0.0255573	0.0738039	no diff
ENSG00000084636.18	39.5923	0.573113	0.63841	0.899969	0.368137	0.569199	no diff
ENSG00000121753.13	1149.12	-1.02298	0.48195	-2.12513	0.0335757	0.0908186	no diff
ENSG00000134668.13	46.6367	0.119475	0.670476	0.177469	0.85914	0.932855	no diff
ENSG00000184007.22	22891.7	-0.326381	0.304579	-1.07163	0.283886	0.47825	no diff
ENSG00000228634.1	8.79235	0.776659	0.546423	2.13504	0.0327578	0.0891355	no diff
ENSG00000121774.18	10026.9	-0.829837	0.375934	-2.20804	0.0272416	0.077557	no diff
ENSG00000203325.3	20.9498	0.00254868	0.644339	0.00395155	0.996847	0.998308	no diff
ENSG00000121775.18	1393.61	-0.0917708	0.399178	-0.229906	0.818164	0.909435	no diff
ENSG00000025800.14	16524.5	0.711946	0.331107	2.14992	0.0315616	0.0865702	no diff
ENSG00000084652.16	10608.8	-0.117204	0.417575	-0.280696	0.778944	0.886956	no diff
ENSG00000160050.16	1386.39	-0.839823	0.274627	-3.05824	0.0022264	0.0104307	no diff
ENSG00000224066.1	20.9779	0.246118	0.601683	0.403532	NA	NA	no diff
ENSG00000160051.12	841.03	-0.259768	0.43527	-0.596883	0.550585	0.732476	no diff
ENSG00000222046.3	81.8819	0.774409	0.689865	1.11607	0.264394	0.455502	no diff
ENSG00000160055.20	703.332	0.584896	0.356927	1.63846	0.101326	0.222365	no diff
ENSG00000084623.12	45224.6	0.0565719	0.258823	0.218573	0.826983	0.914219	no diff
ENSG00000291132.1	16.7155	0.170002	0.582674	0.288129	0.773248	0.882914	no diff
ENSG00000183615.6	51.8612	-0.150656	0.687443	-0.220738	0.825296	0.91342	no diff
ENSG00000182866.18	188.082	-0.239842	0.574891	-0.417463	0.67634	0.823238	no diff
ENSG00000116478.12	24288.3	1.04096	0.279635	3.72222	0.000197478	0.00140288	up (padj < 0.05, log2FC >= 1)
ENSG00000175130.7	41280.8	-2.06107	0.377005	-5.47136	4.46586e-08	9.86218e-07	down (padj < 0.05, log2FC <= -1)
ENSG00000162526.7	60.1239	-0.0996195	0.638577	-0.155983	0.876047	0.941026	no diff
ENSG00000225828.2	360.164	0.904991	0.603583	1.49485	0.134953	0.277057	no diff
ENSG00000160058.19	9710.31	-0.556441	0.34254	-1.62465	0.104236	0.227474	no diff
ENSG00000254553.1	22.542	-0.997428	0.647678	-2.1525	0.0313582	0.0861667	no diff
ENSG00000273274.2	220.393	0.0271502	0.46585	0.0582855	0.953521	0.978296	no diff
ENSG00000160062.15	365.519	-0.573501	0.434069	-1.32162	0.186293	0.353472	no diff
ENSG00000176261.16	2786.55	-0.0805057	0.359508	-0.22394	0.822804	0.911916	no diff
ENSG00000162521.19	14666.4	0.820738	0.26013	3.15493	0.00160534	0.00799861	no diff
ENSG00000162520.15	175.317	-1.26577	0.518964	-2.44412	0.0145205	0.0475214	down (padj < 0.05, log2FC <= -1)
ENSG00000162522.11	9977.02	-3.14457	0.382247	-8.23742	1.75958e-16	2.75717e-14	down (padj < 0.05, log2FC <= -1)
ENSG00000134684.13	12795.1	0.0809781	0.315825	0.256399	0.797643	0.898605	no diff
ENSG00000116497.18	3856.82	0.628392	0.321626	1.9536	0.0507484	0.127199	no diff
ENSG00000160097.21	349.852	-1.24236	0.489663	-2.54108	0.0110509	0.0383122	down (padj < 0.05, log2FC <= -1)
ENSG00000121905.10	29.8425	0.0859767	0.665178	0.128562	0.897704	0.951587	no diff
ENSG00000121900.19	1180.84	-1.96763	0.344722	-5.70951	1.13299e-08	2.92167e-07	down (padj < 0.05, log2FC <= -1)
ENSG00000116514.17	3047.65	-1.21701	0.305178	-3.98844	6.65095e-05	0.000553993	down (padj < 0.05, log2FC <= -1)
ENSG00000217644.5	12.9283	1.10073	0.603485	2.7062	0.00680579	0.0258139	up (padj < 0.05, log2FC >= 1)
ENSG00000239670.1	12.4445	1.03777	0.594247	2.61556	0.00890802	0.0321565	up (padj < 0.05, log2FC >= 1)
ENSG00000004455.18	22148	0.918942	0.287972	3.19079	0.00141884	0.00721923	no diff
ENSG00000142920.18	491.102	0.0415843	0.536889	0.0774391	0.938274	0.971322	no diff
ENSG00000278997.1	32.9422	-0.0458941	0.651652	-0.0706714	NA	NA	no diff
ENSG00000116525.14	466.779	-0.72393	0.480746	-1.50694	0.131826	0.272205	no diff
ENSG00000279179.1	20.7105	1.63148	0.656651	3.50725	0.000452757	0.00280915	up (padj < 0.05, log2FC >= 1)
ENSG00000160094.15	3918.41	-3.00381	0.459837	-6.55457	5.58033e-11	2.50514e-09	down (padj < 0.05, log2FC <= -1)
ENSG00000184389.9	19.9718	0.23311	0.590856	0.38979	0.696692	0.836277	no diff
ENSG00000225313.5	154.076	0.78684	0.688126	1.13622	0.255862	0.444385	no diff
ENSG00000134686.21	5323.75	-1.7225	0.451568	-3.82066	0.000133094	0.00100227	down (padj < 0.05, log2FC <= -1)
ENSG00000222112.1	7.4153	0.671152	0.521189	1.92267	0.0545212	NA	no diff
ENSG00000233246.1	32.6817	-0.0735368	0.65904	-0.112261	0.910616	0.957231	no diff
ENSG00000121903.15	1584.25	-0.191098	0.400587	-0.477082	0.633304	0.79287	no diff
ENSG00000121904.19	310.112	0.942835	0.55216	1.70404	0.0883743	0.199623	no diff
ENSG00000163866.9	5471.72	0.624229	0.302884	2.06078	0.0393238	0.102752	no diff
ENSG00000189280.3	12.5625	0.0219363	0.613222	0.0357491	0.971482	0.987254	no diff
ENSG00000188910.8	11.811	0.158569	0.55733	0.280766	0.77889	0.886956	no diff
ENSG00000116544.12	497.858	-2.68766	0.504395	-5.3504	8.77577e-08	1.79294e-06	down (padj < 0.05, log2FC <= -1)
ENSG00000243749.2	28.9441	-0.94244	0.693508	-1.39415	0.163274	0.32026	no diff
ENSG00000163867.17	652.996	1.78287	0.483343	3.68242	0.000231026	0.00160008	up (padj < 0.05, log2FC >= 1)
ENSG00000197056.11	1220.72	0.638624	0.405729	1.57355	0.115592	0.246291	no diff
ENSG00000284640.1	13.4265	0.4921	0.580418	0.868688	0.385018	0.585856	no diff
ENSG00000116560.12	36722.9	-0.405103	0.352995	-1.14774	0.251078	0.438504	no diff
ENSG00000146463.12	13259.7	-0.132606	0.312298	-0.424622	0.671113	0.819739	no diff
ENSG00000229994.1	48.5981	1.10014	0.684524	1.60226	0.109098	0.235143	no diff
ENSG00000142687.19	5158.25	-0.407203	0.369025	-1.10359	0.26977	0.461741	no diff
ENSG00000236274.1	4.85855	0.518136	0.476196	1.54219	0.123028	NA	no diff
ENSG00000020129.16	2936.03	-0.795479	0.485675	-1.63951	0.101107	0.222003	no diff
ENSG00000239636.3	46.3327	-0.118825	0.62782	-0.191656	NA	NA	no diff
ENSG00000116819.9	130.631	0.522348	0.691384	0.75071	0.452827	0.650723	no diff
ENSG00000126067.12	15280	-0.257955	0.310361	-0.831179	0.405872	0.606356	no diff
ENSG00000142686.8	3918.77	-2.40854	0.343593	-7.01346	2.32492e-12	1.44432e-10	down (padj < 0.05, log2FC <= -1)
ENSG00000092853.14	14564.3	-1.18628	0.329107	-3.60536	0.000311724	0.00205761	down (padj < 0.05, log2FC <= -1)
ENSG00000134698.11	3653.74	-1.08402	0.250724	-4.32376	1.53391e-05	0.000159222	down (padj < 0.05, log2FC <= -1)
ENSG00000092847.14	49096.7	-2.821	0.429238	-6.58707	4.48587e-11	2.07261e-09	down (padj < 0.05, log2FC <= -1)
ENSG00000286899.1	6.17756	0.583708	0.496827	1.72758	0.0840636	NA	no diff
ENSG00000126070.20	3961.16	0.0296878	0.249199	0.119132	0.90517	0.954851	no diff
ENSG00000092850.12	59.797	0.503958	0.650063	0.770024	NA	NA	no diff
ENSG00000116863.11	2547.51	0.284119	0.384164	0.739518	0.459593	0.656969	no diff
ENSG00000171812.13	87.8866	-0.00731462	0.518691	-0.0141197	NA	NA	no diff
ENSG00000054116.12	10651.1	0.394582	0.335489	1.17605	0.239575	0.42377	no diff
ENSG00000116871.16	6994.02	-2.02992	0.417869	-4.86408	1.1499e-06	1.69596e-05	down (padj < 0.05, log2FC <= -1)
ENSG00000054118.15	13215	0.560035	0.37448	1.49523	0.134854	0.276922	no diff
ENSG00000214193.11	420.977	0.169055	0.492797	0.342972	0.73162	0.857361	no diff
ENSG00000286379.1	17.802	1.41193	0.638923	3.20666	0.00134286	0.00688763	up (padj < 0.05, log2FC >= 1)
ENSG00000196182.11	8300.14	-1.82401	0.42908	-4.2566	2.07555e-05	0.000207142	down (padj < 0.05, log2FC <= -1)
ENSG00000181817.6	5997.35	-0.489523	0.325993	-1.50177	0.133157	0.274308	no diff
ENSG00000116885.18	1250.72	0.725823	0.409827	1.7704	0.0766603	0.178169	no diff
ENSG00000116898.12	19390.2	-0.194013	0.304804	-0.636533	0.524429	0.712041	no diff
ENSG00000119535.20	12.6304	1.07555	0.599909	2.66596	0.00767698	0.0285548	up (padj < 0.05, log2FC >= 1)
ENSG00000163873.10	72.396	-0.994281	0.696748	-1.49377	0.135236	0.277477	no diff
ENSG00000233621.3	65.4665	0.408659	0.682398	0.593988	0.55252	0.734269	no diff
ENSG00000163874.11	867.379	0.248087	0.49276	0.503311	0.614746	0.780741	no diff
ENSG00000163875.16	9906.73	0.384941	0.33616	1.14503	0.252198	0.439991	no diff
ENSG00000163877.11	2975.73	1.6579	0.292762	5.66176	1.49829e-08	3.74206e-07	up (padj < 0.05, log2FC >= 1)
ENSG00000232273.1	30.2754	2.25905	0.685981	4.29069	1.7812e-05	0.000181779	up (padj < 0.05, log2FC >= 1)
ENSG00000237749.4	60.778	-0.504877	0.675416	-0.752362	0.451834	0.649881	no diff
ENSG00000163879.11	517.929	-0.184719	0.450325	-0.410231	0.681637	0.826733	no diff
ENSG00000134697.13	10817.9	0.541318	0.353417	1.53147	0.125654	0.262857	no diff
ENSG00000116922.15	3231.71	0.553478	0.289129	1.91418	0.0555976	0.137132	no diff
ENSG00000134690.11	8093.57	0.560044	0.279472	2.00383	0.0450879	0.115147	no diff
ENSG00000183317.17	483.256	-0.567054	0.495254	-1.14575	0.2519	0.439566	no diff
ENSG00000214141.4	8.91014	-0.0643251	0.524722	-0.125044	0.900489	0.952791	no diff
ENSG00000185090.15	1265.26	-1.2166	0.438912	-2.77426	0.00553272	0.0217819	down (padj < 0.05, log2FC <= -1)
ENSG00000196449.4	2372.42	0.441111	0.319651	1.37989	0.167622	0.326549	no diff
ENSG00000197982.14	6475.27	-0.915776	0.279976	-3.27118	0.00107099	0.00569672	no diff
ENSG00000188786.10	2860.16	0.75689	0.347483	2.17782	0.0294197	0.0821328	no diff
ENSG00000235673.1	11.4352	0.992001	0.587173	2.52079	0.0117093	0.0401144	no diff
ENSG00000204084.14	1993.44	-0.312769	0.322272	-0.970554	0.331771	0.531632	no diff
ENSG00000183431.12	12904.1	0.439938	0.271907	1.61791	0.105681	0.22967	no diff
ENSG00000212541.1	11.9709	-0.02258	0.588368	-0.0384626	0.969319	0.986209	no diff
ENSG00000183386.10	1472.02	-1.55975	0.455962	-3.42567	0.000613295	0.00358803	down (padj < 0.05, log2FC <= -1)
ENSG00000183520.12	6151.98	0.82035	0.339522	2.41578	0.0157014	0.0505413	no diff
ENSG00000185668.8	85.8845	0.144908	0.696795	0.207506	0.835615	0.91852	no diff
ENSG00000224592.5	42.7593	-0.494709	0.661168	-0.794216	0.42707	0.626983	no diff
ENSG00000284632.1	37.714	-0.909724	0.68869	-1.43123	0.152365	0.303509	no diff
ENSG00000116954.8	669.765	0.0558723	0.400149	0.139627	0.888955	0.947369	no diff
ENSG00000228436.4	91.542	-0.178625	0.696121	-0.257841	0.796529	0.897966	no diff
ENSG00000214114.9	1876.74	1.02083	0.414652	2.46068	0.0138673	0.0457979	up (padj < 0.05, log2FC >= 1)
ENSG00000158315.11	21.1004	1.67471	0.659614	3.55868	0.00037272	0.00239282	up (padj < 0.05, log2FC >= 1)
ENSG00000174574.16	10315.3	0.0343307	0.285263	0.120347	0.904208	0.954327	no diff
ENSG00000168653.11	20683.7	-0.270376	0.367911	-0.734958	0.462365	0.659474	no diff
ENSG00000127603.32	28603.8	-0.271727	0.308119	-0.881924	0.377818	0.579073	no diff
ENSG00000226438.1	8.4466	0.294036	0.532915	0.559827	0.575597	0.752049	no diff
ENSG00000183682.8	260.425	0.677356	0.6787	0.992834	0.320791	0.52047	no diff
ENSG00000291129.1	465.526	1.03526	0.386149	2.68002	0.00736169	0.0275554	up (padj < 0.05, log2FC >= 1)
ENSG00000243970.6	9.41785	0.827225	0.557161	2.23014	0.0257382	0.0742044	no diff
ENSG00000090621.15	10420.1	-0.649587	0.32143	-2.02115	0.0432646	0.111276	no diff
ENSG00000228060.3	44.9892	2.90245	0.696145	5.0544	4.31753e-07	7.20105e-06	up (padj < 0.05, log2FC >= 1)
ENSG00000163909.8	649.97	-1.50559	0.514304	-2.93527	0.00333254	0.0144873	down (padj < 0.05, log2FC <= -1)
ENSG00000116981.4	401.598	-1.36441	0.42348	-3.22381	0.00126498	0.00654328	down (padj < 0.05, log2FC <= -1)
ENSG00000116983.13	164.648	-0.309288	0.568622	-0.54446	0.586125	0.76059	no diff
ENSG00000084072.17	7729.2	0.936712	0.32127	2.91522	0.00355435	0.015236	no diff
ENSG00000116985.12	513.914	-0.00247639	0.583933	-0.00424075	0.996616	0.998308	no diff
ENSG00000198754.5	58.5716	0.0965751	0.673779	0.142668	0.886553	0.946286	no diff
ENSG00000285905.1	9.25956	0.806419	0.552812	2.19632	0.028069	0.0792977	no diff
ENSG00000261798.1	52.9466	0.111011	0.674946	0.164396	0.869419	0.938055	no diff
ENSG00000284719.3	68.6767	0.635854	0.686629	0.92002	0.357563	0.558537	no diff
ENSG00000043514.17	3862.69	1.3344	0.375512	3.55205	0.000382235	0.00243927	up (padj < 0.05, log2FC >= 1)
ENSG00000116990.12	506.014	-0.509184	0.456905	-1.11479	0.264939	0.456139	no diff
ENSG00000236546.1	33.1669	0.710329	0.632616	1.15894	0.246479	0.432683	no diff
ENSG00000168389.18	801.876	0.908441	0.444599	2.04179	0.041172	0.106787	no diff
ENSG00000228477.1	13.9601	0.34634	0.694957	0.494513	0.620944	0.784956	no diff
ENSG00000131236.18	26232.9	1.234	0.281683	4.38031	1.18509e-05	0.000126649	up (padj < 0.05, log2FC >= 1)
ENSG00000131238.18	7900.92	2.71094	0.33548	8.07664	6.65739e-16	9.35876e-14	up (padj < 0.05, log2FC >= 1)
ENSG00000117000.9	4293.43	1.41516	0.38822	3.64343	0.000269028	0.00181973	up (padj < 0.05, log2FC >= 1)
ENSG00000259943.2	1615.32	0.900909	0.34545	2.60741	0.00912289	0.0328213	no diff
ENSG00000084073.10	8215.91	2.9231	0.357118	8.17956	2.84889e-16	4.17176e-14	up (padj < 0.05, log2FC >= 1)
ENSG00000049089.15	195.903	-1.58674	0.476443	-3.33434	0.000855014	0.00472785	down (padj < 0.05, log2FC <= -1)
ENSG00000084070.12	3437.43	-0.749586	0.369796	-2.0275	0.0426111	0.10994	no diff
ENSG00000284677.1	31.9616	-0.332662	0.659292	-0.521724	0.601862	0.771717	no diff
ENSG00000187801.15	457.059	0.869476	0.670394	1.28999	0.197055	0.367672	no diff
ENSG00000260920.2	231.368	1.11541	0.513668	2.16824	0.0301401	0.0836598	no diff
ENSG00000279667.1	24.6315	-0.224509	0.642366	-0.358446	0.720009	0.850278	no diff
ENSG00000187815.10	692.723	-0.131788	0.377004	-0.349591	0.726645	0.854748	no diff
ENSG00000238287.1	95.518	-0.525483	0.694725	-0.767052	0.443051	0.641538	no diff
ENSG00000164002.12	1217.66	0.91012	0.332328	2.73808	0.00617989	0.0238893	no diff
ENSG00000238186.1	14.122	0.427036	0.583723	0.737257	0.460966	0.658397	no diff
ENSG00000117010.17	724.934	1.65884	0.519127	3.18907	0.00142733	0.0072519	up (padj < 0.05, log2FC >= 1)
ENSG00000117016.10	1774.45	-1.25263	0.508275	-2.46974	NA	NA	no diff
ENSG00000287743.1	9.71027	0.340325	0.552382	0.619285	0.535728	0.721253	no diff
ENSG00000237899.1	16.0638	0.482913	0.594549	0.819764	0.412351	0.613281	no diff
ENSG00000272145.2	315.44	1.07298	0.477178	2.2462	0.0246913	0.0719022	no diff
ENSG00000066136.21	7441.98	-0.509029	0.263489	-1.93195	0.053366	0.132625	no diff
ENSG00000198974.3	18.4483	0.554751	0.599594	0.947228	0.343523	0.543963	no diff
ENSG00000207962.1	10.4814	0.872844	0.566065	2.33598	0.0194925	0.0597999	no diff
ENSG00000117013.17	270.924	-1.54833	0.505291	-3.07107	0.0021329	0.0100811	down (padj < 0.05, log2FC <= -1)
ENSG00000179862.7	148.486	-2.34419	0.592788	-3.99712	6.41176e-05	0.000537797	down (padj < 0.05, log2FC <= -1)
ENSG00000171793.17	10693.4	1.58677	0.266735	5.94817	2.71165e-09	8.19524e-08	up (padj < 0.05, log2FC >= 1)
ENSG00000281207.1	190.244	2.05719	0.677558	3.03912	0.0023727	0.0109844	up (padj < 0.05, log2FC >= 1)
ENSG00000171790.16	192.266	6.15181	0.635734	8.45788	2.72285e-17	5.03646e-15	up (padj < 0.05, log2FC >= 1)
ENSG00000010803.17	12524.7	-2.61125	0.26373	-9.90282	4.04709e-23	1.81023e-20	down (padj < 0.05, log2FC <= -1)
ENSG00000287400.1	25.0999	0.250326	0.652269	0.380083	0.703884	0.840281	no diff
ENSG00000235358.2	16.1716	0.202828	0.582061	0.344102	NA	NA	no diff
ENSG00000127129.10	101.972	-0.325289	0.695954	-0.471362	0.637382	0.796101	no diff
ENSG00000127124.16	1004.54	-1.1227	0.341221	-3.29087	0.000998788	0.00536137	down (padj < 0.05, log2FC <= -1)
ENSG00000230638.4	20.4354	-0.0138373	0.589022	-0.0235321	NA	NA	no diff
ENSG00000287587.1	18.7521	-0.193305	0.627678	-0.315515	0.752371	0.870155	no diff
ENSG00000198815.9	8763.81	0.603075	0.267344	2.2557	0.0240896	0.0705091	no diff
ENSG00000227527.2	52.1111	-0.882344	0.696446	-1.32483	0.185226	0.352008	no diff
ENSG00000177181.15	1273.73	-0.484059	0.290017	-1.66913	0.0950913	0.211533	no diff
ENSG00000066185.13	9.19911	0.818813	0.555465	2.20869	0.0271959	0.0774629	no diff
ENSG00000127125.9	3252.92	0.323539	0.362017	0.893636	0.371517	0.572842	no diff
ENSG00000186409.19	416.934	0.152246	0.418401	0.363879	0.715948	0.847718	no diff
ENSG00000236876.3	100.315	-0.561378	0.615626	-0.91475	0.360323	0.561071	no diff
ENSG00000171960.12	3995.61	0.67707	0.364036	1.85954	0.0629504	0.151794	no diff
ENSG00000285728.3	268.356	0.605955	0.670933	0.899016	0.368644	0.569804	no diff
ENSG00000234917.2	24.7429	0.595907	0.62015	0.973506	0.330302	0.530056	no diff
ENSG00000065978.19	581344	-2.72816	0.350853	-7.78192	7.14317e-15	7.91573e-13	down (padj < 0.05, log2FC <= -1)
ENSG00000164007.11	53.3583	0.750835	0.648386	1.18263	0.236955	0.420526	no diff
ENSG00000117385.16	2109.22	0.516641	0.395105	1.30731	0.191106	0.359846	no diff
ENSG00000164008.17	397.814	-1.56126	0.441384	-3.54035	0.000399602	0.00253198	down (padj < 0.05, log2FC <= -1)
ENSG00000274386.6	128.51	0.314401	0.689876	0.45382	0.649959	0.805451	no diff
ENSG00000177868.12	1814.86	-0.51484	0.371068	-1.3877	0.165229	0.323212	no diff
ENSG00000164010.15	365.354	0.817228	0.429501	1.9018	0.0571977	0.140277	no diff
ENSG00000228192.10	103.357	0.0309733	0.691393	0.0447692	0.964291	0.983896	no diff
ENSG00000164011.18	1379.39	-0.213462	0.300908	-0.709414	0.478068	0.673787	no diff
ENSG00000233708.1	9.80357	0.867436	0.565178	2.29847	0.0215348	0.0647728	no diff
ENSG00000225099.1	29.5062	0.725486	0.696545	1.03349	0.301373	0.499243	no diff
ENSG00000288955.1	75.6702	0.0664543	0.696702	0.0952432	0.924122	0.964258	no diff
ENSG00000117394.24	2282.07	0.504646	0.426658	1.18243	0.237036	0.420579	no diff
ENSG00000284138.1	4.90151	0.518318	0.476236	1.54585	0.12214	NA	no diff
ENSG00000227533.7	63.197	0.651135	0.696204	0.928942	0.352919	0.554133	no diff
ENSG00000283973.2	6.30583	0.595823	0.500433	1.75278	0.0796398	NA	no diff
ENSG00000186973.11	85.8222	-0.230518	0.696488	-0.333155	0.739017	0.861796	no diff
ENSG00000117395.13	18254.7	0.855449	0.28061	3.0483	0.00230142	0.010721	no diff
ENSG00000243710.8	78.8558	-0.109932	0.695246	-0.158535	0.874035	0.940161	no diff
ENSG00000179178.11	15.4903	-0.250719	0.6226	-0.418263	0.675755	0.822896	no diff
ENSG00000253313.6	13.2341	1.11062	0.604818	2.72896	0.00635346	0.0244336	up (padj < 0.05, log2FC >= 1)
ENSG00000066056.14	5.06981	0.518926	0.476368	1.55916	0.118957	NA	no diff
ENSG00000117400.18	73.1672	-0.283637	0.696648	-0.410414	0.681502	0.826702	no diff
ENSG00000287113.1	39.5769	0.0897916	0.623771	0.142838	0.886418	0.946228	no diff
ENSG00000234694.2	150.578	0.11067	0.638319	0.173225	0.862475	0.934743	no diff
ENSG00000117399.14	14019.5	-0.535677	0.370795	-1.44492	0.14848	0.29782	no diff
ENSG00000066322.15	5248.33	1.26456	0.290101	4.35845	1.30988e-05	0.000138302	up (padj < 0.05, log2FC >= 1)
ENSG00000288772.2	137.618	-0.812965	0.693447	-1.20082	0.229823	0.41143	no diff
ENSG00000159479.17	5545.53	-0.0559343	0.282969	-0.197671	0.843303	0.923628	no diff
ENSG00000229431.1	108.868	1.01489	0.592673	1.70719	0.0877863	0.198644	no diff
ENSG00000198198.17	2607.76	0.431667	0.328709	1.3131	0.189149	0.357146	no diff
ENSG00000142949.17	6035.73	0.472229	0.510819	0.923839	0.35557	0.556662	no diff
ENSG00000066135.13	2558.58	0.562238	0.331939	1.6936	0.0903421	0.203204	no diff
ENSG00000236200.7	188.478	0.492394	0.573692	0.857519	0.391158	0.591449	no diff
ENSG00000126091.21	354.697	-0.312622	0.417345	-0.74921	0.45373	0.651519	no diff
ENSG00000224751.2	7.79773	0.703195	0.529309	1.98671	0.0469548	NA	no diff
ENSG00000117407.17	143.554	-1.34576	0.527707	-2.55579	0.0105947	0.0370201	down (padj < 0.05, log2FC <= -1)
ENSG00000237950.3	55.2202	0.116445	0.677251	0.170909	0.864295	0.935637	no diff
ENSG00000288573.3	39.3494	0.936675	0.651581	1.49777	0.134192	0.275818	no diff
ENSG00000117408.11	5217.23	-1.1919	0.397834	-2.99763	0.0027209	0.0122933	down (padj < 0.05, log2FC <= -1)
ENSG00000285649.1	71.8221	-0.0534277	0.611335	-0.0874303	0.93033	0.967208	no diff
ENSG00000132768.14	4279.52	-0.861512	0.312367	-2.75835	0.00580948	0.0226667	no diff
ENSG00000117410.14	12524.1	1.65868	0.305391	5.43017	5.63004e-08	1.21176e-06	up (padj < 0.05, log2FC >= 1)
ENSG00000117411.18	12338.6	-2.57322	0.437165	-5.89916	3.65346e-09	1.05245e-07	down (padj < 0.05, log2FC <= -1)
ENSG00000159214.13	902.257	-1.86136	0.444691	-4.19151	2.7711e-05	0.000264881	down (padj < 0.05, log2FC <= -1)
ENSG00000196517.13	876.387	-0.893051	0.483713	-1.84815	0.0645806	0.155015	no diff
ENSG00000230615.8	107.31	-0.193059	0.541289	-0.356862	0.721195	0.851227	no diff
ENSG00000171872.5	24.5504	-0.2357	0.577412	-0.43244	0.665421	0.816135	no diff
ENSG00000233514.1	13.7937	0.937132	0.675307	1.40225	0.160842	0.31655	no diff
ENSG00000271329.1	9.18063	0.809739	0.553549	2.19627	0.0280723	0.0792981	no diff
ENSG00000178028.14	4386.47	0.0162806	0.329386	0.0494268	0.960579	0.982342	no diff
ENSG00000117419.16	13732.5	-1.33669	0.222349	-6.01191	1.83353e-09	5.7755e-08	down (padj < 0.05, log2FC <= -1)
ENSG00000233602.1	24.1659	0.702951	0.654991	1.08237	0.279086	0.473046	no diff
ENSG00000187147.19	8423.76	-1.04272	0.260005	-4.01064	6.05535e-05	0.000511354	down (padj < 0.05, log2FC <= -1)
ENSG00000126106.14	1115.36	-0.621022	0.35429	-1.75311	0.0795836	0.18349	no diff
ENSG00000198520.12	115.752	-0.821828	0.59759	-1.37998	0.167594	0.326534	no diff
ENSG00000199377.1	56.6015	0.358146	0.676439	0.524822	0.599707	0.770437	no diff
ENSG00000200169.1	32.9183	-0.464885	0.693426	-0.685131	0.493261	0.686159	no diff
ENSG00000142945.13	8123.38	1.49208	0.308174	4.8407	1.29382e-06	1.88339e-05	up (padj < 0.05, log2FC >= 1)
ENSG00000225721.5	65.1775	0.396102	0.681279	0.57586	0.56471	0.743786	no diff
ENSG00000142937.12	232100	-0.905114	0.305708	-2.96109	0.00306556	0.0135482	no diff
ENSG00000200913.1	367.745	1.73068	0.449292	3.84642	0.000119854	0.000917689	up (padj < 0.05, log2FC >= 1)
ENSG00000234093.3	21.7983	0.747447	0.692288	1.07464	0.282535	0.476821	no diff
ENSG00000142959.5	72.5619	0.979986	0.689942	1.42379	0.154507	0.306707	no diff
ENSG00000173846.13	700.697	-0.0694306	0.361915	-0.191838	0.847869	0.926003	no diff
ENSG00000188396.4	38.7412	2.68593	0.694307	4.79076	1.66155e-06	2.34648e-05	up (padj < 0.05, log2FC >= 1)
ENSG00000290041.1	20.9693	1.64712	0.657727	3.52905	0.000417056	0.00262136	up (padj < 0.05, log2FC >= 1)
ENSG00000222009.9	460.357	-0.658234	0.456919	-1.4413	0.149501	0.299294	no diff
ENSG00000117425.14	420.79	-0.201597	0.422369	-0.477317	0.633136	0.792828	no diff
ENSG00000070785.17	4581.15	1.09449	0.345577	3.16638	0.00154349	0.00774929	up (padj < 0.05, log2FC >= 1)
ENSG00000268949.1	7.67776	0.70566	0.529964	1.98332	0.0473323	NA	no diff
ENSG00000126107.15	2365.65	-0.652011	0.458027	-1.42435	0.154346	0.306437	no diff
ENSG00000126088.14	12703.2	1.27752	0.324013	3.94198	8.08119e-05	0.000654636	up (padj < 0.05, log2FC >= 1)
ENSG00000162415.7	1682.71	-0.510067	0.387112	-1.31787	0.187547	0.354966	no diff
ENSG00000281912.1	144.687	-0.334879	0.656845	-0.511434	0.609047	0.776753	no diff
ENSG00000186603.7	53.4822	0.538479	0.676818	0.789178	0.430008	0.629746	no diff
ENSG00000132781.21	187.37	0.604369	0.648411	0.929072	0.352852	0.554063	no diff
ENSG00000132773.12	2520.42	0.421497	0.261794	1.60999	0.107401	0.232482	no diff
ENSG00000070759.17	1124.07	0.247579	0.386261	0.640929	0.521569	0.709889	no diff
ENSG00000280670.3	498.58	0.175208	0.454331	0.38555	0.69983	0.838475	no diff
ENSG00000132763.15	1288.43	-2.12126	0.341996	-6.20446	5.48846e-10	1.96824e-08	down (padj < 0.05, log2FC <= -1)
ENSG00000117450.15	20106.5	1.25491	0.360302	3.48182	0.000498016	0.00303109	up (padj < 0.05, log2FC >= 1)
ENSG00000117448.14	7165.65	0.444154	0.270431	1.64234	0.10052	0.22107	no diff
ENSG00000289407.1	117.363	-0.579982	0.523364	-1.10929	0.267307	0.458704	no diff
ENSG00000132780.17	25510.6	0.641289	0.277708	2.30909	0.0209386	0.0633401	no diff
ENSG00000159588.15	210.062	0.299564	0.683321	0.436909	0.662177	0.813776	no diff
ENSG00000159592.11	13075.8	0.777254	0.312471	2.48717	0.0128765	0.0431691	no diff
ENSG00000225447.1	11.8229	0.0625665	0.554413	0.11182	NA	NA	no diff
ENSG00000234329.1	126.415	0.858588	0.689305	1.23844	0.215552	0.392829	no diff
ENSG00000159596.7	4322.74	0.841335	0.333377	2.52327	0.0116269	0.0399083	no diff
ENSG00000197429.11	372.155	-0.107035	0.427871	-0.25019	0.80244	0.90148	no diff
ENSG00000086015.23	6960.14	-1.30458	0.435163	-3.00082	0.00269257	0.0121854	down (padj < 0.05, log2FC <= -1)
ENSG00000117461.15	4258.01	0.841019	0.315804	2.66277	0.00775002	0.0287658	no diff
ENSG00000227857.2	29.616	-0.758631	0.688665	-1.1684	0.242644	0.427814	no diff
ENSG00000117472.10	60.7437	0.457959	0.679444	0.668251	0.503974	0.695984	no diff
ENSG00000085998.15	5493.09	-0.0211236	0.380558	-0.0555071	0.955734	0.979337	no diff
ENSG00000171357.6	145.828	-0.652524	0.693196	-0.957837	0.338145	0.53858	no diff
ENSG00000085999.13	2505.01	0.0351021	0.309096	0.113562	0.909585	0.956841	no diff
ENSG00000132128.18	9616.39	-0.413259	0.36009	-1.14778	0.251057	0.438499	no diff
ENSG00000173660.12	38936	-0.188534	0.380728	-0.495229	0.620439	0.784572	no diff
ENSG00000117481.11	2546.76	0.733223	0.303757	2.41364	0.0157942	0.0507515	no diff
ENSG00000117480.16	546.458	0.318143	0.405107	0.785205	0.432333	0.631807	no diff
ENSG00000232022.10	9.27716	0.109818	0.538135	0.201427	0.840365	0.921663	no diff
ENSG00000291138.1	95.5961	-0.242807	0.57852	-0.420096	0.674415	0.822043	no diff
ENSG00000224863.3	14.8375	-0.0177214	0.568103	-0.0312476	0.975072	0.988885	no diff
ENSG00000197587.12	525.131	-1.57399	0.505661	-3.12032	0.00180657	0.00880939	down (padj < 0.05, log2FC <= -1)
ENSG00000282881.3	10.9198	0.341555	0.555985	0.623007	0.53328	0.719532	no diff
ENSG00000269956.2	16.6298	1.36112	0.634141	3.11735	0.00182485	0.00887565	up (padj < 0.05, log2FC >= 1)
ENSG00000079277.22	1685.35	-0.242186	0.262153	-0.923846	0.355567	0.556662	no diff
ENSG00000142961.16	305.541	-0.163322	0.443117	-0.368596	0.712429	0.845365	no diff
ENSG00000123472.13	11676.9	0.318989	0.303187	1.05208	0.292765	0.489254	no diff
ENSG00000233647.2	20.1539	1.618	0.65576	3.4787	0.000503853	0.00305905	up (padj < 0.05, log2FC >= 1)
ENSG00000186118.9	72.9397	-0.227893	0.678866	-0.340698	0.733331	0.858385	no diff
ENSG00000159658.15	7748.23	-0.585439	0.356232	-1.64368	0.100243	0.22052	no diff
ENSG00000186377.8	797.99	1.88506	0.467436	4.02595	5.67467e-05	0.00048625	up (padj < 0.05, log2FC >= 1)
ENSG00000186160.5	18.3095	-0.248807	0.630883	-0.408225	0.683108	0.827636	no diff
ENSG00000225506.2	5.54204	0.531371	0.480376	1.61063	0.10726	NA	no diff
ENSG00000162365.13	7.90413	0.720978	0.533672	2.01608	0.0437921	NA	no diff
ENSG00000224805.2	6.0249	0.294485	0.505402	0.601676	0.54739	NA	no diff
ENSG00000162367.12	44.6154	0.0493795	0.668678	0.073666	0.941276	0.972829	no diff
ENSG00000123473.17	6771.79	0.414406	0.324308	1.27773	0.201346	0.373753	no diff
ENSG00000162368.15	10537.9	0.794934	0.365941	2.17182	0.0298693	0.0831049	no diff
ENSG00000225762.1	33.8788	-0.0809833	0.656325	-0.124169	0.901181	0.95319	no diff
ENSG00000186790.6	46.955	-1.06402	0.677247	-1.85317	0.0638573	0.153563	no diff
ENSG00000237424.1	469.006	-1.2845	0.538987	-2.39026	0.0168364	0.0533086	no diff
ENSG00000186564.6	231.38	-0.930973	0.693502	-1.38242	0.166842	0.325417	no diff
ENSG00000227947.2	24.3355	-0.588606	0.62191	-1.10824	0.267756	0.459239	no diff
ENSG00000269113.4	197.9	-0.604665	0.55394	-1.09318	0.274317	0.4671	no diff
ENSG00000225028.1	4.92827	0.518427	0.476259	1.54809	0.1216	NA	no diff
ENSG00000279096.2	4867.18	-0.537241	0.55473	-1.47618	0.139895	0.284685	no diff
ENSG00000117834.13	16.7351	1.32519	0.630392	3.08389	0.0020431	0.00974074	up (padj < 0.05, log2FC >= 1)
ENSG00000132122.12	977.205	-1.68466	0.407499	-4.13753	3.51069e-05	0.000324701	down (padj < 0.05, log2FC <= -1)
ENSG00000224986.2	16.7671	0.0557532	0.576798	0.0959963	0.923523	0.964057	no diff
ENSG00000235105.1	437.203	0.128092	0.475709	0.26924	0.787745	0.892409	no diff
ENSG00000186094.18	11.3039	0.0668365	0.551633	0.120033	0.904457	0.95447	no diff
ENSG00000162373.13	344.407	-0.674498	0.497391	-1.35725	0.174702	0.337219	no diff
ENSG00000162374.18	11.415	0.942804	0.578796	2.46165	0.0138298	0.0456986	no diff
ENSG00000234080.3	14.7422	-0.313629	0.688187	-0.464571	0.642239	0.799824	no diff
ENSG00000142700.12	124.719	-0.441955	0.696467	-0.643111	0.520152	0.70862	no diff
ENSG00000284700.2	8.3485	0.756643	0.542001	2.08637	0.0369452	0.0978246	no diff
ENSG00000185104.21	7849.05	-0.242984	0.263228	-0.923108	0.355951	0.557045	no diff
ENSG00000225767.1	9.76017	0.852335	0.562194	2.27789	0.0227333	0.0674637	no diff
ENSG00000230585.2	91.5955	-0.149202	0.628855	-0.237408	0.81234	0.907474	no diff
ENSG00000123080.12	8546.76	-0.370361	0.237053	-1.56238	0.118198	0.250628	no diff
ENSG00000203356.2	7.20613	0.236597	0.522114	0.450881	0.652076	NA	no diff
ENSG00000123091.5	12169.9	-0.846666	0.228872	-3.69941	0.000216099	0.00151201	no diff
ENSG00000233406.5	54.7538	0.772907	0.621849	1.23879	0.215423	0.392682	no diff
ENSG00000236434.2	15.2061	-0.403463	0.604726	-0.734781	0.462473	0.659502	no diff
ENSG00000085831.16	3228.95	-0.462838	0.258547	-1.7902	0.0734216	0.172204	no diff
ENSG00000261664.5	18.6152	-0.267053	0.631779	-0.438001	0.661386	0.813095	no diff
ENSG00000085832.18	11001.1	0.241214	0.342196	0.704866	0.480894	0.676065	no diff
ENSG00000232027.2	11.0797	0.955931	0.581164	2.46324	0.0137688	0.0455399	no diff
ENSG00000238140.1	8.49504	0.318271	0.540598	0.59193	0.553897	0.735213	no diff
ENSG00000227070.2	43.6903	0.448031	0.674896	0.658756	0.510052	0.700772	no diff
ENSG00000117859.19	15400	0.584766	0.328002	1.78263	0.0746469	0.174446	no diff
ENSG00000236973.2	14.1487	1.18171	0.614151	2.84191	0.00448442	0.0184329	up (padj < 0.05, log2FC >= 1)
ENSG00000232846.1	26.0362	-0.12714	0.60323	-0.21445	NA	NA	no diff
ENSG00000078618.23	12201.1	1.09648	0.299162	3.66469	0.000247637	0.00169508	up (padj < 0.05, log2FC >= 1)
ENSG00000266993.3	46.6456	-0.0661905	0.694447	-0.0954835	0.923931	0.964201	no diff
ENSG00000230604.2	8.03081	0.00991435	0.522283	0.0189241	0.984902	NA	no diff
ENSG00000169213.7	3594.11	-0.931402	0.417123	-2.2341	0.0254762	0.0736216	no diff
ENSG00000117862.13	1232.4	2.40482	0.497452	4.82391	1.40771e-06	2.03235e-05	up (padj < 0.05, log2FC >= 1)
ENSG00000198841.4	537.484	0.79269	0.446854	1.77286	0.076252	0.177398	no diff
ENSG00000134717.18	14796.3	1.33624	0.381719	3.49907	0.000466889	0.00288446	up (padj < 0.05, log2FC >= 1)
ENSG00000157077.16	5620.66	0.0478278	0.283074	0.168958	0.86583	0.936235	no diff
ENSG00000228407.2	28.4514	2.13346	0.682014	4.1464	3.37741e-05	0.000314488	up (padj < 0.05, log2FC >= 1)
ENSG00000223429.1	7.43249	0.683437	0.524394	1.93995	0.0523857	NA	no diff
ENSG00000213735.2	15.6806	-0.185289	0.603412	-0.316522	NA	NA	no diff
ENSG00000154222.15	2667.23	-0.575479	0.410863	-1.40106	0.161195	0.317042	no diff
ENSG00000272100.1	6.68715	0.62479	0.508738	1.81657	0.0692835	NA	no diff
ENSG00000287078.1	61.3498	-0.112246	0.696784	-0.161622	0.871604	0.93886	no diff
ENSG00000224680.4	60.6333	-0.23519	0.690007	-0.342026	0.732331	0.857867	no diff
ENSG00000085840.13	3728.96	0.702551	0.340344	2.06393	0.0390241	0.102164	no diff
ENSG00000134748.13	11564.7	0.343109	0.305473	1.12315	0.261373	0.451809	no diff
ENSG00000134744.14	5823.59	-0.628266	0.263759	-2.38207	0.0172156	0.0542141	no diff
ENSG00000116157.6	8.90413	0.22407	0.536501	0.413972	0.678895	0.824887	no diff
ENSG00000182183.15	8.30825	0.744898	0.539279	2.0688	0.0385651	0.101156	no diff
ENSG00000162377.6	4533.74	-0.0159112	0.268588	-0.0592401	0.952761	0.977861	no diff
ENSG00000162378.13	3223.11	-0.222681	0.342351	-0.650474	0.515386	0.704781	no diff
ENSG00000228929.1	2918.48	-0.780086	0.476604	-1.63822	0.101376	0.222435	no diff
ENSG00000203995.11	1700.61	-0.540941	0.321704	-1.68164	0.092638	0.207317	no diff
ENSG00000121310.17	4340.18	-0.134315	0.2503	-0.536618	0.591532	0.764556	no diff
ENSG00000230953.2	35.6336	0.45949	0.65091	0.700612	0.483545	0.678319	no diff
ENSG00000116171.19	9533.15	0.815096	0.370709	2.19822	0.0279333	0.0790142	no diff
ENSG00000174348.14	60.0765	-0.346039	0.695523	-0.504141	0.614162	0.780418	no diff
ENSG00000162383.13	4.93996	0.518446	0.476264	1.5488	0.121429	NA	no diff
ENSG00000157184.7	997.588	0.284494	0.389658	0.730028	0.465373	0.662096	no diff
ENSG00000236723.2	8.40945	0.126068	0.526229	0.238031	0.811857	0.907281	no diff
ENSG00000162384.14	4128.22	0.038839	0.30727	0.1264	0.899415	0.952574	no diff
ENSG00000259818.1	88.2366	0.800759	0.691085	1.15257	0.249086	0.436048	no diff
ENSG00000162385.11	2873.97	1.22296	0.356427	3.43009	0.000603378	0.00353843	up (padj < 0.05, log2FC >= 1)
ENSG00000226754.3	87.4006	0.138007	0.69608	0.19787	0.843147	0.923562	no diff
ENSG00000157193.18	1502.82	0.405979	0.42103	0.964013	0.335039	0.535353	no diff
ENSG00000232762.1	10.9163	0.952259	0.580569	2.4516	0.0142222	0.0467007	no diff
ENSG00000174332.6	365.015	-2.23409	0.455396	-4.91231	9.0008e-07	1.36938e-05	down (padj < 0.05, log2FC <= -1)
ENSG00000058804.12	10406.5	2.32296	0.378519	6.13273	8.63842e-10	2.9434e-08	up (padj < 0.05, log2FC >= 1)
ENSG00000058799.15	1940.78	1.11161	0.385813	2.88003	0.00397636	0.0167161	up (padj < 0.05, log2FC >= 1)
ENSG00000211452.12	61.8463	-0.0968429	0.696474	-0.139303	0.889211	0.94748	no diff
ENSG00000081870.12	1716.11	0.897951	0.428057	2.09663	0.0360264	0.0958561	no diff
ENSG00000116212.16	4048.97	0.861819	0.317642	2.71282	0.00667141	0.025392	no diff
ENSG00000219102.3	107.765	-1.36515	0.550166	-2.48954	0.0127909	0.042929	down (padj < 0.05, log2FC <= -1)
ENSG00000116209.12	9853.69	2.22967	0.350432	6.35952	2.0238e-10	8.16189e-09	up (padj < 0.05, log2FC >= 1)
ENSG00000280378.1	34.7232	-0.270338	0.663569	-0.416955	0.676712	0.823536	no diff
ENSG00000116205.14	5893.71	-2.29595	0.288596	-7.95724	1.75922e-15	2.25396e-13	down (padj < 0.05, log2FC <= -1)
ENSG00000225183.1	17.6109	-0.522153	0.626292	-0.935349	0.349609	0.550305	no diff
ENSG00000280425.2	7.32593	0.668604	0.520549	1.91382	0.0556436	NA	no diff
ENSG00000215883.11	836.077	-0.517432	0.438463	-1.18048	0.237808	0.421523	no diff
ENSG00000116221.15	22909.7	-0.124464	0.230519	-0.539932	0.589244	0.762746	no diff
ENSG00000157216.17	1267.2	-1.20511	0.363526	-3.31607	0.000912918	0.00497975	down (padj < 0.05, log2FC <= -1)
ENSG00000198711.5	77.7132	0.155271	0.681292	0.226485	0.820824	0.911117	no diff
ENSG00000225632.2	6.48031	0.604585	0.502968	1.7758	0.0757663	NA	no diff
ENSG00000162390.18	237.167	-1.54988	0.567351	-2.74582	0.00603597	0.0234176	down (padj < 0.05, log2FC <= -1)
ENSG00000162391.12	15.9088	-0.23229	0.565007	-0.437238	NA	NA	no diff
ENSG00000243725.7	104.84	1.17565	0.694065	1.68417	0.0921497	0.206445	no diff
ENSG00000162396.6	685.009	-0.349867	0.409361	-0.854801	0.392661	0.592937	no diff
ENSG00000006555.11	9.68053	0.0558035	0.535378	0.103911	0.91724	0.960923	no diff
ENSG00000116133.13	12229.6	0.933041	0.421865	2.21062	0.0270621	0.0771084	no diff
ENSG00000287724.1	36.6524	0.827881	0.639211	1.35745	0.174639	0.33715	no diff
ENSG00000233203.6	10.4952	0.91404	0.573844	2.38702	0.0169854	0.0536815	no diff
ENSG00000143001.5	28.3018	-0.604273	0.633921	-1.09029	0.275587	0.468568	no diff
ENSG00000162399.9	20.3617	-0.0512317	0.588973	-0.0875703	NA	NA	no diff
ENSG00000169174.12	34.432	0.487748	0.629542	0.7732	0.439404	0.637707	no diff
ENSG00000162402.15	7163.64	0.972194	0.286536	3.39259	0.000692359	0.0039611	no diff
ENSG00000260971.4	21.2641	0.594546	0.61031	1.00567	0.314573	0.513519	no diff
ENSG00000284686.1	8.66577	0.410661	0.543783	0.790243	0.429386	0.629291	no diff
ENSG00000223956.5	24.7725	0.305148	0.651389	0.464384	0.642373	0.799852	no diff
ENSG00000162407.9	767.243	0.826552	0.423591	1.95043	0.0511246	0.127999	no diff
ENSG00000225475.1	277.374	-1.06061	0.617223	-1.72997	0.0836358	0.190794	no diff
ENSG00000162409.12	3920.71	0.660112	0.310117	2.12839	0.0333044	0.0902038	no diff
ENSG00000187889.13	10.7216	0.934329	0.577459	2.42154	0.015455	0.0499026	no diff
ENSG00000173406.16	552.8	-1.10296	0.436421	-2.52913	0.0114347	0.0393929	down (padj < 0.05, log2FC <= -1)
ENSG00000226759.8	5.1539	0.519207	0.47643	1.56555	0.117453	NA	no diff
ENSG00000223416.3	29.4057	-0.206087	0.686549	-0.300916	0.763479	0.876611	no diff
ENSG00000162600.12	1891.13	-1.14574	0.385268	-2.97525	0.00292747	0.0130658	down (padj < 0.05, log2FC <= -1)
ENSG00000286918.1	22.3842	0.542969	0.612457	0.898493	0.368923	0.570028	no diff
ENSG00000185839.3	271.86	1.04185	0.481178	2.16326	0.0305209	0.0845069	no diff
ENSG00000162601.12	6243.28	2.05875	0.347794	5.91671	3.2844e-09	9.64196e-08	up (padj < 0.05, log2FC >= 1)
ENSG00000283445.1	16.0336	1.29741	0.627518	3.0316	0.00243263	0.0112259	up (padj < 0.05, log2FC >= 1)
ENSG00000177606.9	15415.4	-0.138026	0.404247	-0.34146	0.732757	0.858043	no diff
ENSG00000290013.1	19.2425	-0.65926	0.674459	-1.04715	0.29503	0.492069	no diff
ENSG00000234807.8	149.936	1.10736	0.562282	1.96374	0.0495608	0.124757	no diff
ENSG00000232453.7	84.5176	-0.255647	0.695896	-0.369889	0.711465	0.84515	no diff
ENSG00000237352.6	10.5839	0.912536	0.573546	2.38912	0.0168886	0.0534444	no diff
ENSG00000224609.8	59.3419	0.452277	0.692987	0.648397	0.516728	0.705714	no diff
ENSG00000172456.18	1041.34	-1.04755	0.416456	-2.51684	0.0118411	0.0404587	down (padj < 0.05, log2FC <= -1)
ENSG00000134709.13	3864.28	1.51873	0.341527	4.44541	8.77239e-06	9.76072e-05	up (padj < 0.05, log2FC >= 1)
ENSG00000134716.11	233.606	1.00875	0.68538	1.46294	0.143483	0.290328	no diff
ENSG00000162598.13	16.0702	0.189822	0.627766	0.299699	0.764407	0.87739	no diff
ENSG00000226476.7	15.0337	0.189123	0.566457	0.331504	0.740264	0.862478	no diff
ENSG00000162599.18	6585.38	0.00381249	0.260825	0.014617	0.988338	0.994623	no diff
ENSG00000237853.6	24.1775	0.734516	0.662189	1.11671	0.264119	0.455095	no diff
ENSG00000162604.13	1721.3	2.07974	0.3953	5.25676	1.46612e-07	2.80249e-06	up (padj < 0.05, log2FC >= 1)
ENSG00000271200.1	84.2493	-1.147	0.603997	-1.91001	0.0561324	0.138243	no diff
ENSG00000132849.22	5907.65	-0.711212	0.259325	-2.74267	0.00609419	0.0235947	no diff
ENSG00000132854.19	156.634	-2.88325	0.53386	-5.41891	5.99641e-08	1.285e-06	down (padj < 0.05, log2FC <= -1)
ENSG00000162607.13	10797.1	1.37814	0.318675	4.32366	1.53464e-05	0.000159231	up (padj < 0.05, log2FC >= 1)
ENSG00000116641.18	5730.81	1.32476	0.32908	4.02469	5.70496e-05	0.000488497	up (padj < 0.05, log2FC >= 1)
ENSG00000132855.5	20.0113	0.497723	0.651353	0.759141	0.447768	0.646008	no diff
ENSG00000278967.1	15.3404	0.100511	0.571183	0.174875	0.861178	0.934024	no diff
ENSG00000235545.1	45.631	0.337069	0.673042	0.496241	0.619724	0.784097	no diff
ENSG00000125703.15	1354.73	0.135961	0.42716	0.318269	0.750281	0.869168	no diff
ENSG00000224209.8	14.5863	0.125186	0.621749	0.199769	0.841661	0.922552	no diff
ENSG00000230798.7	921.83	-0.5974	0.328669	-1.81784	0.0690884	0.163805	no diff
ENSG00000187140.6	519.082	-1.59003	0.462777	-3.44053	0.000580571	0.0034358	down (padj < 0.05, log2FC <= -1)
ENSG00000088035.18	1674.03	1.65925	0.422683	3.92216	8.77603e-05	0.000703152	up (padj < 0.05, log2FC >= 1)
ENSG00000142856.17	2391.12	1.35143	0.417619	3.23382	0.00122145	0.00635014	up (padj < 0.05, log2FC >= 1)
ENSG00000286429.1	21.5041	1.70315	0.66145	3.5963	0.000322776	0.00211693	up (padj < 0.05, log2FC >= 1)
ENSG00000203965.13	737.528	0.83362	0.480997	1.73166	0.0833344	0.190212	no diff
ENSG00000251720.1	14.5504	0.0330034	0.567271	0.0579416	0.953795	0.978332	no diff
ENSG00000116652.6	18.0818	1.46989	0.644183	3.27341	0.00106259	0.00566553	up (padj < 0.05, log2FC >= 1)
ENSG00000079739.17	5451.99	-0.207101	0.283698	-0.730019	0.465378	0.662096	no diff
ENSG00000185483.13	1493.11	0.0412094	0.387999	0.106206	0.915419	0.960262	no diff
ENSG00000177452.7	14.8475	0.375606	0.625179	0.599792	0.548645	0.731297	no diff
ENSG00000228056.3	21.5172	-0.00113818	0.642007	-0.00177379	0.998585	0.999316	no diff
ENSG00000223949.8	16.5097	1.06569	0.628825	2.01796	0.043595	0.111943	no diff
ENSG00000158966.16	2924.14	-0.12789	0.357126	-0.358115	0.720257	0.8504	no diff
ENSG00000162437.15	3989.17	0.071721	0.30499	0.235158	0.814086	0.907949	no diff
ENSG00000162434.14	8524.1	0.751746	0.337791	2.22514	0.026072	0.0749384	no diff
ENSG00000233877.2	5.41711	0.523057	0.477629	1.58992	0.111853	NA	no diff
ENSG00000226891.9	34.4801	1.02899	0.652288	1.67232	0.0944611	0.210475	no diff
ENSG00000185031.6	3.87289	0.513379	0.475147	1.45155	0.146626	NA	no diff
ENSG00000199135.1	17.696	0.67698	0.60964	1.15881	0.246534	0.432688	no diff
ENSG00000288804.1	34.0261	0.970945	0.64209	1.63655	0.101725	0.223084	no diff
ENSG00000162433.15	6950.74	0.487309	0.316753	1.53834	0.123966	0.260234	no diff
ENSG00000116675.16	2778.73	0.0201741	0.359112	0.0561774	0.955201	0.979039	no diff
ENSG00000229294.1	10.1158	0.102053	0.54166	0.18607	0.85239	0.928417	no diff
ENSG00000290094.1	6.69878	0.626717	0.509281	1.8199	0.0687736	NA	no diff
ENSG00000213625.9	4664.41	2.08151	0.352142	5.90808	3.46128e-09	1.00414e-07	up (padj < 0.05, log2FC >= 1)
ENSG00000116678.20	1595.82	1.91238	0.400935	4.76599	1.87928e-06	2.62087e-05	up (padj < 0.05, log2FC >= 1)
ENSG00000224570.1	9.79609	0.85847	0.563413	2.28685	0.0222046	0.0663066	no diff
ENSG00000184588.18	240.846	0.214865	0.565406	0.379752	0.704129	0.840322	no diff
ENSG00000118473.23	18.3445	0.558941	0.601829	0.949886	0.34217	0.542589	no diff
ENSG00000152763.17	535.336	-0.642477	0.465208	-1.3819	0.167002	0.325677	no diff
ENSG00000198160.15	6908.46	0.815235	0.369431	2.2062	0.0273701	0.0778238	no diff
ENSG00000289394.1	130.143	0.94111	0.634741	1.47569	0.140027	0.284906	no diff
ENSG00000116704.8	2604.18	2.00439	0.309106	6.48245	9.02475e-11	3.86791e-09	up (padj < 0.05, log2FC >= 1)
ENSG00000275678.1	4.11374	0.514752	0.475451	1.4758	0.139997	NA	no diff
ENSG00000162594.17	5.54546	0.202672	0.492138	0.415085	0.67808	NA	no diff
ENSG00000081985.14	766.433	1.29149	0.441883	2.91992	0.00350125	0.0150663	up (padj < 0.05, log2FC >= 1)
ENSG00000142864.15	102640	0.289611	0.258507	1.1203	0.262585	0.453291	no diff
ENSG00000235200.5	9.00766	-0.0578828	0.52488	-0.111856	0.910938	0.95748	no diff
ENSG00000116717.13	8514.17	0.45928	0.280824	1.63541	0.101964	0.223447	no diff
ENSG00000172380.6	13962	0.971164	0.361839	2.68328	0.0072904	0.0273564	no diff
ENSG00000232284.9	167.719	0.75485	0.489809	1.53953	0.123675	0.259691	no diff
ENSG00000162595.8	66.8605	0.314339	0.696641	0.448889	0.653512	0.807729	no diff
ENSG00000116729.14	9668.41	2.06225	0.287189	7.17925	7.00963e-13	4.92697e-11	up (padj < 0.05, log2FC >= 1)
ENSG00000234383.1	101.006	1.53358	0.67322	2.26701	0.0233897	0.068964	no diff
ENSG00000229133.1	24.7955	0.527739	0.695534	0.755267	0.450089	0.648319	no diff
ENSG00000116745.7	28.8476	-0.246704	0.653918	-0.386474	0.699146	0.837946	no diff
ENSG00000024526.17	6882.24	1.39252	0.384676	3.61828	0.00029657	0.00197829	up (padj < 0.05, log2FC >= 1)
ENSG00000233589.1	75.6731	4.00274	0.684433	5.90478	3.5312e-09	1.02201e-07	up (padj < 0.05, log2FC >= 1)
ENSG00000234264.1	62.6379	1.22592	0.690254	1.80283	0.0714154	0.168365	no diff
ENSG00000223883.2	12.7835	0.485569	0.576664	0.863942	0.387619	0.588425	no diff
ENSG00000033122.21	1065.61	0.572545	0.2956	1.93678	0.0527721	0.131339	no diff
ENSG00000270615.1	13.0985	0.325682	0.573963	0.565123	0.57199	0.749682	no diff
ENSG00000066557.6	2948.69	2.03676	0.434306	4.68454	2.80584e-06	3.7091e-05	up (padj < 0.05, log2FC >= 1)
ENSG00000244389.3	8.3314	0.706322	0.529941	2.01878	0.04351	0.111767	no diff
ENSG00000116754.14	18317.8	1.14214	0.304407	3.75147	0.000175803	0.00127391	up (padj < 0.05, log2FC >= 1)
ENSG00000228988.1	9.72006	0.202594	0.541749	0.372663	0.709399	0.843618	no diff
ENSG00000118454.13	6004.33	0.516101	0.295218	1.7481	0.0804465	0.185046	no diff
ENSG00000197568.15	759.102	-1.52283	0.350549	-4.34527	1.39103e-05	0.000145806	down (padj < 0.05, log2FC <= -1)
ENSG00000226088.1	26.6315	-0.15933	0.647343	-0.249819	0.802727	0.901607	no diff
ENSG00000116761.12	761.759	2.4535	0.414008	5.91845	3.24999e-09	9.56991e-08	up (padj < 0.05, log2FC >= 1)
ENSG00000050628.21	149.976	1.22653	0.554671	2.2052	0.0274399	0.0779682	no diff
ENSG00000235079.1	25.768	1.93933	0.674183	3.91776	8.93748e-05	0.000714098	up (padj < 0.05, log2FC >= 1)
ENSG00000132485.14	7163.95	1.84157	0.367766	5.00489	5.58939e-07	9.05231e-06	up (padj < 0.05, log2FC >= 1)
ENSG00000207721.1	16.0866	1.19672	0.615696	2.92522	0.00344214	0.0148614	up (padj < 0.05, log2FC >= 1)
ENSG00000229956.11	80.9559	0.148994	0.696322	0.213246	0.831135	0.916607	no diff
ENSG00000172260.15	60.537	0.385458	0.644031	0.593059	0.553142	0.734566	no diff
ENSG00000233994.2	19.6542	1.45094	0.690859	2.15374	0.0312603	0.0859738	no diff
ENSG00000162620.16	71.5767	-0.403997	0.696769	-0.587726	0.556716	0.737332	no diff
ENSG00000254685.8	400.513	1.02153	0.516049	1.97718	0.048021	0.121552	no diff
ENSG00000178965.14	5.55971	0.521528	0.477058	1.59723	0.110214	NA	no diff
ENSG00000116791.14	2503.34	1.85535	0.377316	4.91423	8.91327e-07	1.35858e-05	up (padj < 0.05, log2FC >= 1)
ENSG00000162623.16	3570.25	0.865987	0.366152	2.36453	0.0180531	0.0562112	no diff
ENSG00000162624.16	19.1975	0.464137	0.599037	0.786129	0.431792	0.631422	no diff
ENSG00000137968.17	1073.01	1.92824	0.367821	5.23877	1.61652e-07	3.04736e-06	up (padj < 0.05, log2FC >= 1)
ENSG00000213579.3	8.20955	0.744544	0.539225	2.06316	0.0390973	NA	no diff
ENSG00000293044.1	10.4945	0.400203	0.558871	0.727558	0.466884	0.663192	no diff
ENSG00000117054.15	4318.5	1.0139	0.371351	2.72947	0.00634359	0.0244109	up (padj < 0.05, log2FC >= 1)
ENSG00000137955.16	7275.95	1.80444	0.373381	4.83014	1.3644e-06	1.97678e-05	up (padj < 0.05, log2FC >= 1)
ENSG00000057468.7	132.297	0.521632	0.691966	0.747351	0.454852	0.652429	no diff
ENSG00000225605.3	19.3619	0.239802	0.592368	0.400452	0.688824	0.831203	no diff
ENSG00000230027.2	8.05171	0.72316	0.534162	2.02667	0.0426966	NA	no diff
ENSG00000184005.12	921.15	1.93741	0.417067	4.64049	3.47577e-06	4.4628e-05	up (padj < 0.05, log2FC >= 1)
ENSG00000223905.1	10.383	-0.154931	0.536647	-0.301811	NA	NA	no diff
ENSG00000226415.1	1091.66	0.805764	0.336971	2.39076	0.0168135	0.0532615	no diff
ENSG00000117069.15	282.466	0.353501	0.68067	0.517499	0.604808	0.773532	no diff
ENSG00000230498.3	8.42761	0.752966	0.541126	2.08574	0.0370025	0.0978921	no diff
ENSG00000142892.15	4090.84	1.97377	0.425058	4.63891	3.50256e-06	4.49017e-05	up (padj < 0.05, log2FC >= 1)
ENSG00000226084.5	1547.34	0.00231884	0.391775	0.00591887	0.995277	0.99787	no diff
ENSG00000289212.1	41.7099	0.951982	0.653993	1.51501	0.129769	0.269156	no diff
ENSG00000154027.19	94.5549	0.145446	0.694706	0.208753	0.834641	0.91825	no diff
ENSG00000036549.13	6396.35	1.20531	0.358878	3.35752	0.000786442	0.00440913	up (padj < 0.05, log2FC >= 1)
ENSG00000077254.14	5585.68	1.40644	0.359949	3.9059	9.38755e-05	0.000744018	up (padj < 0.05, log2FC >= 1)
ENSG00000180488.17	2602.17	1.1571	0.310033	3.73154	0.000190312	0.00135903	up (padj < 0.05, log2FC >= 1)
ENSG00000219201.4	1197.07	-0.372725	0.444253	-0.839266	0.40132	0.601711	no diff
ENSG00000235613.2	83.6897	-0.178067	0.695461	-0.257003	0.797176	0.89835	no diff
ENSG00000235927.4	237.451	-0.712812	0.440375	-1.61947	0.105347	0.229368	no diff
ENSG00000162614.19	906.265	-0.133916	0.334458	-0.400406	0.688857	0.831203	no diff
ENSG00000162613.18	22871.1	1.81781	0.305467	5.94958	2.68835e-09	8.14484e-08	up (padj < 0.05, log2FC >= 1)
ENSG00000162616.9	1822.74	1.64632	0.420471	3.9122	9.14604e-05	0.000728161	up (padj < 0.05, log2FC >= 1)
ENSG00000273338.1	27.6656	-0.092075	0.685759	-0.134906	0.892686	0.949335	no diff
ENSG00000237413.5	20.358	-0.382085	0.578169	-0.750038	NA	NA	no diff
ENSG00000122420.10	19.6438	1.50877	0.647282	3.35826	0.000784345	0.00440038	up (padj < 0.05, log2FC >= 1)
ENSG00000137959.17	220.719	-2.80495	0.503411	-5.58914	2.28195e-08	5.45561e-07	down (padj < 0.05, log2FC <= -1)
ENSG00000137965.11	23.4231	-0.171403	0.589808	-0.300037	NA	NA	no diff
ENSG00000117114.21	7569.67	1.17728	0.282194	4.1714	3.02731e-05	0.000285501	up (padj < 0.05, log2FC >= 1)
ENSG00000227288.3	149.717	-0.839764	0.515681	-1.63059	0.102976	0.225304	no diff
ENSG00000236268.6	13.5075	-0.0296567	0.562778	-0.0529145	NA	NA	no diff
ENSG00000233008.8	205.378	0.353771	0.523951	0.674891	0.499745	0.692048	no diff
ENSG00000137941.17	2626.67	0.510847	0.337876	1.51179	0.130587	0.270283	no diff
ENSG00000233061.1	28.1385	0.657675	0.625566	1.08261	0.278981	0.4729	no diff
ENSG00000271576.2	256.281	2.16149	0.673996	3.20959	0.00132926	0.00683407	up (padj < 0.05, log2FC >= 1)
ENSG00000142875.21	3499.58	0.755881	0.358395	2.10866	0.0349743	0.093869	no diff
ENSG00000213540.3	40.2523	2.84831	0.695887	4.94218	7.72531e-07	1.19754e-05	up (padj < 0.05, log2FC >= 1)
ENSG00000226970.2	9.96148	0.937417	0.653204	1.48067	0.138694	0.282709	no diff
ENSG00000203943.9	101.392	-0.185251	0.611072	-0.303329	0.761639	0.875401	no diff
ENSG00000285361.1	32.6237	-0.307646	0.660368	-0.479464	0.631609	0.791715	no diff
ENSG00000117133.11	7032.13	1.13194	0.335741	3.37073	0.000749696	0.00423496	up (padj < 0.05, log2FC >= 1)
ENSG00000174021.12	2505.4	-1.11982	0.309627	-3.61719	0.000297816	0.00198498	down (padj < 0.05, log2FC <= -1)
ENSG00000122432.19	124.744	0.791981	0.57237	1.38034	0.167481	0.326358	no diff
ENSG00000117151.13	387.132	1.68452	0.489163	3.43824	0.000585519	0.00345926	up (padj < 0.05, log2FC >= 1)
ENSG00000284882.2	50.6892	-0.0690898	0.682525	-0.101586	0.919085	0.961982	no diff
ENSG00000289881.1	89.9344	0.18724	0.618043	0.302886	0.761977	0.875707	no diff
ENSG00000180869.4	6.47188	0.600175	0.501671	1.76901	0.076892	NA	no diff
ENSG00000117155.17	5128.36	1.37492	0.377428	3.6413	0.000271261	0.00183181	up (padj < 0.05, log2FC >= 1)
ENSG00000171517.6	1354.02	-0.927958	0.340722	-2.72406	0.00644849	0.024719	no diff
ENSG00000153898.13	1283.63	2.25633	0.353478	6.37881	1.78465e-10	7.2689e-09	up (padj < 0.05, log2FC >= 1)
ENSG00000162643.13	192.24	0.948603	0.650179	1.45243	0.146383	0.294456	no diff
ENSG00000055732.13	1985.08	2.26859	0.309221	7.33337	2.24443e-13	1.74732e-11	up (padj < 0.05, log2FC >= 1)
ENSG00000280099.1	111.37	-0.224245	0.694647	-0.3243	0.745711	0.866035	no diff
ENSG00000097096.10	1768.69	-0.665489	0.317234	-2.09797	0.0359077	0.0956541	no diff
ENSG00000162642.14	4583	1.44667	0.358611	4.03263	5.51571e-05	0.000473785	up (padj < 0.05, log2FC >= 1)
ENSG00000142867.14	1850.04	1.3527	0.383792	3.52298	0.00042672	0.00267595	up (padj < 0.05, log2FC >= 1)
ENSG00000223653.6	144.256	0.442135	0.51191	0.863245	0.388003	0.588813	no diff
ENSG00000153904.21	10395.7	-0.0685857	0.271347	-0.252762	0.800452	0.900278	no diff
ENSG00000282057.1	103.163	2.1705	0.682405	3.19483	0.00139913	0.00713663	up (padj < 0.05, log2FC >= 1)
ENSG00000272691.1	11.6801	0.999622	0.588361	2.54019	0.0110793	0.0383889	no diff
ENSG00000142871.18	4936.9	1.77605	0.362469	4.89755	9.7041e-07	1.4655e-05	up (padj < 0.05, log2FC >= 1)
ENSG00000230285.1	9.03968	0.783193	0.547815	2.15551	0.0311222	0.0857281	no diff
ENSG00000117174.11	7500.34	-0.33186	0.321066	-1.03368	0.301287	0.499189	no diff
ENSG00000171502.15	289.87	-0.0178839	0.514564	-0.0347646	0.972267	0.98748	no diff
ENSG00000285210.1	12.1409	0.996015	0.587672	2.55459	0.0106312	0.0371135	no diff
ENSG00000122417.16	2110.33	0.94298	0.336878	2.79865	0.00513169	0.0205043	no diff
ENSG00000137975.8	32.8004	-0.216329	0.69026	-0.316681	0.751486	0.869735	no diff
ENSG00000016602.9	9.91861	-0.0126707	0.540392	-0.0234447	NA	NA	no diff
ENSG00000236915.3	126.662	0.34292	0.687752	0.496713	0.619391	0.78387	no diff
ENSG00000097033.15	7645.68	0.217202	0.291246	0.745752	0.455817	0.653432	no diff
ENSG00000183291.18	6992.41	2.04038	0.364493	5.59483	2.20837e-08	5.30031e-07	up (padj < 0.05, log2FC >= 1)
ENSG00000153936.18	4746.4	2.54888	0.3633	7.01126	2.36187e-12	1.46359e-10	up (padj < 0.05, log2FC >= 1)
ENSG00000267734.1	36.1407	-0.10421	0.666481	-0.157306	0.875003	0.940614	no diff
ENSG00000235251.2	17.1485	1.63083	0.662645	3.12482	0.00177915	0.00871542	up (padj < 0.05, log2FC >= 1)
ENSG00000225568.1	606.343	0.60948	0.402885	1.51236	0.130442	0.270076	no diff
ENSG00000267272.5	55.1706	1.0389	0.662291	1.6365	0.101735	0.223085	no diff
ENSG00000284240.1	9.2705	0.79018	0.549294	2.17574	0.0295747	0.0824533	no diff
ENSG00000143013.13	8408.21	-0.911598	0.233923	-3.89713	9.73386e-05	0.000767263	no diff
ENSG00000227290.2	11.5384	0.987213	0.586358	2.5195	0.011752	0.0402102	no diff
ENSG00000237505.8	93.5981	0.0132589	0.613289	0.0216218	0.98275	0.992065	no diff
ENSG00000065243.20	7786.16	1.57626	0.328516	4.79678	1.61236e-06	2.28752e-05	up (padj < 0.05, log2FC >= 1)
ENSG00000241975.1	32.8548	2.39093	0.689312	4.45017	8.58028e-06	9.59906e-05	up (padj < 0.05, log2FC >= 1)
ENSG00000137947.12	3266.49	1.99086	0.409483	4.85772	1.18744e-06	1.74647e-05	up (padj < 0.05, log2FC >= 1)
ENSG00000137944.18	1346.11	1.53125	0.467347	3.27261	0.00106558	0.00567411	up (padj < 0.05, log2FC >= 1)
ENSG00000213516.10	1862.96	0.800879	0.360534	2.2209	0.026358	0.0756368	no diff
ENSG00000117226.12	44.807	-0.24831	0.695092	-0.360428	0.718527	0.849538	no diff
ENSG00000117228.11	8.16885	0.741445	0.538507	2.05697	0.0396892	NA	no diff
ENSG00000234518.2	591.566	2.27825	0.663715	3.42784	NA	NA	no diff
ENSG00000162645.13	128.709	0.717251	0.690681	1.03215	0.302	0.499832	no diff
ENSG00000289582.1	40.6685	-0.167848	0.666349	-0.254836	0.79885	0.899035	no diff
ENSG00000154451.15	7.22042	0.644044	0.513953	1.87415	0.0609096	NA	no diff
ENSG00000286548.1	69.2314	0.839344	0.686815	1.22095	0.222107	0.401856	no diff
ENSG00000197147.15	1836.45	2.38698	0.365313	6.5296	6.59472e-11	2.91168e-09	up (padj < 0.05, log2FC >= 1)
ENSG00000231999.8	313.868	0.493986	0.495688	0.995985	0.319257	0.518659	no diff
ENSG00000171488.15	2509.29	2.83633	0.344443	8.2286	1.89409e-16	2.91228e-14	up (padj < 0.05, log2FC >= 1)
ENSG00000231613.1	3.49547	0.510919	0.474598	1.41061	0.15836	NA	no diff
ENSG00000272931.1	73.8083	-0.228171	0.696279	-0.330068	0.741349	0.86317	no diff
ENSG00000171492.14	1802.15	1.91091	0.342867	5.57088	2.53457e-08	5.99836e-07	up (padj < 0.05, log2FC >= 1)
ENSG00000272672.1	5.43892	0.524843	0.478222	1.59416	0.110901	NA	no diff
ENSG00000252797.1	15.2478	-0.5359	0.570498	-1.25571	0.209221	0.384453	no diff
ENSG00000228175.3	422.152	0.0371065	0.47061	0.0788443	0.937156	0.970829	no diff
ENSG00000162664.17	12128.8	-0.88736	0.301893	-2.93966	0.00328573	0.0143244	no diff
ENSG00000287015.1	4.76094	0.51774	0.476109	1.53402	0.125025	NA	no diff
ENSG00000143032.8	183.952	-0.422219	0.665349	-0.637545	0.52377	0.711755	no diff
ENSG00000233593.12	1732.79	-0.911175	0.36998	-2.46349	0.0137591	0.0455225	no diff
ENSG00000285532.2	12.4806	1.07072	0.599229	2.65461	0.00793997	0.0293599	up (padj < 0.05, log2FC >= 1)
ENSG00000225446.3	36.7043	0.722423	0.634929	1.17355	0.240577	0.425236	no diff
ENSG00000232882.1	374.558	0.956564	0.681655	1.39498	0.163022	0.319894	no diff
ENSG00000122482.22	8767.5	1.29384	0.368621	3.50868	0.000450345	0.00279771	up (padj < 0.05, log2FC >= 1)
ENSG00000162669.16	425.23	0.341927	0.505933	0.675528	0.499341	0.691604	no diff
ENSG00000097046.13	4085.1	1.55013	0.363243	4.26574	1.99239e-05	0.000199979	up (padj < 0.05, log2FC >= 1)
ENSG00000241318.3	14.7965	1.50776	0.667711	2.52025	0.0117273	0.0401502	up (padj < 0.05, log2FC >= 1)
ENSG00000203914.4	22.1553	0.80967	0.653035	1.27164	0.2035	0.376725	no diff
ENSG00000069702.11	1354.06	1.60468	0.359323	4.46374	8.05394e-06	9.12224e-05	up (padj < 0.05, log2FC >= 1)
ENSG00000289483.1	152.558	-0.844717	0.692842	-1.24912	0.211623	0.387544	no diff
ENSG00000172031.7	719.025	1.50905	0.469692	3.20849	0.00133436	0.00685028	up (padj < 0.05, log2FC >= 1)
ENSG00000230667.7	68.0175	0.200447	0.637608	0.313994	0.753526	0.870935	no diff
ENSG00000189195.15	415.808	0.359674	0.426487	0.843192	0.399121	0.599599	no diff
ENSG00000273487.1	34.4007	-1.26616	0.669417	-2.68677	0.00721471	0.0271224	down (padj < 0.05, log2FC <= -1)
ENSG00000174842.17	707.231	1.59549	0.493866	3.22507	0.00125941	0.00651857	up (padj < 0.05, log2FC >= 1)
ENSG00000122484.9	2529.23	-0.0626803	0.25908	-0.241936	0.80883	0.90569	no diff
ENSG00000162676.13	692.776	-0.232013	0.460264	-0.504178	0.614136	0.780418	no diff
ENSG00000067208.17	7145.59	-0.261317	0.281462	-0.928449	0.353175	0.554379	no diff
ENSG00000225505.1	35.8439	-1.1632	0.675785	-1.75406	0.0794204	0.183199	no diff
ENSG00000223896.2	23.0296	0.0176823	0.596521	0.0295643	0.976415	0.989771	no diff
ENSG00000122406.14	196743	-0.284928	0.372639	-0.764693	0.444455	0.642817	no diff
ENSG00000154511.12	834.044	2.29362	0.432211	5.29957	1.16074e-07	2.27533e-06	up (padj < 0.05, log2FC >= 1)
ENSG00000207523.1	60.1496	0.930019	0.678485	1.38132	0.16718	0.325922	no diff
ENSG00000293223.1	10.7625	0.923718	0.57554	2.4107	0.0159219	0.0510485	no diff
ENSG00000289544.1	26.4753	0.55705	0.622151	0.902945	0.366555	0.56739	no diff
ENSG00000143033.18	6128.94	2.14984	0.385602	5.57135	2.52779e-08	5.99097e-07	up (padj < 0.05, log2FC >= 1)
ENSG00000117500.13	3948.07	2.38996	0.396668	6.0196	1.74854e-09	5.53614e-08	up (padj < 0.05, log2FC >= 1)
ENSG00000122483.18	3681.88	-0.931974	0.287126	-3.24616	0.00116972	0.00614221	no diff
ENSG00000223745.8	393.791	-0.413244	0.485035	-0.852348	0.394021	0.594426	no diff
ENSG00000117505.13	16154.1	1.12792	0.327134	3.44724	0.00056635	0.00337029	up (padj < 0.05, log2FC >= 1)
ENSG00000137942.18	7203.01	1.23583	0.322789	3.82783	0.000129276	0.00097916	up (padj < 0.05, log2FC >= 1)
ENSG00000137936.18	893.906	-0.953433	0.372851	-2.55783	0.0105327	0.0368531	no diff
ENSG00000224093.7	95.3799	0.912703	0.686357	1.32149	0.186336	0.35349	no diff
ENSG00000211575.3	26.0004	0.647816	0.664635	0.974278	0.329919	0.5298	no diff
ENSG00000260464.1	117.034	0.218622	0.552287	0.395601	0.692399	0.833474	no diff
ENSG00000067334.14	8634.31	1.40437	0.392028	3.58049	0.000342951	0.00223318	up (padj < 0.05, log2FC >= 1)
ENSG00000023909.10	2237.73	0.57599	0.312415	1.8435	0.0652555	0.156304	no diff
ENSG00000198691.14	33.8406	-0.00929537	0.615825	-0.0150943	0.987957	0.994424	no diff
ENSG00000137962.13	3001.81	1.42668	0.325556	4.38116	1.18047e-05	0.000126264	up (padj < 0.05, log2FC >= 1)
ENSG00000286692.1	11.6945	0.99153	0.587035	2.53112	0.01137	0.0392031	no diff
ENSG00000117528.14	7146.69	1.42786	0.361497	3.94839	7.86789e-05	0.000640497	up (padj < 0.05, log2FC >= 1)
ENSG00000117525.14	803.968	1.96073	0.522278	3.74438	0.000180839	0.00130349	up (padj < 0.05, log2FC >= 1)
ENSG00000288736.2	68.4919	0.370509	0.683459	0.537135	0.591174	0.76448	no diff
ENSG00000293271.1	210.82	0.0450676	0.517155	0.0871487	0.930553	0.967307	no diff
ENSG00000143036.17	390.242	1.58701	0.487227	3.25169	0.00114721	0.00603817	up (padj < 0.05, log2FC >= 1)
ENSG00000117519.16	25253	1.16578	0.334792	3.48133	0.000498922	0.00303511	up (padj < 0.05, log2FC >= 1)
ENSG00000235501.8	1834.63	-0.162249	0.314829	-0.515372	0.606293	0.774706	no diff
ENSG00000172339.10	1099.88	1.5601	0.457946	3.40304	0.000666394	0.00383664	up (padj < 0.05, log2FC >= 1)
ENSG00000152078.10	1579	2.23013	0.376542	5.91834	3.25208e-09	9.56991e-08	up (padj < 0.05, log2FC >= 1)
ENSG00000271092.5	28.5013	-0.0622201	0.689116	-0.0905697	0.927835	0.966106	no diff
ENSG00000231992.1	17.282	-0.00946124	0.613673	-0.0153939	0.987718	0.994342	no diff
ENSG00000226026.7	78.2273	0.181456	0.694857	0.259941	0.79491	0.897037	no diff
ENSG00000122481.17	299.546	0.121636	0.510043	0.238446	0.811535	0.90709	no diff
ENSG00000228852.6	19.403	0.101292	0.590383	0.169882	NA	NA	no diff
ENSG00000287919.1	15.0399	-0.0886099	0.512824	-0.177398	0.859196	0.932875	no diff
ENSG00000228502.1	93.3025	1.28421	0.578711	2.21302	0.0268963	0.0767961	no diff
ENSG00000137970.7	7443.29	-0.107207	0.38808	-0.276264	0.782346	0.88923	no diff
ENSG00000117569.20	3342.54	1.79329	0.439518	4.07595	4.58276e-05	0.000406859	up (padj < 0.05, log2FC >= 1)
ENSG00000188641.14	1333.65	1.03958	0.348388	2.98327	0.00285182	0.0127722	up (padj < 0.05, log2FC >= 1)
ENSG00000228057.1	21.7765	0.908394	0.696799	1.29406	0.195645	0.365706	no diff
ENSG00000270911.1	17.7762	1.45225	0.642662	3.24626	0.00116934	0.00614153	up (padj < 0.05, log2FC >= 1)
ENSG00000225206.12	11.8192	0.701208	0.582876	1.36366	0.172674	0.334168	no diff
ENSG00000162627.17	2213.17	0.56453	0.380321	1.48407	0.137789	0.281171	no diff
ENSG00000099260.12	52.1288	-0.428286	0.672464	-0.661657	0.508191	0.699179	no diff
ENSG00000156869.14	744.304	3.04933	0.457598	6.64639	3.00377e-11	1.43487e-09	up (padj < 0.05, log2FC >= 1)
ENSG00000162688.17	3243.99	2.2556	0.360375	6.25533	3.96678e-10	1.48534e-08	up (padj < 0.05, log2FC >= 1)
ENSG00000228084.3	81.2816	0.296093	0.682128	0.430727	0.666667	0.816889	no diff
ENSG00000117620.15	641.356	1.71989	0.465928	3.68647	0.000227382	0.00158063	up (padj < 0.05, log2FC >= 1)
ENSG00000283761.1	142.198	0.625186	0.633836	0.983013	0.325601	0.525425	no diff
ENSG00000288826.1	95.2683	3.4589	0.691193	5.33187	9.72047e-08	1.9553e-06	up (padj < 0.05, log2FC >= 1)
ENSG00000156875.14	483.076	1.97482	0.602721	3.26248	0.00110444	0.00584936	up (padj < 0.05, log2FC >= 1)
ENSG00000156876.10	3014.17	1.61413	0.335303	4.81243	1.4911e-06	2.13518e-05	up (padj < 0.05, log2FC >= 1)
ENSG00000226952.1	8.24316	0.741322	0.538453	2.06087	0.0393155	NA	no diff
ENSG00000122435.11	1591.86	1.04814	0.37583	2.78797	0.00530399	0.0210695	up (padj < 0.05, log2FC >= 1)
ENSG00000122477.14	67.5196	0.00464589	0.675044	0.00688445	0.994507	0.997792	no diff
ENSG00000137992.15	2806.57	-0.30402	0.329349	-0.923145	0.355932	0.557045	no diff
ENSG00000285530.1	36.4146	0.32135	0.665548	0.478776	0.632098	0.792087	no diff
ENSG00000230287.3	29.2193	-0.0370326	0.659525	-0.0562769	0.955121	0.979039	no diff
ENSG00000224616.5	456.486	-0.134319	0.529387	-0.253787	0.79966	0.899681	no diff
ENSG00000137996.13	4868.35	0.984126	0.310104	3.1731	0.00150821	0.00760475	no diff
ENSG00000079335.20	1050.86	0.829646	0.31413	2.64078	0.00827144	0.0303529	no diff
ENSG00000234332.1	80.4746	0.905324	0.670854	1.34403	0.178939	0.343265	no diff
ENSG00000181656.7	38.1372	-0.704506	0.689678	-1.07364	0.282982	0.477315	no diff
ENSG00000162694.14	1457.77	2.84647	0.452923	6.27298	3.54193e-10	1.34676e-08	up (padj < 0.05, log2FC >= 1)
ENSG00000273204.1	43.0793	0.460674	0.631223	0.729292	0.465823	0.662334	no diff
ENSG00000162695.12	4628.61	2.4503	0.31553	7.76267	8.31579e-15	8.93348e-13	up (padj < 0.05, log2FC >= 1)
ENSG00000230946.3	57.3487	0.259788	0.681723	0.377957	0.705463	0.841024	no diff
ENSG00000117543.22	3237.67	0.545239	0.38871	1.4024	0.160796	0.31651	no diff
ENSG00000235795.1	9.12632	0.246715	0.537133	0.460653	0.645048	0.80178	no diff
ENSG00000233184.9	218.606	0.547851	0.619967	0.892561	0.372092	0.573477	no diff
ENSG00000225938.3	80.5139	0.548375	0.655395	0.833119	0.404777	0.605376	no diff
ENSG00000170989.10	906.441	2.00833	0.30935	6.4894	8.6176e-11	3.71933e-09	up (padj < 0.05, log2FC >= 1)
ENSG00000183298.5	562.932	-0.200648	0.449572	-0.446395	0.655312	0.808981	no diff
ENSG00000185946.16	1701.59	1.02423	0.313533	3.26623	0.00108989	0.00577855	up (padj < 0.05, log2FC >= 1)
ENSG00000240038.8	27.1316	2.03685	0.678389	4.03438	5.47475e-05	0.000471254	up (padj < 0.05, log2FC >= 1)
ENSG00000227850.1	13.3029	1.29069	0.632299	2.66095	0.00779209	0.0288868	up (padj < 0.05, log2FC >= 1)
ENSG00000232952.1	205.396	1.44541	0.683831	2.10412	0.0353681	0.0946574	no diff
ENSG00000198890.9	3376.8	-0.0310684	0.254748	-0.121958	0.902932	0.953778	no diff
ENSG00000162631.20	15.1128	1.22917	0.619846	2.92756	0.00341632	0.014781	up (padj < 0.05, log2FC >= 1)
ENSG00000224550.1	5.41247	0.545622	0.518027	1.25023	0.211214	NA	no diff
ENSG00000134215.16	1090.11	0.34406	0.33336	1.03206	0.302046	0.499832	no diff
ENSG00000085491.17	294.673	0.136791	0.672467	0.20309	0.839065	0.921058	no diff
ENSG00000162636.16	3190.7	-0.0804605	0.28969	-0.277749	0.781205	0.888466	no diff
ENSG00000162639.16	10.2822	-0.108096	0.532783	-0.209576	0.833999	0.918046	no diff
ENSG00000290126.1	162.409	0.605062	0.691553	0.869507	0.38457	0.585373	no diff
ENSG00000134186.12	14689.4	-0.243323	0.358468	-0.678831	0.497245	0.68975	no diff
ENSG00000143107.10	260.403	0.691291	0.510576	1.3527	0.17615	0.339321	no diff
ENSG00000116266.11	2098.12	1.68723	0.408437	4.12773	3.66364e-05	0.00033668	up (padj < 0.05, log2FC >= 1)
ENSG00000162641.20	13.4512	0.658417	0.589846	1.21415	0.22469	0.404951	no diff
ENSG00000121957.15	2876.23	0.380295	0.333761	1.13934	0.25456	0.442828	no diff
ENSG00000121940.17	3028.69	1.41088	0.28529	4.94464	7.62848e-07	1.18403e-05	up (padj < 0.05, log2FC >= 1)
ENSG00000085433.17	4436.7	1.97216	0.37418	5.26754	1.38261e-07	2.66147e-06	up (padj < 0.05, log2FC >= 1)
ENSG00000244716.3	2005.08	-0.128193	0.457594	-0.280181	0.779339	0.887205	no diff
ENSG00000197780.11	1698.15	-1.05822	0.353001	-2.99854	0.00271274	0.0122677	down (padj < 0.05, log2FC <= -1)
ENSG00000273382.1	392.8	-0.455984	0.406813	-1.12117	0.262215	0.452907	no diff
ENSG00000215717.7	2650.94	1.32259	0.36296	3.64257	0.000269933	0.00182485	up (padj < 0.05, log2FC >= 1)
ENSG00000251484.3	50.4223	-0.0291807	0.66764	-0.0437846	0.965076	0.984276	no diff
ENSG00000179902.13	27.8198	0.0668751	0.653654	0.102009	0.918749	0.961835	no diff
ENSG00000116299.17	203.362	0.770556	0.614477	1.25054	0.211102	0.38684	no diff
ENSG00000031698.13	19153	0.697848	0.271976	2.5657	0.0102968	0.0361875	no diff
ENSG00000143126.8	2086.13	0.173361	0.40743	0.42546	0.670501	0.819424	no diff
ENSG00000134222.16	4733.06	-1.24426	0.327089	-3.80486	0.000141882	0.00105738	down (padj < 0.05, log2FC <= -1)
ENSG00000221986.7	54.5467	0.224816	0.696172	0.321303	0.747981	0.867443	no diff
ENSG00000134243.12	12734.6	1.80893	0.3211	5.63194	1.7819e-08	4.3691e-07	up (padj < 0.05, log2FC >= 1)
ENSG00000143106.13	6333.91	1.34536	0.360288	3.73283	0.000189339	0.00135366	up (padj < 0.05, log2FC >= 1)
ENSG00000143028.9	297.55	0.501731	0.528577	0.948418	0.342917	0.543317	no diff
ENSG00000162650.17	856.889	-0.3263	0.436014	-0.748502	0.454158	0.651889	no diff
ENSG00000174151.15	930.799	0.395729	0.445076	0.888863	0.374077	0.575071	no diff
ENSG00000181754.7	301.095	0.957403	0.521684	1.83238	0.0668953	0.159698	no diff
ENSG00000156097.13	51.6417	0.458061	0.675937	0.670785	NA	NA	no diff
ENSG00000290117.1	248.71	0.305057	0.504051	0.62068	0.53481	0.720712	no diff
ENSG00000065135.12	12417.2	1.4846	0.370247	4.00808	6.12135e-05	0.0005159	up (padj < 0.05, log2FC >= 1)
ENSG00000134183.13	73.5285	1.12138	0.691986	1.62759	0.103612	0.226365	no diff
ENSG00000116337.20	2080.94	-0.257014	0.440174	-0.583997	0.559223	0.739448	no diff
ENSG00000168765.19	29.5119	0.44509	0.618092	0.721955	0.470322	0.66664	no diff
ENSG00000213366.13	52.3659	-0.206895	0.695718	-0.299609	0.764475	0.87739	no diff
ENSG00000134201.12	7.65208	0.69081	0.526222	1.962	0.0497621	NA	no diff
ENSG00000134202.12	2580.39	0.555419	0.376821	1.47369	0.140566	0.285719	no diff
ENSG00000184371.14	341.902	-0.645961	0.50629	-1.27702	0.201595	0.374161	no diff
ENSG00000168710.18	7492.5	0.305198	0.312662	0.976085	0.329022	0.528968	no diff
ENSG00000143093.15	3483.76	0.863316	0.35273	2.44701	0.0144045	0.0471985	no diff
ENSG00000291326.1	14.5444	0.235305	0.574445	0.404994	0.685482	0.829288	no diff
ENSG00000258634.3	654.718	0.292695	0.54676	0.534998	0.592652	0.765305	no diff
ENSG00000258673.2	26.8349	0.736549	0.624198	1.23871	0.215454	0.392708	no diff
ENSG00000197106.7	104.197	0.239771	0.695183	0.343447	0.731262	0.85707	no diff
ENSG00000224965.1	26.756	-0.823546	0.684617	-1.29831	0.194181	0.36404	no diff
ENSG00000116396.15	1073.15	-0.601292	0.437017	-1.37644	0.168685	0.328168	no diff
ENSG00000227963.2	151.42	-0.211942	0.594721	-0.356694	0.721321	0.85126	no diff
ENSG00000162775.17	7556.35	1.63271	0.302581	5.39483	6.85886e-08	1.43972e-06	up (padj < 0.05, log2FC >= 1)
ENSG00000224699.11	654.001	0.535345	0.359627	1.48836	0.136656	0.279624	no diff
ENSG00000168679.18	434.579	0.513732	0.688944	0.73924	0.459761	0.657172	no diff
ENSG00000273373.1	92.1411	0.664894	0.690621	0.955532	0.339309	0.539783	no diff
ENSG00000134248.14	4720.14	0.507027	0.40766	1.24346	0.213699	0.390406	no diff
ENSG00000177301.16	115.558	0.252245	0.598779	0.420701	0.673973	0.821667	no diff
ENSG00000177272.10	165.614	-0.157539	0.695431	-0.22733	0.820167	0.910675	no diff
ENSG00000143119.14	10.2975	0.873797	0.566294	2.32903	0.0198576	0.0606927	no diff
ENSG00000261654.1	32.2284	0.611928	0.630757	0.980768	0.326707	0.52652	no diff
ENSG00000232811.1	75.4233	0.273296	0.681759	0.397812	0.690769	0.832449	no diff
ENSG00000121931.16	1176.01	1.60082	0.40813	3.91948	8.87394e-05	0.00070975	up (padj < 0.05, log2FC >= 1)
ENSG00000273010.1	114.567	0.562191	0.568641	0.987084	0.323602	0.523378	no diff
ENSG00000156171.15	1597.4	1.46037	0.394446	3.70011	0.000215508	0.00150841	up (padj < 0.05, log2FC >= 1)
ENSG00000134255.16	2933.88	1.68721	0.367138	4.59334	4.362e-06	5.44224e-05	up (padj < 0.05, log2FC >= 1)
ENSG00000162777.17	65.422	1.1447	0.671203	1.77199	0.0763958	0.177638	no diff
ENSG00000064886.14	36.0895	-0.183264	0.615302	-0.305668	NA	NA	no diff
ENSG00000236040.1	4.99953	0.518659	0.47631	1.55349	0.120306	NA	no diff
ENSG00000134216.19	14.2497	0.103985	0.562578	0.183697	0.854252	0.929434	no diff
ENSG00000173947.14	147.893	0.174579	0.693839	0.250814	0.801958	0.901099	no diff
ENSG00000234020.1	6.0587	0.567366	0.491825	1.69654	0.0897842	NA	no diff
ENSG00000227179.7	10.6597	0.92272	0.575387	2.40478	0.0161822	0.0516341	no diff
ENSG00000085465.13	802.682	1.37057	0.543775	2.51502	0.0119025	0.040598	up (padj < 0.05, log2FC >= 1)
ENSG00000260948.1	75.4744	0.984665	0.69036	1.4294	0.15289	0.304308	no diff
ENSG00000233337.1	23.361	0.583362	0.611959	0.979653	0.327258	0.527061	no diff
ENSG00000243960.1	68.9196	0.585694	0.682377	0.850749	0.394909	0.595401	no diff
ENSG00000116455.14	6448.75	1.02926	0.301202	3.41674	0.000633751	0.0036771	up (padj < 0.05, log2FC >= 1)
ENSG00000199890.1	14.5027	0.0790642	0.56746	0.138104	0.890158	0.947952	no diff
ENSG00000116459.11	21757.6	0.791969	0.349555	2.26524	0.023498	0.069214	no diff
ENSG00000143110.12	188.373	0.264354	0.580493	0.455249	0.64893	0.804695	no diff
ENSG00000116473.15	5273.31	0.463437	0.365526	1.26769	0.204907	0.378853	no diff
ENSG00000231346.5	9.89711	0.0217828	0.576695	0.0378502	0.969807	0.98636	no diff
ENSG00000215867.4	17.9575	1.45563	0.642933	3.25541	0.00113229	0.0059737	up (padj < 0.05, log2FC >= 1)
ENSG00000197852.12	1403.65	-1.11453	0.446586	-2.49784	0.0124954	0.0421671	down (padj < 0.05, log2FC <= -1)
ENSG00000227811.3	176.425	-0.922968	0.540013	-1.7127	0.0867678	0.196771	no diff
ENSG00000284830.1	65.5837	-0.0723599	0.672342	-0.108065	0.913944	0.959253	no diff
ENSG00000064703.13	3312.13	1.87684	0.376658	4.98001	6.35815e-07	1.01701e-05	up (padj < 0.05, log2FC >= 1)
ENSG00000171385.11	247.647	0.0351383	0.47304	0.074268	0.940797	0.972664	no diff
ENSG00000143079.15	4916.17	0.0480437	0.389061	0.123484	0.901724	0.953419	no diff
ENSG00000283296.1	17.4195	0.122134	0.632798	0.191522	0.848116	0.926036	no diff
ENSG00000134245.18	196.646	0.486902	0.622042	0.78401	0.433034	0.632368	no diff
ENSG00000273483.1	33.0343	-0.0908762	0.646576	-0.141505	0.887471	0.946777	no diff
ENSG00000007341.19	2334.32	1.04731	0.341663	3.06465	0.00217928	0.010251	up (padj < 0.05, log2FC >= 1)
ENSG00000116489.13	14596.2	1.30562	0.395039	3.3034	0.000955192	0.00516341	up (padj < 0.05, log2FC >= 1)
ENSG00000235299.2	8.40137	0.749767	0.540389	2.08017	0.0375096	0.0989086	no diff
ENSG00000155363.19	3399.18	-0.0939338	0.442753	-0.212171	0.831974	0.917054	no diff
ENSG00000155366.17	16588.1	-0.810624	0.23835	-3.40111	0.000671129	0.00385938	no diff
ENSG00000155367.16	280.123	-0.342993	0.50734	-0.676377	0.498801	0.691247	no diff
ENSG00000261595.1	28.5224	2.36768	0.690822	4.0081	6.12096e-05	0.0005159	up (padj < 0.05, log2FC >= 1)
ENSG00000184599.14	14.75	0.0586873	0.569093	0.102379	NA	NA	no diff
ENSG00000215866.9	57.516	-0.104201	0.673362	-0.155674	0.87629	0.941175	no diff
ENSG00000224167.3	18.7688	-0.48618	0.654711	-0.791607	0.42859	0.628502	no diff
ENSG00000155380.13	29.1915	1.93839	0.68984	3.1385	0.00169815	0.0083888	up (padj < 0.05, log2FC >= 1)
ENSG00000238198.2	26.4128	0.0523512	0.603077	0.0863836	0.931162	0.967582	no diff
ENSG00000198799.12	2298.31	0.86034	0.334191	2.57391	0.0100557	0.0354922	no diff
ENSG00000081026.19	4083.39	-0.616744	0.301868	-2.04324	0.0410282	0.10648	no diff
ENSG00000232499.2	476.085	-2.04518	0.365421	-5.59792	2.16933e-08	5.21677e-07	down (padj < 0.05, log2FC <= -1)
ENSG00000116793.16	4512.8	0.79373	0.259417	3.0595	0.00221705	0.0103988	no diff
ENSG00000232450.1	112.008	1.7238	0.696525	2.53701	0.0111805	0.0386525	up (padj < 0.05, log2FC >= 1)
ENSG00000081019.14	2381.74	1.13174	0.333433	3.3934	0.000690301	0.00395208	up (padj < 0.05, log2FC >= 1)
ENSG00000231128.7	25.3411	1.89859	0.672229	3.87173	0.000108066	0.000838918	up (padj < 0.05, log2FC >= 1)
ENSG00000134242.16	48.6756	0.510977	0.695114	0.729145	0.465913	0.662386	no diff
ENSG00000226167.1	29.0675	0.0847245	0.652847	0.129016	0.897345	0.951512	no diff
ENSG00000188761.13	29.1627	2.18336	0.683687	4.20388	2.62379e-05	0.000253228	up (padj < 0.05, log2FC >= 1)
ENSG00000134262.14	1108.35	1.29245	0.367305	3.51729	0.000435977	0.00272358	up (padj < 0.05, log2FC >= 1)
ENSG00000118655.8	4101.23	1.46606	0.275086	5.32871	9.89132e-08	1.98157e-06	up (padj < 0.05, log2FC >= 1)
ENSG00000235527.7	62.4836	0.467435	0.67855	0.68299	0.494613	0.687304	no diff
ENSG00000163349.22	10785.7	0.0778374	0.343415	0.226653	0.820694	0.911014	no diff
ENSG00000116774.12	31.5514	2.35303	0.688472	4.39401	1.1128e-05	0.000120018	up (padj < 0.05, log2FC >= 1)
ENSG00000134207.17	115.776	-0.991356	0.692827	-1.47559	0.140053	0.284913	no diff
ENSG00000197323.12	5578.6	-0.0576294	0.335346	-0.171852	0.863554	0.935172	no diff
ENSG00000225650.2	23.6663	0.00773324	0.592241	0.0130449	NA	NA	no diff
ENSG00000236480.1	50.9502	0.0995823	0.696677	0.142525	0.886666	0.946286	no diff
ENSG00000116752.6	5163.59	0.995413	0.375437	2.65052	0.00803688	0.0296514	no diff
ENSG00000175984.16	724.964	-0.0210982	0.348559	-0.0605287	0.951735	0.977359	no diff
ENSG00000116748.22	37.5282	2.37723	0.688689	4.52278	6.1034e-06	7.21873e-05	up (padj < 0.05, log2FC >= 1)
ENSG00000213281.5	20116.7	1.05993	0.380272	2.78633	0.00533082	0.0211518	up (padj < 0.05, log2FC >= 1)
ENSG00000009307.17	74466.5	0.307168	0.290239	1.05829	0.289922	0.48569	no diff
ENSG00000201900.1	18.3676	0.794144	0.612849	1.41937	0.155792	0.308436	no diff
ENSG00000052723.12	5956.48	0.841914	0.327129	2.57327	0.0100744	0.0355529	no diff
ENSG00000134198.10	219.593	0.931025	0.680955	1.35919	0.174087	0.336268	no diff
ENSG00000134259.6	186.909	2.2912	0.676737	3.39361	0.000689767	0.00394994	up (padj < 0.05, log2FC >= 1)
ENSG00000173218.15	3014.16	1.35427	0.322714	4.19549	2.72286e-05	0.000260947	up (padj < 0.05, log2FC >= 1)
ENSG00000177551.5	750.606	-0.314393	0.385406	-0.815807	0.414611	0.615523	no diff
ENSG00000163393.13	758.527	0.428244	0.382513	1.11933	0.262999	0.453716	no diff
ENSG00000173212.5	47.8976	-0.167957	0.696755	-0.242091	0.80871	0.905598	no diff
ENSG00000287217.1	14.5929	0.0190462	0.567095	0.0335047	NA	NA	no diff
ENSG00000163399.16	20666.6	1.79753	0.326606	5.50205	3.75393e-08	8.41079e-07	up (padj < 0.05, log2FC >= 1)
ENSG00000203865.13	1244.18	1.66268	0.372826	4.45705	8.30954e-06	9.35574e-05	up (padj < 0.05, log2FC >= 1)
ENSG00000233154.6	10.7696	0.932093	0.577048	2.42097	0.0154793	0.0499746	no diff
ENSG00000224950.2	34.6333	0.280564	0.621245	0.44674	NA	NA	no diff
ENSG00000286276.1	5.64295	0.53967	0.483085	1.62964	0.103177	NA	no diff
ENSG00000116815.16	553.008	2.11642	0.487745	4.3304	1.4884e-05	0.000154695	up (padj < 0.05, log2FC >= 1)
ENSG00000177173.5	46.1244	1.68093	0.696609	2.45767	0.0139843	0.0460917	up (padj < 0.05, log2FC >= 1)
ENSG00000143061.18	1918.62	1.07474	0.515873	2.08038	0.0374906	0.0988963	no diff
ENSG00000272715.1	7.11546	0.0397878	0.508764	0.0780869	0.937759	NA	no diff
ENSG00000134247.10	5614.24	0.896344	0.486707	1.83995	0.0657753	0.15736	no diff
ENSG00000134256.13	219.014	0.926681	0.553866	1.66931	0.095056	0.211475	no diff
ENSG00000236137.1	100.121	0.49124	0.69521	0.701787	0.482812	0.677832	no diff
ENSG00000116830.12	6057.94	0.753196	0.353585	2.12978	0.0331901	0.0899734	no diff
ENSG00000134253.10	729.328	0.239255	0.406369	0.58871	0.556056	0.736885	no diff
ENSG00000134258.18	17.5644	1.41413	0.639172	3.20136	0.00136779	0.00700145	up (padj < 0.05, log2FC >= 1)
ENSG00000198162.12	42847.8	-2.3405	0.290885	-8.04832	8.39412e-16	1.14724e-13	down (padj < 0.05, log2FC <= -1)
ENSG00000279513.1	11.114	0.964016	0.582551	2.47406	0.0133589	0.0444771	no diff
ENSG00000226755.2	3.49547	0.510919	0.474598	1.41061	0.15836	NA	no diff
ENSG00000236866.5	28.5115	-0.383984	0.656296	-0.610431	0.541576	0.726343	no diff
ENSG00000183508.5	3717.28	1.85604	0.362694	5.1148	3.14066e-07	5.46417e-06	up (padj < 0.05, log2FC >= 1)
ENSG00000213262.3	7.78288	0.0834732	0.516998	0.159734	0.87309	NA	no diff
ENSG00000228217.1	12.0111	0.1817	0.603626	0.297429	0.766139	0.878357	no diff
ENSG00000196505.11	4473.63	0.235538	0.336515	0.699902	0.483989	0.678671	no diff
ENSG00000065183.16	6069.88	1.96729	0.43875	4.47896	7.50078e-06	8.5667e-05	up (padj < 0.05, log2FC >= 1)
ENSG00000155761.14	83.6881	1.07058	0.69086	1.55894	0.119011	0.251917	no diff
ENSG00000287980.1	8.7352	0.772773	0.545571	2.12686	0.0334313	0.0904977	no diff
ENSG00000092607.15	98.0856	1.39045	0.694425	2.03455	0.0418966	0.108426	no diff
ENSG00000116874.12	2002.72	0.728815	0.370407	1.96716	0.0491653	0.123939	no diff
ENSG00000224238.2	24.0756	-0.0478	0.600725	-0.0799456	NA	NA	no diff
ENSG00000223575.2	34.0376	-0.208785	0.610642	-0.353543	NA	NA	no diff
ENSG00000236804.1	21.1312	-0.173201	0.585726	-0.305781	0.759771	0.874112	no diff
ENSG00000231365.7	2019.08	0.340435	0.254427	1.33801	0.180892	0.3459	no diff
ENSG00000227056.2	8.74549	0.777779	0.546688	2.13408	0.0328364	0.0893098	no diff
ENSG00000227712.3	18.9655	0.675236	0.609305	1.17074	0.241704	0.426615	no diff
ENSG00000116882.15	14.6614	1.22595	0.619544	2.90829	0.00363416	0.0155107	up (padj < 0.05, log2FC >= 1)
ENSG00000203859.10	4.61153	0.517113	0.475971	1.52126	0.128195	NA	no diff
ENSG00000203855.7	5.54644	0.531548	0.480433	1.61119	0.107139	NA	no diff
ENSG00000240244.3	8.66717	0.772131	0.545445	2.1226	0.0337871	0.0912902	no diff
ENSG00000260941.1	11.3677	0.984413	0.585933	2.50904	0.0121059	0.0411519	no diff
ENSG00000198857.3	194.807	0.194468	0.55166	0.352419	0.724524	0.853313	no diff
ENSG00000143067.5	920.629	0.324435	0.489273	0.662849	0.507427	0.698712	no diff
ENSG00000092621.13	14871.5	-0.292342	0.348197	-0.839646	0.401107	0.601575	no diff
ENSG00000134250.21	6161.47	1.31608	0.411089	3.19953	0.00137654	0.00703891	up (padj < 0.05, log2FC >= 1)
ENSG00000265808.4	7255.6	1.47541	0.349901	4.21525	2.49502e-05	0.000243185	up (padj < 0.05, log2FC >= 1)
ENSG00000274642.1	225.525	-0.561828	0.577783	-0.974302	0.329907	0.5298	no diff
ENSG00000290569.1	85.757	-1.00187	0.609421	-1.65215	0.0985031	0.217588	no diff
ENSG00000270231.5	796.688	-0.562408	0.385311	-1.45988	0.144322	0.291494	no diff
ENSG00000275131.4	42.9895	-0.0316294	0.694386	-0.0455423	0.963675	0.983728	no diff
ENSG00000273136.9	426.456	-2.02783	0.358146	-5.66253	1.49159e-08	3.72914e-07	down (padj < 0.05, log2FC <= -1)
ENSG00000226067.7	690.073	0.521986	0.410926	1.2699	0.204121	0.377661	no diff
ENSG00000277610.1	36.6559	0.662328	0.636412	1.0564	0.290785	0.486619	no diff
ENSG00000290903.1	13.4623	-0.245086	0.631996	-0.400122	NA	NA	no diff
ENSG00000285215.3	19.5858	-0.202541	0.608054	-0.344141	NA	NA	no diff
ENSG00000290904.1	7.63221	0.162469	0.507046	0.317195	0.751095	NA	no diff
ENSG00000291135.1	9.19026	0.823201	0.556387	2.21385	0.0268388	0.0766712	no diff
ENSG00000234998.1	20.8037	0.028153	0.641162	0.0438995	0.964985	0.984276	no diff
ENSG00000233029.3	19.4991	1.66177	0.667664	3.26694	0.00108718	0.00576789	up (padj < 0.05, log2FC >= 1)
ENSG00000291123.1	75.0325	0.033136	0.696614	0.0475229	0.962096	0.982953	no diff
ENSG00000227193.2	51.168	0.802342	0.681572	1.17892	0.238429	0.422383	no diff
ENSG00000213244.3	220.66	0.253191	0.670193	0.377023	0.706157	0.841307	no diff
ENSG00000188610.12	2201.92	0.286764	0.345119	0.830847	0.40606	0.606465	no diff
ENSG00000171943.12	2747.1	-0.512639	0.344058	-1.49013	0.136189	0.27885	no diff
ENSG00000230806.1	18.3752	-0.414476	0.635953	-0.695359	0.48683	0.680793	no diff
ENSG00000227082.3	41.8433	0.405902	0.696132	0.578967	0.562612	0.742095	no diff
ENSG00000272583.2	205.764	-0.901539	0.59067	-1.53191	0.125544	0.262696	no diff
ENSG00000291141.1	134.571	-0.0112447	0.691556	-0.0162619	0.987025	0.994138	no diff
ENSG00000277702.1	152.26	-0.921843	0.554869	-1.66512	0.0958898	0.213059	no diff
ENSG00000206737.1	16.4705	0.139676	0.627157	0.220718	0.825312	0.91342	no diff
ENSG00000232721.3	110.328	0.051864	0.695247	0.0745439	0.940578	0.97256	no diff
ENSG00000223779.6	218.881	-1.37243	0.520948	-2.64122	0.00826091	0.030328	down (padj < 0.05, log2FC <= -1)
ENSG00000242352.2	7.88055	0.518041	0.546808	1.0266	0.304607	NA	no diff
ENSG00000265531.3	4.19568	0.515173	0.475544	1.48363	0.137907	NA	no diff
ENSG00000290735.1	12.6798	0.180362	0.560573	0.319622	0.749255	0.868266	no diff
ENSG00000273213.4	58.7716	1.49743	0.655827	2.26757	0.0233553	0.0688892	no diff
ENSG00000263513.6	76.6535	2.43126	0.689728	3.60748	0.000309187	0.00204416	up (padj < 0.05, log2FC >= 1)
ENSG00000289318.2	396.438	0.0133596	0.417934	0.0319653	0.9745	0.988661	no diff
ENSG00000270872.2	161.648	-0.503221	0.570728	-0.883343	0.377051	0.578294	no diff
ENSG00000207205.1	97.7898	0.84545	0.696792	1.20491	0.228239	0.409668	no diff
ENSG00000233586.1	14.6227	0.705068	0.596275	1.29548	0.195154	0.365146	no diff
ENSG00000266338.7	2490.78	-0.638959	0.334372	-1.91114	0.0559864	0.137911	no diff
ENSG00000227212.3	22.4366	0.739124	0.619133	1.26498	0.205878	0.380076	no diff
ENSG00000288905.2	18.7871	0.42146	0.69605	0.603466	0.546199	0.729507	no diff
ENSG00000196369.12	2164.61	-0.39805	0.330568	-1.20422	0.228503	0.409992	no diff
ENSG00000271644.1	25.2587	-0.471298	0.644577	-0.785362	0.432241	0.631757	no diff
ENSG00000215784.6	300.421	1.0659	0.513831	2.0714	0.0383218	0.100646	no diff
ENSG00000290867.1	243.423	-0.671816	0.548866	-1.22568	0.22032	0.399505	no diff
ENSG00000281571.2	228.85	-0.72018	0.44609	-1.61516	0.106276	0.230719	no diff
ENSG00000223612.3	130.636	-1.01627	0.602774	-1.69483	0.0901082	0.202851	no diff
ENSG00000276216.1	292.917	1.78841	0.664037	2.68212	0.00731574	0.027431	up (padj < 0.05, log2FC >= 1)
ENSG00000236140.1	21.376	0.0370655	0.589095	0.0628307	0.949901	0.976515	no diff
ENSG00000162825.18	1785.56	-1.33074	0.323484	-4.11459	3.87862e-05	0.000353138	down (padj < 0.05, log2FC <= -1)
ENSG00000234367.1	120.591	-1.17762	0.560493	-2.10751	0.0350732	0.0941123	no diff
ENSG00000286620.1	8.5669	0.771197	0.545263	2.11631	0.0343184	0.092411	no diff
ENSG00000270722.1	211.357	1.84734	0.682074	2.70537	0.00682291	0.0258629	up (padj < 0.05, log2FC >= 1)
ENSG00000287374.1	33.8151	0.176673	0.667735	0.26257	0.792882	0.895619	no diff
ENSG00000275064.1	17.0496	-0.206141	0.628807	-0.336897	0.736194	0.860141	no diff
ENSG00000291005.1	24.9384	0.935989	0.676497	1.40988	0.158577	0.313093	no diff
ENSG00000117262.19	1068.14	2.56446	0.52244	4.89515	9.82304e-07	1.47802e-05	up (padj < 0.05, log2FC >= 1)
ENSG00000174827.14	93.4284	0.327102	0.692572	0.470247	0.638179	0.796563	no diff
ENSG00000117281.16	82.2955	-0.437806	0.628566	-0.698119	0.485103	0.679498	no diff
ENSG00000265491.5	2884.25	-0.317396	0.308327	-1.02947	0.303261	0.501076	no diff
ENSG00000186141.10	6052.94	0.744753	0.272914	2.72873	0.00635795	0.0244432	no diff
ENSG00000186364.12	352.43	0.588313	0.542041	1.08399	0.278369	0.472058	no diff
ENSG00000131788.16	1579.79	-0.904376	0.412047	-2.19584	0.0281035	0.0793771	no diff
ENSG00000198483.13	24.4294	0.886555	0.629768	1.53093	0.125788	0.262914	no diff
ENSG00000143127.13	67.6943	2.55574	0.696455	4.15385	3.26934e-05	0.00030535	up (padj < 0.05, log2FC >= 1)
ENSG00000131779.11	1943.35	0.757094	0.364291	2.07781	0.0377267	0.0993806	no diff
ENSG00000293505.1	33.4356	0.555152	0.627972	0.893515	0.371581	0.572905	no diff
ENSG00000265241.8	2051.75	-0.302545	0.272255	-1.11128	0.266446	0.457645	no diff
ENSG00000234222.6	55.576	0.525244	0.673539	0.773361	0.439309	0.637682	no diff
ENSG00000271601.4	1863.59	-0.566388	0.316997	-1.78688	0.0739574	0.173229	no diff
ENSG00000272031.3	258.354	-0.721246	0.572726	-1.26233	0.20683	0.381304	no diff
ENSG00000121851.13	1258.19	-0.644975	0.374796	-1.72123	0.0852086	0.193771	no diff
ENSG00000265972.6	3680.22	1.84671	0.382949	4.81937	1.44014e-06	2.07308e-05	up (padj < 0.05, log2FC >= 1)
ENSG00000287190.1	168.912	1.12681	0.516945	2.17637	0.0295276	0.0823686	no diff
ENSG00000233396.9	220.515	0.770474	0.503359	1.52918	0.126219	0.263571	no diff
ENSG00000271425.9	1421.98	-1.68372	0.268018	-6.28235	3.33491e-10	1.27593e-08	down (padj < 0.05, log2FC <= -1)
ENSG00000264343.7	206.349	0.179527	0.53746	0.333946	0.73842	0.861309	no diff
ENSG00000276509.1	16.1031	-0.300828	0.609743	-0.521779	NA	NA	no diff
ENSG00000290578.1	195.807	0.550375	0.623954	0.879624	0.379063	0.580511	no diff
ENSG00000273768.1	66.3331	0.550182	0.670124	0.81535	0.414872	0.615726	no diff
ENSG00000287978.1	326.437	-0.229582	0.52946	-0.433749	0.664471	0.815651	no diff
ENSG00000291242.1	11.3982	0.825855	0.622467	1.4429	0.149049	0.298644	no diff
ENSG00000289321.1	37.4362	0.265158	0.670527	0.391897	0.695135	0.83567	no diff
ENSG00000276975.4	35.7046	0.361711	0.623741	0.576829	0.564055	0.743209	no diff
ENSG00000268043.9	1550.22	-0.115338	0.335329	-0.343961	0.730875	0.857028	no diff
ENSG00000244371.2	17.7748	0.62939	0.602644	1.09835	0.27205	0.464494	no diff
ENSG00000227242.4	7.27248	0.674056	0.522002	1.91828	0.055076	NA	no diff
ENSG00000225603.3	9.94876	0.100305	0.634235	0.157525	0.874831	0.940614	no diff
ENSG00000230832.3	113.496	2.59246	0.670531	3.88934	0.000100519	0.00078754	up (padj < 0.05, log2FC >= 1)
ENSG00000286172.1	30.6332	0.11153	0.657063	0.168601	0.866111	0.936361	no diff
ENSG00000283342.1	22.0119	0.607435	0.610099	1.03101	0.302536	0.500256	no diff
ENSG00000131791.8	3511.2	1.42094	0.347667	4.08579	4.39269e-05	0.000392672	up (padj < 0.05, log2FC >= 1)
ENSG00000293279.1	29.5052	-0.164301	0.651445	-0.256063	0.797902	0.898608	no diff
ENSG00000131781.13	118.363	1.08008	0.689612	1.55742	0.119371	0.252456	no diff
ENSG00000180867.12	201.072	1.34918	0.657577	2.04214	0.0411374	0.10672	no diff
ENSG00000226015.2	378.538	2.68109	0.649629	4.12297	3.74012e-05	0.000342429	up (padj < 0.05, log2FC >= 1)
ENSG00000131778.20	232.663	0.593913	0.443437	1.33865	0.180683	0.345671	no diff
ENSG00000278811.4	212.028	1.63523	0.678947	2.39999	0.0163956	0.0521727	no diff
ENSG00000116128.12	1997.22	-0.625604	0.460585	-1.35905	0.174131	0.336327	no diff
ENSG00000289419.1	60.9458	0.948226	0.682758	1.39625	0.16264	0.319398	no diff
ENSG00000162836.12	2139.7	0.68445	0.290473	2.35617	0.0184647	0.0572214	no diff
ENSG00000188092.15	708.255	2.61605	0.447534	5.83356	5.42564e-09	1.5082e-07	up (padj < 0.05, log2FC >= 1)
ENSG00000290705.1	35.0715	0.224606	0.655393	0.339513	NA	NA	no diff
ENSG00000274372.5	50.3548	0.209561	0.672923	0.309259	0.757125	0.8727	no diff
ENSG00000206585.1	160.715	1.97855	0.583332	3.37548	0.000736859	0.00417299	up (padj < 0.05, log2FC >= 1)
ENSG00000263956.8	1087.72	-0.02781	0.359092	-0.0774452	0.938269	0.971322	no diff
ENSG00000225080.1	14.1069	1.18585	0.614687	2.84494	0.00444193	0.0182858	up (padj < 0.05, log2FC >= 1)
ENSG00000198658.4	38.1824	-0.0122631	0.684687	-0.0179009	0.985718	0.993553	no diff
ENSG00000227733.12	22.8553	0.472774	0.64787	0.72562	0.468072	0.66438	no diff
ENSG00000199879.1	28.9485	-0.0447995	0.64998	-0.069184	0.944843	0.974309	no diff
ENSG00000234283.1	6.42113	0.600209	0.501699	1.76593	0.0774075	NA	no diff
ENSG00000228626.1	15.4783	0.213831	0.621662	0.340846	0.733219	0.858308	no diff
ENSG00000274020.4	892.25	-0.531718	0.326776	-1.62731	0.103672	0.226463	no diff
ENSG00000224481.4	47.3004	0.808198	0.696137	1.1531	0.248868	0.435726	no diff
ENSG00000283676.1	34.2905	-0.0190964	0.652583	-0.0293129	0.976615	0.989771	no diff
ENSG00000207340.1	54.2822	0.0546438	0.695573	0.0784394	0.937479	0.971029	no diff
ENSG00000238825.1	12.6665	0.42813	0.623024	0.686515	0.492389	0.685449	no diff
ENSG00000291232.1	132.494	0.47463	0.566324	0.836951	0.40262	0.603146	no diff
ENSG00000225871.2	19.7055	1.73408	0.670188	3.09547	0.00196499	0.00943052	up (padj < 0.05, log2FC >= 1)
ENSG00000280649.2	394.286	-0.918873	0.391347	-2.34866	0.0188409	0.0581783	no diff
ENSG00000274210.1	256.607	1.13979	0.525682	2.16412	0.0304552	0.0843505	no diff
ENSG00000270629.7	3087.73	-1.88195	0.279809	-6.7267	1.73556e-11	8.7314e-10	down (padj < 0.05, log2FC <= -1)
ENSG00000286019.2	170.336	0.179076	0.529572	0.338108	0.735282	0.859442	no diff
ENSG00000177144.8	23.4311	0.900076	0.691845	1.29416	0.19561	0.365697	no diff
ENSG00000178104.22	4991.2	0.0552952	0.325807	0.169716	0.865234	0.936084	no diff
ENSG00000269713.9	2399.11	-0.809347	0.329744	-2.45479	0.0140965	0.0463744	no diff
ENSG00000274265.5	276.666	-0.271125	0.462682	-0.586219	0.557729	0.737949	no diff
ENSG00000289614.2	73.5605	-0.193509	0.692048	-0.280607	0.779012	0.886956	no diff
ENSG00000291233.1	34.8204	-0.711362	0.688378	-1.08976	0.275819	0.468833	no diff
ENSG00000215861.9	35.0035	-0.168524	0.671199	-0.251361	0.801535	0.900917	no diff
ENSG00000274423.1	9.27915	0.94196	0.590234	2.1549	0.0311694	0.0858485	no diff
ENSG00000286219.2	348.694	-0.423539	0.454439	-0.932299	0.351182	0.552076	no diff
ENSG00000271383.9	106.02	-1.17662	0.567492	-2.08071	0.0374609	0.0988496	no diff
ENSG00000291158.1	722.568	0.229315	0.371747	0.616804	0.537364	0.722725	no diff
ENSG00000275557.1	216.409	-1.67732	0.49474	-3.39737	0.000680378	0.00390293	down (padj < 0.05, log2FC <= -1)
ENSG00000206828.1	34.2002	1.08794	0.651551	1.79967	0.071913	0.169343	no diff
ENSG00000150337.14	13.299	1.10396	0.603865	2.72404	0.00644879	0.024719	up (padj < 0.05, log2FC >= 1)
ENSG00000203814.7	66719.7	-0.667494	0.383319	-1.7418	0.081543	0.187009	no diff
ENSG00000233030.2	18.1105	0.633577	0.602042	1.10913	0.267372	0.458755	no diff
ENSG00000183598.4	37818.3	-0.0830554	0.438908	-0.189243	0.849902	0.926998	no diff
ENSG00000270882.3	416.103	1.18168	0.554522	2.12623	0.0334842	0.0906011	no diff
ENSG00000203811.2	1418.77	1.55572	0.587507	2.63915	NA	NA	no diff
ENSG00000288825.1	1857.1	0.915955	0.469439	1.94964	0.0512187	0.128195	no diff
ENSG00000290791.1	56.1956	1.17758	0.689362	1.70042	0.0890526	0.200768	no diff
ENSG00000290792.1	447.661	0.661396	0.3673	1.80027	0.0718178	0.169184	no diff
ENSG00000288859.1	10992.2	0.129179	0.694039	0.185713	NA	NA	no diff
ENSG00000203852.4	3846.63	1.71759	0.557419	3.07273	0.00212107	0.0100328	up (padj < 0.05, log2FC >= 1)
ENSG00000270276.3	587.422	0.737972	0.529279	1.39267	0.163719	0.321004	no diff
ENSG00000184678.11	41400.7	-0.945626	0.346815	-2.72724	0.00638674	0.0245309	no diff
ENSG00000184260.6	45009.1	-0.0911592	0.389762	-0.233893	0.815068	0.908499	no diff
ENSG00000184270.6	18555.1	-0.0534132	0.390953	-0.136626	0.891326	0.948668	no diff
ENSG00000178096.9	1118.76	-0.718341	0.325448	-2.20752	0.0272779	0.0776335	no diff
ENSG00000159164.10	1958.59	1.35223	0.471956	2.86181	0.00421225	0.017528	up (padj < 0.05, log2FC >= 1)
ENSG00000143368.10	8863.56	-1.43604	0.494958	-2.90777	0.00364013	0.0155308	down (padj < 0.05, log2FC <= -1)
ENSG00000014914.21	486.837	0.938397	0.381776	2.45691	0.0140139	0.0461609	no diff
ENSG00000264522.6	4623.53	-0.271879	0.376964	-0.721295	0.470728	0.667104	no diff
ENSG00000285184.5	219.681	-1.09551	0.528446	-2.0775	0.0377558	0.0994359	no diff
ENSG00000136631.16	3531.32	1.02881	0.351831	2.92345	0.0034617	0.0149275	up (padj < 0.05, log2FC >= 1)
ENSG00000023902.14	2900.85	-1.73993	0.365344	-4.76486	1.88985e-06	2.63263e-05	down (padj < 0.05, log2FC <= -1)
ENSG00000285554.1	5.1847	0.519333	0.476457	1.56813	0.116852	NA	no diff
ENSG00000143401.15	25458.4	0.37815	0.362007	1.04448	0.296261	0.493397	no diff
ENSG00000222222.1	11.9213	0.970122	0.583406	2.51514	0.0118986	0.0405965	no diff
ENSG00000118298.12	108.003	1.1362	0.688287	1.64063	0.100875	0.221643	no diff
ENSG00000117362.13	13354.8	1.16301	0.284958	4.08087	4.48678e-05	0.000399925	up (padj < 0.05, log2FC >= 1)
ENSG00000118292.9	305.576	-0.343405	0.467152	-0.735372	0.462113	0.659193	no diff
ENSG00000289041.1	47.9949	1.01086	0.657205	1.6096	0.107485	0.232603	no diff
ENSG00000159208.16	162.763	0.941314	0.690752	1.35498	0.175424	0.338293	no diff
ENSG00000266472.6	15279.5	-0.170165	0.341652	-0.498085	0.618424	0.78325	no diff
ENSG00000117360.13	5692.7	0.833521	0.281632	2.95937	0.00308272	0.0136081	no diff
ENSG00000163125.16	5293.01	-0.353652	0.358685	-0.986058	0.324105	0.52376	no diff
ENSG00000143374.18	3864.87	0.0398709	0.353994	0.112631	0.910323	0.957089	no diff
ENSG00000143369.15	186.471	0.53225	0.637306	0.832998	0.404846	0.605376	no diff
ENSG00000228126.1	52.5395	-0.0711895	0.67451	-0.105951	0.915621	0.960317	no diff
ENSG00000237781.3	23.1556	0.0824488	0.681385	0.120629	0.903985	0.954297	no diff
ENSG00000143382.16	180.481	2.12682	0.664934	3.18728	0.00143616	0.00728774	up (padj < 0.05, log2FC >= 1)
ENSG00000203804.5	10.6377	0.514139	0.563587	0.972933	0.330587	0.530334	no diff
ENSG00000143384.14	18398.7	1.21732	0.258585	4.70724	2.51099e-06	3.37372e-05	up (padj < 0.05, log2FC >= 1)
ENSG00000289457.2	42.7499	0.309993	0.671188	0.457424	0.647367	0.803403	no diff
ENSG00000277452.1	10.884	0.93084	0.576793	2.42464	0.0153235	0.0495561	no diff
ENSG00000290074.1	54.0188	0.600728	0.676405	0.882827	0.37733	0.578613	no diff
ENSG00000143420.19	32882.8	-0.15173	0.227613	-0.666616	0.505018	0.696839	no diff
ENSG00000288880.2	163.122	0.260058	0.645628	0.401964	0.687711	0.830529	no diff
ENSG00000143457.11	3742.79	1.06839	0.388336	2.75012	0.0059573	0.0231562	up (padj < 0.05, log2FC >= 1)
ENSG00000163131.12	34.075	0.0976135	0.617331	0.15695	NA	NA	no diff
ENSG00000143387.14	187.021	1.14213	0.68608	1.65535	0.0978541	0.216563	no diff
ENSG00000143437.21	5554.77	-0.367424	0.321217	-1.14392	0.252656	0.440573	no diff
ENSG00000143379.13	4379.48	0.627468	0.273272	2.29601	0.0216752	0.0650891	no diff
ENSG00000143418.20	8458.95	0.0795648	0.335127	0.237413	0.812337	0.907474	no diff
ENSG00000231073.1	41.871	0.182452	0.672502	0.269228	0.787754	0.892409	no diff
ENSG00000143412.10	158.786	-0.582701	0.500521	-1.16505	0.243999	0.42968	no diff
ENSG00000143409.18	975.262	-1.38953	0.419028	-3.3185	0.00090503	0.00495235	down (padj < 0.05, log2FC <= -1)
ENSG00000143363.17	4554.14	0.283979	0.309662	0.91703	0.359127	0.560196	no diff
ENSG00000163141.20	74.5871	0.811676	0.639189	1.26591	0.205545	0.379767	no diff
ENSG00000143443.10	581.227	-0.869529	0.513464	-1.69588	0.0899084	0.202438	no diff
ENSG00000197622.13	11520.5	0.672623	0.280421	2.39847	0.0164638	0.0523431	no diff
ENSG00000213190.4	10208.5	-0.0311048	0.350362	-0.0887799	0.929257	0.966664	no diff
ENSG00000143458.12	2958.82	-1.15179	0.310206	-3.71354	0.000204377	0.00144437	down (padj < 0.05, log2FC <= -1)
ENSG00000261168.1	7.50892	0.690167	0.5261	1.95337	0.0507758	NA	no diff
ENSG00000143434.17	728.42	-0.589412	0.455017	-1.29593	0.194999	0.365007	no diff
ENSG00000289288.2	95.8835	-0.316729	0.695304	-0.459208	0.646085	0.802501	no diff
ENSG00000163154.6	38.7689	0.845477	0.677495	1.25321	0.21013	0.385565	no diff
ENSG00000163156.12	7377.33	-0.865139	0.256337	-3.37518	0.000737667	0.00417565	no diff
ENSG00000163155.12	2359.42	0.443707	0.291957	1.5197	0.128586	0.267469	no diff
ENSG00000163157.15	81.574	0.56908	0.68722	0.821859	0.411157	0.612021	no diff
ENSG00000163159.15	15475.4	0.499131	0.298689	1.67097	0.0947268	0.210989	no diff
ENSG00000143398.20	15488.1	1.69101	0.316996	5.33315	9.65222e-08	1.94316e-06	up (padj < 0.05, log2FC >= 1)
ENSG00000159352.16	25854.6	0.250922	0.272278	0.921545	0.356766	0.557812	no diff
ENSG00000232671.8	202.84	-0.361332	0.615641	-0.588027	0.556514	0.737214	no diff
ENSG00000143373.18	2994.78	-0.41201	0.489873	-0.841489	0.400074	0.600355	no diff
ENSG00000143393.17	7607.79	-0.43322	0.379718	-1.14107	0.25384	0.441932	no diff
ENSG00000273481.1	11.324	0.0801479	0.545338	0.14625	0.883724	0.945157	no diff
ENSG00000143390.18	6544.73	-0.400539	0.340573	-1.17618	0.239523	0.423724	no diff
ENSG00000237976.2	240.75	-0.871895	0.628558	-1.39605	0.162699	0.319463	no diff
ENSG00000143416.21	730.794	-0.792048	0.355937	-2.22563	0.026039	0.0748523	no diff
ENSG00000159377.11	34435.5	0.829952	0.35607	2.33039	0.0197857	0.0605107	no diff
ENSG00000143442.24	7762.65	0.106924	0.347063	0.308074	0.758026	0.873165	no diff
ENSG00000143375.15	1441.82	0.0802349	0.412271	0.194604	0.845703	0.924743	no diff
ENSG00000143367.17	5412.67	1.56996	0.298518	5.25818	1.45489e-07	2.78535e-06	up (padj < 0.05, log2FC >= 1)
ENSG00000232536.1	96.8126	1.33032	0.676159	2.09979	0.0357474	0.0953832	no diff
ENSG00000207606.1	10.8381	0.929106	0.576495	2.42038	0.0155043	0.0500281	no diff
ENSG00000223861.1	52.7358	0.474532	0.676493	0.695733	0.486596	0.680685	no diff
ENSG00000143376.14	9073.06	-0.776254	0.307368	-2.52575	0.0115452	0.0396902	no diff
ENSG00000159409.15	163.033	-0.936107	0.560432	-1.67438	0.0940564	0.209781	no diff
ENSG00000178796.13	17.4807	0.456721	0.59401	0.775158	0.438247	0.636779	no diff
ENSG00000269621.1	6.19259	0.584201	0.496973	1.7291	0.0837909	NA	no diff
ENSG00000236940.1	6.73615	0.630539	0.510349	1.8274	0.0676389	NA	no diff
ENSG00000143436.11	6162.31	0.204931	0.301287	0.680167	0.496399	0.688809	no diff
ENSG00000143450.19	152.33	0.190994	0.689979	0.276124	0.782453	0.88931	no diff
ENSG00000249602.1	21.4702	-0.207681	0.663073	-0.317705	0.750709	0.869361	no diff
ENSG00000182134.17	2019.31	0.228893	0.304334	0.752089	0.451998	0.650067	no diff
ENSG00000203288.6	198.056	0.727516	0.575707	1.26136	0.207181	0.381844	no diff
ENSG00000143365.20	11.4468	-0.00535182	0.54627	-0.00984302	0.992147	0.996115	no diff
ENSG00000159445.13	2168.84	0.0585874	0.271472	0.215814	0.829132	0.915507	no diff
ENSG00000285651.1	17.0278	0.274028	0.584398	0.466943	0.640541	0.798599	no diff
ENSG00000197747.9	9340.66	-1.42861	0.231843	-6.16232	7.1688e-10	2.50156e-08	down (padj < 0.05, log2FC <= -1)
ENSG00000229021.2	69.3394	-0.347857	0.6968	-0.50464	0.613812	0.780301	no diff
ENSG00000163191.6	13689.1	-1.08155	0.246725	-4.38389	1.16578e-05	0.000124856	down (padj < 0.05, log2FC <= -1)
ENSG00000159450.13	293.635	0.166903	0.560016	0.297838	0.765827	0.878122	no diff
ENSG00000237975.7	311.713	-1.30341	0.531009	-2.46157	0.0138331	0.0457034	down (padj < 0.05, log2FC <= -1)
ENSG00000197915.7	78.4289	0.0120288	0.683396	0.0175941	0.985963	0.993634	no diff
ENSG00000143631.11	234.195	0.524803	0.523302	1.0022	0.316245	0.515193	no diff
ENSG00000143520.6	28.7927	0.092052	0.655581	0.139824	0.888799	0.947369	no diff
ENSG00000186226.9	41.357	-0.0845245	0.694573	-0.122166	0.902768	0.953778	no diff
ENSG00000196734.9	20.439	-0.382103	0.629809	-0.647247	0.517472	0.706458	no diff
ENSG00000238279.3	15.6195	-0.138905	0.570401	-0.250439	NA	NA	no diff
ENSG00000196420.8	6.2122	0.251758	0.50546	0.506258	0.612675	NA	no diff
ENSG00000196154.12	196.874	0.38329	0.538396	0.711464	0.476797	0.672573	no diff
ENSG00000188015.10	38.3148	0.60803	0.638306	0.958384	0.337869	0.538267	no diff
ENSG00000196754.13	327.11	0.720024	0.528628	1.3608	0.173576	0.335413	no diff
ENSG00000188643.11	67.543	0.49273	0.695839	0.702953	0.482085	0.677198	no diff
ENSG00000189334.9	40.6628	-0.00479704	0.665953	-0.0072102	0.994247	0.997613	no diff
ENSG00000189171.15	3406.63	-0.255777	0.370673	-0.690094	0.490135	0.683549	no diff
ENSG00000160678.12	93.9098	0.535496	0.569808	0.938327	0.348076	0.548544	no diff
ENSG00000272030.1	7.98393	0.725477	0.53474	2.02638	0.0427262	NA	no diff
ENSG00000160679.14	14857.6	1.02105	0.264851	3.85488	0.000115787	0.000891262	up (padj < 0.05, log2FC >= 1)
ENSG00000143553.11	5324.63	0.0781875	0.347465	0.22502	0.821964	0.911737	no diff
ENSG00000143621.17	40301.1	1.37415	0.321639	4.27141	1.94243e-05	0.000195843	up (padj < 0.05, log2FC >= 1)
ENSG00000169418.10	36.048	-0.219466	0.658705	-0.339451	0.73427	0.858953	no diff
ENSG00000143624.14	178.25	0.429802	0.644256	0.665477	0.505745	0.697373	no diff
ENSG00000143614.11	612.888	-0.863692	0.506155	-1.70853	0.0875378	0.198189	no diff
ENSG00000284738.2	85.7283	0.485444	0.696787	0.691685	0.489135	0.682649	no diff
ENSG00000198837.10	2511.82	-0.381755	0.403481	-0.946315	0.343988	0.544395	no diff
ENSG00000289935.1	24.8647	1.06334	0.665475	1.66155	0.0966023	0.214293	no diff
ENSG00000160741.17	6767.31	-1.36311	0.446979	-3.05319	0.00226422	0.0105777	down (padj < 0.05, log2FC <= -1)
ENSG00000143570.19	200.402	-0.137892	0.563166	-0.244912	0.806525	0.904138	no diff
ENSG00000282386.1	93.5334	0.058491	0.584532	0.100101	0.920265	0.962482	no diff
ENSG00000273026.1	25.9435	0.398017	0.60965	0.653261	0.513588	0.703457	no diff
ENSG00000143578.16	783.333	0.410141	0.336408	1.21905	0.222827	0.402809	no diff
ENSG00000143543.15	835.338	0.222972	0.419556	0.531401	0.595141	0.767271	no diff
ENSG00000272654.2	86.2098	1.03344	0.690629	1.48787	0.136786	0.279768	no diff
ENSG00000143545.10	105538	-5.56466	0.329127	-16.9289	2.75485e-64	1.6943e-60	down (padj < 0.05, log2FC <= -1)
ENSG00000177954.14	86170	-1.41242	0.395525	-3.57339	0.000352393	0.00228257	down (padj < 0.05, log2FC <= -1)
ENSG00000143552.10	159.787	1.03885	0.530491	1.95459	0.0506311	0.12697	no diff
ENSG00000231416.1	24.4416	-0.533039	0.685777	-0.808349	0.41889	0.619558	no diff
ENSG00000143549.22	47036.4	0.583575	0.276211	2.11269	0.0346277	0.0930814	no diff
ENSG00000163263.7	47.7998	0.109748	0.673978	0.162022	0.871289	0.938712	no diff
ENSG00000143612.21	30130.6	0.316969	0.348348	0.909856	0.362898	0.563722	no diff
ENSG00000143569.20	21871.6	-0.624687	0.27672	-2.2576	0.0239708	0.0702614	no diff
ENSG00000143575.16	14280.9	0.4904	0.339328	1.44506	0.14844	0.297787	no diff
ENSG00000143595.13	31.6857	0.140273	0.661726	0.210791	0.83305	0.917567	no diff
ENSG00000143515.20	2835.72	-0.467649	0.425697	-1.09885	0.271832	0.464302	no diff
ENSG00000226855.1	6.27515	0.448068	0.650634	0.684851	0.493438	NA	no diff
ENSG00000228013.1	7.32161	0.674909	0.522208	1.92231	0.0545666	NA	no diff
ENSG00000160712.13	657.133	1.01968	0.499619	2.0383	0.0415199	0.107587	no diff
ENSG00000169291.10	66.7651	0.197204	0.68235	0.287215	0.773948	0.883382	no diff
ENSG00000163239.12	20.9932	-0.0299162	0.590073	-0.0509028	NA	NA	no diff
ENSG00000160714.10	2853.67	-0.408058	0.292414	-1.39555	0.162851	0.319685	no diff
ENSG00000229780.1	34.8195	1.02129	0.64868	1.70043	0.0890493	0.200768	no diff
ENSG00000286391.3	8.5167	0.759852	0.542693	2.09904	0.0358136	0.0955173	no diff
ENSG00000160716.6	90.3348	1.00198	0.69096	1.45239	0.146393	0.294456	no diff
ENSG00000160710.18	22374.2	0.319339	0.398631	0.800979	0.423144	0.623526	no diff
ENSG00000287064.1	567.71	-1.60472	0.355714	-4.51225	6.41438e-06	7.51071e-05	down (padj < 0.05, log2FC <= -1)
ENSG00000143603.19	83.0875	-0.103008	0.621647	-0.165718	0.868379	0.937508	no diff
ENSG00000163344.6	3023.71	-0.496533	0.294726	-1.68482	0.0920227	0.206198	no diff
ENSG00000270361.1	10.5226	0.911441	0.57336	2.38506	0.0170764	0.0538722	no diff
ENSG00000163346.17	1347.16	-0.00885727	0.48631	-0.0182132	0.985469	0.993383	no diff
ENSG00000163348.4	5265.14	-1.65071	0.434562	-3.8033	0.000142784	0.00106282	down (padj < 0.05, log2FC <= -1)
ENSG00000271380.1	200.957	-1.24555	0.513421	-2.4306	0.0150737	0.0489285	down (padj < 0.05, log2FC <= -1)
ENSG00000160691.19	2973.42	-0.555126	0.377015	-1.47269	0.140834	0.286078	no diff
ENSG00000173207.13	14136.4	0.553805	0.381884	1.44992	0.147082	0.295472	no diff
ENSG00000264349.1	19.6392	1.57094	0.652299	3.41869	0.000629244	0.00365785	up (padj < 0.05, log2FC >= 1)
ENSG00000160688.19	5773.02	-0.0174598	0.218722	-0.0798263	0.936375	0.970492	no diff
ENSG00000163352.6	19.9714	0.259261	0.593396	0.431916	NA	NA	no diff
ENSG00000289103.2	31.2999	0.672425	0.635427	1.07265	0.283427	0.477771	no diff
ENSG00000160685.14	2326.9	-1.68123	0.466379	-3.61143	0.000304509	0.00201757	down (padj < 0.05, log2FC <= -1)
ENSG00000163354.15	100.986	-0.925723	0.663484	-1.41148	0.158104	0.312285	no diff
ENSG00000163357.11	51.2759	0.540805	0.635945	0.847991	0.396443	0.596982	no diff
ENSG00000232093.1	182.673	-0.707355	0.692349	-1.04098	0.297883	0.495184	no diff
ENSG00000143537.14	3382.39	-0.14516	0.464183	-0.312762	0.754462	0.871308	no diff
ENSG00000243364.8	277.416	0.590285	0.46649	1.26492	0.2059	0.380081	no diff
ENSG00000143590.14	375.289	-1.25361	0.502535	-2.49901	0.012454	0.0420781	down (padj < 0.05, log2FC <= -1)
ENSG00000169242.12	816.944	1.53152	0.378568	4.04355	5.2648e-05	0.000457235	up (padj < 0.05, log2FC >= 1)
ENSG00000169241.19	2117.26	0.249322	0.306436	0.813594	0.415878	0.616634	no diff
ENSG00000179085.8	5439.6	-0.12382	0.356118	-0.347705	0.728062	0.855637	no diff
ENSG00000163463.13	185.149	0.635836	0.481069	1.32086	0.186547	0.353672	no diff
ENSG00000163462.19	132.095	-0.725838	0.692124	-1.06871	0.285201	0.479611	no diff
ENSG00000185499.17	12.7271	1.06021	0.597606	2.65248	0.00799032	0.0295017	up (padj < 0.05, log2FC >= 1)
ENSG00000231064.9	57.3307	-0.136176	0.695889	-0.196542	0.844186	0.923911	no diff
ENSG00000169231.13	347.575	-0.821226	0.469889	-1.74903	0.0802859	0.18473	no diff
ENSG00000173171.15	1912.98	-0.283411	0.255842	-1.10778	0.267958	0.45941	no diff
ENSG00000236675.1	19.6932	0.742252	0.637323	1.19322	0.232783	0.415308	no diff
ENSG00000116521.11	18.5837	-0.896	0.69179	-1.37664	0.168625	0.328139	no diff
ENSG00000160752.15	10144.5	0.477379	0.31606	1.5103	0.130967	0.270909	no diff
[truncated: 25,444 more rows]
