# Supplementary material for: Condensate corona–nanoparticle complexes transfer functional biomolecules between cells
Source: Nat Mater. 2026 Apr 16;25(6):1045–57. doi: 10.1038/s41563-026-02534-5 (PMC13236592; doi:10.1038/s41563-026-02534-5)
Supplement: Supplementary file 10 — Statistical source data. [file 41563_2026_2534_MOESM10_ESM.xlsx]

## Sheet: Fig.4E
particle complex coat intensity per cell				particle complex core intensity per cell				particle complex coat on core intensity per cell
chase 0 h	chase 1 h	chase 2h		chase 0 h	chase 1 h	chase 2h		chase 0 h	chase 1 h	chase 2h
135.12	131.023	133.443		212.125	197.9	235.26		215.25	216.4	203.683
128.666	134.357	161.403		198.216	233.524	518.166		154.324	269.048	911.563
128.115	135.543	291.795		215.176		440.387		131.824		8384.5
128.758	137.625	130.607		189	194.556	296.565		134.5	145	171.75
131.43	146.985	133.006		212.852	234.407	295.666		269.84	216.444	204.888
137.356	132.246	165.929		220.154	203.077	285.412		215.231	151.231	1292.92
128.754	164.419	131.141			478.134	250.494			6990.26	295.665
129.781	133.47	136.626		199.76	230.791	287.659		270.4	221.218	536.915
127.349	131.947	141.638			192.417	214.514			199.917	365
130.679	132.212	166.241		368.875	218.762	245.772		474.156	144.286	2615.08
129.182	133.071	133.211		207.6	204.979	285.036		246.6	173.646	242.901
129.477	138.045	129.156		220.776	475.6	215.762		153.239	334.8	164.762
129.737	140.334	132.888		189.25	216.438	224.324		150.583	877.938	243.26
143.05	135.882	129.733		222.106	225.634			810.238	379.893
129.352	195.189	127.142		191.136	425.268	199.35		269.864	10300.7	170.55
163.683	133.255	136.717		207.675	254.605	259.533		240.625	139.908	358.415
140.983	130.292	130.089		409.063				1124.53
130.826	131.677	131.483		200.889				205.333
133.572	133.088	131.6		760.996	312.699	211.631		900.438	498.851	227.369
181.924	131.005	131.778		275.113		207.077		326.603		301.769
134.722	128.85	130.07		445.964		221.852		334.316		234.167
129.944	133.869	139.727		235.13	242.341	200.72		171.642	348.765	262.24
129.414	134.274	136.933		185.2	184.538	251.128		152.2	357.308	179.919
130.211	127.619	185.34		201.105		889.978		183.789		2712.15
133.866	130.596	166.515		182	188.625	286.866		124	161	537.376
135.17	135.28	129.51		245.28	246.211			210.405	195.857
133.212	128.278	127.374		239.733		194.714		358.383		141.143
130.055	129.72	129.719		223.222		268.129		166.741		214.968
133.499	131.883	139.061			215.012	223.066			188.395	230.039
128.603	131.027	135.012		183.5	213.983			130	576.86
131.187	134.236	127.776		204	1404.08	204.263		151	1287.69	132.789
139.842	134.656	132.906		349.688	198	193.333		637.691	359.909	232
137.348	143.196	145.95		277.034	215.154			235.082	1674.97
131.686	129.862	129.198		206.455	217.364	387.129		200.273	160.662	249.21
149.663	131.929	133.248		251.295	202.538	204.615		1188.07	144.692	131
133.421	132.058	132.132		439.269		437.762		804.385		284.387
157.5	134.077	132.049		222.699	227.734	224.421		3649.59	157.18	155.158
135.144	132.201	132.951		346.981	231.074	221.611		414.132	237.247	154.128
133.486	129.385	130.527		228.326		265.701		296.043		322.637
134.158	147.414	136.777		1454.2	259.193	330.409		1013.3	138.746	149.909
176.617	140.737	127.802		250.707	183.625			884.735	264.625
174.968	126.718	129.424		412.614		242.683		773.521		205.014
2578.82	134.276	132.032		1883.21	242.965	208.981		26716.3	306.265	139.667
169.657	129.888	137.551		675.75	228.485			4912.87	167.594
140.572	129.525	137.471		289.934	211.667	225.079		353.994	134.367	165.789
130.685	133.496	132.977		214.714	189.125	184		158.714	160.625	139
131.232	133.73	132.056		333.1	240.861			355.875	339.422
139.5	133.077	126.409		281.739	207.536	210.364		569.256	254.679	134
141.59	145.17	131.783		284.31	401.087	207.355		321.256	293.391	186.452
134.484	135.559	145.552		226.156		214.54		201.854		159.254
480.822	159.996	136.135		1496.7	211.247	343.159		10676.8	243.926	362.72
130.527	135.07	128.587		192				351.25
131.263	134.322	131.195			201.792				136.623
143.117	132.15	131.537		294.721	188	197.111		310.495	140	155.556
139.385	130.699	131.525		327.04	194.286	226.147		521.776	503.476	165
130.365	134.843	128.743			201				206.226
133.758	144.071	129.187		211.735		307.944		175.294		196.037
145.538	130.701	138.509		248.366	202.393			328.137	149.625
131.117	135.142	153.215		215.962	213.798	369.675		209.731	205.177	427.025
134.4	149.346	174.198		230.833	261.112	269.258		245.303	647.496	7058.52
131.982	143.563	130.301		257.508	195.357			689.729	146.571
131.425	134.962	133.261		255.8	295.539	207.841		626.527	191.608	177.557
137.972	131.528	140.588		211.613	200.2	193		196.613	139	150.2
152.384	128.869	130.602		326.007	192.143			486.014	140.143
132.036	133.591	130.118		200	241.039	303.388		219.091	142.549	168.761
134.572	131.511	129.851		388.789	217.917	217.341		810.915	250.021	147.75
131.44	138.91	128.376			210.077				169.077
136.194	157.262	130.652		241.838	306.576	260.083		219.838	3701.66	667.278
131.194	135.492	130.217		201.6	320.033	240.129		184.8	423.9	152.55
134.123	132.604	133.441		247.82	241.707			359.65	180.376
136.332	134.569	142.26		291.484	212.225	233.451		283.531	234.902	299.873
130.009	134.582	138.836		188.5	203.327	280.329		212.5	153.269	389.854
163.469	134.071	459.382		317.995	374.647	227.462		2116.76	325	5933.36
127.391	133.694	181.651		208.103	226.868	338.597		133.69	177.162	468.71
157.029	133.401	140.546		447.116	190.517	266.294		1214.99	144.655	916.825
135.91	137.726	172.541		207.543	216.847	204		226.971	196.445	1304
129.056	129.157	134.257		196.818	204.4	228.111		206.909	171.867	275.12
156.106	144.034	178.945		346.119	202.323	314.066		1824.81	720.338	5212.3
128.054	154.816	133.586		230.029	243.534	223.191		171.229	886.067	169.838
128.488	206.562	129.125		254.6	220.708	208.143		157.6	1816.29	148.98
167.43	150.468	146.352		756.833	213.179	264.474		3222.05	704.94	277.868
132.466	142.412	138.141		208.412	236.16	454.296		131	239.373	494.274
128.905	132.606	129.21			214.706	238.323			337.765	153.742
130.146	132.836	128.275		205.938	214.62	238.678		242.75	246.188	162.862
128.937	134.544	127.169		193.75	345.943	239.103		268	279.004	146.345
130.148	133.919	127.897		301.411	443.918	215.13		337.036	571.796	144.261
130.141	128.962	129.992		181	198.588	495.225		153	164.941	600.69
129.701	141.348	168.148		284.343	211.852	319.551		182.457	1025.33	1803.85
131.073	148.443	131.086		210.88	390.91	243.936		219.8	983.61	453.699
129.428	347.715	125.468		209.714	1169.42	197.923		208	7958.48	142.077
132.245	139.073	127.094		203.421	306.894	270.222		205.737	388.366	155.487
130.72	183.596	127.296		604.042	299.498			686.634	3692.52
130.564	142.412	125.817		309.922	645.609			532.569	903.188
146.059	129.687	127.414				221.944				249.38
139.684	128.385	129.563		188.273	251.828	191.609		266.636	148.172	133.783
139.577	132.98	131.169		186	217.198	206.429		136	278.143	136
130.658	128.426	128.424		190.6	207.933			188.8	128.2
161.472	131.297	129.038		203.148	258.685			143.815	230.266
132.771	133.31	129.904		216.415	228.758	258.308		325.146	239.596	197.991
145.568	139.438	156.844			251.75	396.008			1867.04	341.938
143.471	144.956	132.794		201.378	340.088			183.351	329.373
184.048	140.859	145.374		280.451	244.395	255.6		311.467	214.756	140.4
289.404	128.986	132.268		194	193.564	264.231		319.133	138.718	249.872
135.9	133.414	131.049			225.28				237.728
150.61	133.718	133.178			204.748	196.083			168.816	171.833
366.747	131.242	132.538			214.411	237.3			173.329	167.744
425.915	133.733	134.834		191.6	294.94	275.436		498.4	243.067	203.236
171.453	152.078	131.955		2314.15	295.292	314.19		3008.92	736.197	348.631
139.033	140.099	127.642		264.06	221.006	207.323		309	974.756	164.71
168.56	134.828	133.302		247.293	183	194.7		258.12	262.333	248.45
209.248	135.688	144.111			286.337	391.034			200.35	496.684
238.896	152.058	131.898		277.413	265.96	283.182		690.111	345.688	357.157
160.221	143.07	141.934		238.284	294.187	287.713		218.159	946.707	294.311
131.856	130.877	127.442			231.207				145.866
282.139	161.922	136.476		229.765	221.941	404.909		11495.5	3880.34	1097.2
141.282	133.091	134.387		251.772	217.75	454.958		977.71	137.75	315.479
190.123	134.45	159.339		242.963	510.798	221.956		303.157	580.394	623.013
129.735	130.512	126.825			196.3	212			163.1	145.833
143.588	134.287	132.39		206.974	289.233	217.839		216.94	242.975	166.581
132.973	133.045	130.529		184	268.368	261.555		155	214.617	189.555
281.324	136.274	134.406		549.56	209.917	267.675		5113.4	242.583	233.053
135.861	149.035	135.309		203.146	722.721	247.566		242.22	1162.88	179.931
135.945	155.096	139.133		253.375	520.481	223.287		852.911	474.26	198.55
146.285	139.787	132.288			296.075	227.09			288.519	153.41
191.373	162.747	138.227		208.077	228.078	217.335		774.451	248.233	207.911
148.889	174.366	189.366		185.5	241.313	189.556		281.5	297.813	162.889
134.474	205.203	138.181		221.722	328.324	336.678		204.972	373.519	798.698
134.632	349.456	130.058		224.704	310.36	251.495		231.745	1365.61	209.495
131.312	234.67	132.948			224.643	215.825			302.723	154.15
183.676	137.615	137.892		194	238.534	491.776		383.86	339.137	848.336
130.187	150.209	147.36		206.206	195.8	226.094		136.206	179	156.882
139.796	157.342	132.941		198.756	211.333	254.632		147.415	185.167	168.121
177.826	147.272	130.117		357.173		228.676		4909.05		238.829
158.792	137.742	133.295		309.004	227.77	249.559		259.546	448.546	197.118
132.404	148.709	133.138		322.963	236.718	224.227		260.858	938.704	227.343
152.737	130.115	136.7		239.645	273.901	241.069		320.884	255.652	239.994
139.668	145.171	132.358		280.882	520.64	191.625		173.204	460.657	134.125
171.316	140.53	129.097		320.456	224.189	252.458		2835.11	155.925	195.63
136.317	163.68	130.81		199.917	359.211	411.565		162.042	2760.13	314.087
132.562	184.451	136.541			443.005	260.104			674.182	206.475
130.87	170.933	139.195		257.417	196	233.804		257.25	228	286.818
133.463	160.605	130.141			266.268	275.04			165.695	230.88
129.44	181.19	128.769		199.5	1042.21	228.78		164.25	3559.73	180.268
207.101	132.281	237.356		233.045	217.933	911.066		3581.79	169.733	3198.53
127.39	254.712	137.125			640.202	270.042			10395.8	360.56
169.209	130.839	128.855		214.566	320.35	207.971		1293.99	193.75	138.4
128.636	137.033	140.988			213.852	360.803			373.922	688.462
128.501	145.784	137.026			432.915	194.556			1044.89	150.333
128.999	139.78	136.931			415.432	201.917			210.1	245.5
131.331	165.487	136.274		183	285.328	187.583		160	3048.14	156.583
155.049	146.544	176.571		246.652	217.127	260.351		889.371	376.545	288
130.026	138.186	150.072			207.406	338.035			194.031	643.562
129.691	150.188	135.59			225.003	321.466			398.328	272.017
135.174	146.165	134.274				185.333				214.333
140.791	168.322	157.843		213.708	394.837	222.382		198.917	257.592	1385.38
146.625	148.659	137.877			196.118	235.191			179.706	1816.72
133.851	155.754	130.186		185.4	242.444			246.2	212.611
130.325	155.076	129.252		205.321	204.906	245.278		169.357	185.406	274.222
129.841	146.828	133.932			230.053	194.947			165.855	256.427
131.733	134.112	131.556		188				213.833
129.872	133.09	132.257			181	185			145.5	172
132.403	138.597	149.186		189.619	221.811	300.72		155.381	190.057	777.797
130.739	141.019	138.4		263.118	272.289	315.517		253.353	313.612	391.691
151.064	151.52	138.622		213.541	228.944	238.094		2319.15	330.073	248.391
127.352	150.511	130.13		225	218.458	263.906		137.05	645.458	221.233
128.842	153.648	129.06		202.131	747.908	209.704		177.393	1081.08	202.593
135.965	131.768	132.275		728.288	194	266.887		687.918	159.364	225.983
133.203	131.655	137.032		196.61	185	211.486		220.683	130	214.057
130.184	134.434	131.85		208.762	221.175	230.308		186.762	223.976	219.877
156.134	131.984	131.413		208.375				323.446
130.894	134.668	127.445		205.6	477.5			167.9	377.971
133.864	133.006	128.423		193.542	256.83			165.917	207.644
132.769	152.263	133.629		307.683	231.643	386.671		268.024	261.061	280.161
133.405	136.3	130.645			204.545	341.206			139.273	166
164.574	137.702	134.796		240.513		325.475		988.664		878.085
139.547	134.566	128.214		224.303	310.586			213.455	661.532
133.706	134.948	129.609		262.268	204.329	257.459		732.563	229.425	142.73
127.827	130.555	129.198			268.371	192.643			198.956	159.929
135.028	132.168	127.366		199.118	198.571			232.529	137.143
145.048	129.004	148.74		199.667		339.469		916.472		1046.58
139.09	298.906	128.495		232.129	686.799	214.442		306.51	6724.93	133.233
134.142	154.661	130.579		191.125	310.33	266.724		141.5	698.784	177.897
131.534	132.871	129.765			190.909	183.667			146.364	132.333
138.756	137.496	132.93		247.488	287.812	288.657		342.581	426.247	352.629
143.236	148.308	130.79		348.471	230.496	207.75		1458.62	299.966	136.792
132.676	185.348	129.649			264.576				263.143
130.851	133.148	132.73			194.586	201.75			232.793	166.95
135.526	131.765	133.355		187	208.111	210.452		129.5	167.889	167.839
133.598	135.102	131.288		197.179	211.328	248.744		1048.08	542.134	154.391
135.064	133.392	133.45		213.443	194.091	438.263		277.348	189.818	555.526
144.099	128.414	139.236		1078.66		248.159		1776.42		195.206
138.514	150.894	133.788		258.722	231.372	308.164		307.498	174.375	200.492
133.809	137.082	137.63		190.667	408.783	316.01		201.222	167.717	463.136
137.018	146.914	133.23		231.459	186.5	246.079		182.576	137.5	242.873
231.74	139.322	131.747		616.41	220.176	189		6014.45	140.735	287
139.518	176.257	180.278		195.875	249.739	1098.25		152.188	2484.07	4124.72
135.786	129.678	140.23		302.096	193.233	249.145		406.432	137.279	282.683
134.79	130.967	132.795		242.726	210.946	261.511		179.396	141.216	223.777
168.854	142.614	265.679		666.488	344.749	352.365		3725.43	347.858	2909.59
141.528	128.21	131.896		564.857	220.172	215.344		1842.26	152.866	191.344
141.179	149.864	133.53		201.438	1131.03	315.983		321.125	743.342	240.874
131.634	129.401	129.902		247.789		205		168.14		186.111
135.717	133.046	131.274		218.333	253.94	204.417		182.278	131.61	132.417
144.054	129.367	170.189		222.374	187	229.691		206.769	136	257.442
169.413	136.404	136.456		2125.42	189.75	263.654		3177.48	1399.58	426.261
132.616	135.24	130.384		225.784	195.313			236.298	136.688
132.082	131.734	129.465		228.438	258.533			567.089	213.733
140.005	131.814	155.438		221.797		339.767		165.993		4831.2
262.615	144.965	146.607		535.199	254.904	1986.17		12883.3	1557.38	2401.54
130.743	149.748	134.214		276.185	309.123	184		815.963	1235.17	126
150.586	140.825	173.12		349.852	208.555			673.027	164.406
142.465	136.077	129.048		393.76	305.065	224.43		814.385	188.172	193.645
152.209	138.927	134.904		814.905	265.081	250.258		2835.2	321.914	262.352
177.35	131.023	128.95				238.976				192.429
131.156	140.07	150.492		201.045	242.838	299.967		139.864	175.485	218.863
136.03	142.087	133.988		183.5	245.276	193.952		353.5	166.224	181.19
139.43	129.058	135.43		243.157	215.652	286.322		233.925	153.087	195.233
143.354	152.836	137.36		276.049	372.139	187		175.268	330.824	582
132.066	133.028	258.549			191.5	367.517			129.5	30961.9
133.242	154.539	131.439			217.082	203.25			235.407	274.083
132.097	131.014	140.068		488.563		318.31		384.208		829.049
134.667	130.133	137.265		214.408	213.451	228.324		153.202	154.863	375
136.487	142.224	134.289				212.857				177.238
135.373	137.418	129.756				502.667				195.422
138.327	146.387	135.738		227.792	192.833	514.356		255.439	154.667	406.341
137.017	135.508	128.643		226.39		198.778		282.837		269.444
135.19	135.595	128.964		208.6		226.424		183.05		184.017
130.264	138.914	128.006			215.984	213.3			169.38	152.15
130.931	136.347	147.018		197.222	306.964	549.286		157.556	447.116	2870.78
134.249	194.144	137.356		207.813	298.222	236.363		154.634	300.728	1010.41
161.124	152.833	135.544		288.347	906.443	225.182		747.754	694.341	175.692
137.273	148.184	132.874		955.914	456.797	292.031		1027.73	449.626	356.163
131.592	143.813	131.499		205.487	235.865	392.509		166.564	598.177	239.316
144.452	196.839	127.008		367.151	1043.3	213.048		202.691	1196.74	176.81
142.713	146.883	131.225		185.833		227.598		171.333		202.957
157.769	204.599	136.045			233.623	254.635			294.686	532.748
131.247	140.881	143.608		251.455	203.952	288.316		384.455	642.619	806.291
152.117	149.002	171.81		351.782	414.115	249.394		3199.91	520.383	4021.06
136.828	142.375	129.84		233.625	277.307	217.712		221.35	441.519	151.846
141.182	171.386	134.185		208.7	241.96	306.98		185.15	729.04	220.17
146.913	131.612	130.439		358.77	195.071	246.831		572.333	170.643	207.1
139.51	145.966	134.729		218.681	206.922	303.958		935.667	293.314	562.756
128.471	140.675	128.153		221.091	196.41	195.141		161.682	299.333	151.636
170.312	142.329	149.975		958.063	235.28	285.833		4114.07	398.577	1637
129.968	144.71	129.42		372.538	215.853	221.197		198	2825.91	159.113
134.976	139.488	129.595		214.795	284.146	289.424		957.59	450.69	245.178
147.222	175.558	138.095		494.451	295.614	514.181		723.783	1563.86	421.772
131.395	151.794	143.878		259.55	419.109	252.308		228.697	1066.96	313.323
133.755	154.821	130.322			216.093	230.259			176.082	190.732
129.767	135.929	131.343		196.857		212.256		299.81		171.915
134.467	173.79	136.54		328.848	263.545	247.654		1981.33	2210.84	303
293.336	172.831	133.284		369.268	295.629	283.443		342.962	1337.86	353.588
132.77	137.033	129.402		410.074	259.801	236.852		268.648	1168.33	156.963
132.276	134.618	129.399		226.87	344.937	191.8		229.521	1013.42	237
167.961	130.272	126.155		805.214	205.543	356.294		3158.13	238.609	147.735
138.167	129.421	262.925		371.897	185.5	1024.36		217.554	146.25	7500.97
134.151	126.653	143.045		191.6		291.19		135.2		470.838
132.139	128.981	175.256		184.5	180	439.637		162	307	4716.73
136.594	127.925	130.902		259.732	206.333	190.563		147.845	156.515	141.438
134.951	139.473	129.174		201.071	262.28	301.818		147.5	245.196	239.818
159.227	131.079	135.291		679.081	203.389	223.563		3213.06	395.667	228.641
141.014	127.429	135.67		192.643	205.083	253.825		310.571	185.125	171.786
132.521	133.965	213.174		189.941	243	381.122		130.529	247.268	5693.26
131.078	129.446	149.479		217.591	249.113	215.818		180.049	142.868	143.636
146.287	139.302	268.418		493.719	250.533	270.612		414.033	909.485	3760.33
133.429	129.107	134.358		384.46	187.333	207.538		192.841	166.333	199.231
132.054	356.196	147.292		220.626	2016.45	426.548		163.615	16678.6	889.101
146.375	133.239	134.658		210.075	302.249	221.651		263.225	295.33	448.016
178.244	135.692	140.965			278.289	282.933			262.593	293.474
204.431	131.821	301.222		217.745	209.92	277.034		185.617	174.92	2209.16
155.608	137.039	139.306		235.363	312.94	474.886		3751	705.53	523.937
176.952	130.047	133.866				234.059				206.533
155.31	159.455	149.28		675.63	414.556	207.647		3178.11	235.451	169
135.749	172.164	159.986		220.329	1574.1	374.324		244.108	2954.35	302.041
138.37	128.536	156.62			228.979	720.252			166.043	5797.32
132.821	133.012	134.634		199.206	241.147	338.745		182.706	583.059	207.497
132.469	132.186	142.44		242.19	221.068	345.621		314.333	205.63	928.927
131.518	133.591	134.806		188.333	226.411			338.333	193.224
132.543	134.739	133.54		240.908	209.919	209.289		222.092	159.558	185.368
134.012	137.963	134.416		208.676	212.485	248.752		194.363	181.182	165.394
152.218	146.929	136.534		285.252	278.062	298.6		2917.41	472.342	196.903
136.205	139.448	139.81		259.584	284.517	319.691		226.858	298.562	444.109
174.168	137.772	172.492		196.597	256.391	252.521		420.418	157.942	455.69
131.554	146.879	206.315		273.902	266.32	234.136		191.902	233.245	259.058
130.251	143.001	133.471			344.796	228.563			675.571	187.557
138.283	135.01	144.523		213.211	225.024	298.162		218.421	437.458	451.724
129.417	136.448	192.974		194.241	209.589	317.262		137.276	266.32	214.154
128.275	134.078	136.494		218.396	199.5	246.942		268.34	156.222	429.449
137.692	152.782	145.288			231.849	216.395			1562.16	177.342
171.658	135.502	252.544		517.319	285.258	286.106		5657.8	273.113	279.434
127.385	132.835	133.575			192	188.429			172.833	152.429
133.161	137.975	183.377		189	219.929	239.345		348.5	258.343	224.914
130.225	149.245	146.703		197.84	216.512	306		130.52	259.387	400.11
128.204	132.507	140.519			494.513				379.062
128.348	133.103	132.201		192.296		229.68		156.963		150.76
131.362	144.439	202.779			229.84	223.062			154.68	1916.19
139.505	276.701	139.687		313.624	328.142			927.083	4817.21
129.972	150.217	172.626		187	222.694			174.25	187.21
143.327	140.124	187.905		191.4	218.579	205.396		145.4	377.925	480.917
134.781	132.938	143.197		204.018	193.909	206.043		1065.91	145.545	180.609
145.42	132.48	130.666		264.225		276		175.967		155.231
135.951	151.354	152.229		329.827	316.5	251.662		133.327	939.072	773.987
128.424	142.875	138.509		189.286	240.928	225.235		150.714	287.136	137.118
131.764	136.467	155.643		184		235.528		128		363.551
143.339	278.772	150.95		222.516	1409.82	642.179		875.406	14003.2	3168.1
130.04	131.943	147.504		210.868	213.474	325.902		144.605	225.192	274.103
131.66	146.958	132.097		208.336	212.571	209.097		476.421	214.077	133.097
130.849	146.561	135.307			216.457	490.024			165.222	371.6
129.488	149.364	132.383		251.72	259.586	213.932		206.48	2543.46	164
129.531	134.876	129.896		200.105	283.878	510.036		137.526	185.883	1166.86
130.218	145.019	133.969			249.181	193.133			319.208	148.133
131.226	201.238	129.608		213.625	249.629	228.256		163.167	3239.46	242.504
133.72	134.375	134.354		299.223	225.758	354.211		574.266	275.717	839.434
129.197	142.202	131.062			210.136	241.5			288.955	161.967
127.973	180.791	128.927			615.495	207.367			1448.17	141.367
132.185	144.309	144.176		250.588	203.926			322.627	188.222
135.595	135.132	135.556		432.039	229.551	233		1869.98	164.327	217.2
126.787	138.011	128.29			309.145	211.904			462.546	288.534
128.58	133.025	135.231				320.656				494.833
126.95	180.35	128.035			234.994	201.667			2254.94	134.267
128.067	143.82	127.859			277.938	191.571			1203.72	161.143
133.778	130.12	138.213		254.515	215.487	376.088		167.309	176.538	228.912
128.508	150.213	129.792		309.426	255.591	190.545		234.309	284.949	149.364
157.246	131.925	137.458		259.64	201.321	272.147		860.004	139.214	308.14
175.942	158.975	182.42		227.868	303.568	318.495		230.397	972.99	520.134
131.313	131.081	133.942		221.797	258.88			436.935	230
142.699	130.112	289.702		244.829	267.962	467.534		672.809	184.846	8299.93
139.902	131.194	588.148		1056.43	291.367	782.929		707.133	319.878	7216.55
139.048	140.12	137.715		249.933	211.48			277.347	239.081
133.475	141.935	134.115			199.091				216.455
631.594	576.74	133.917		1528.73	187.5			34870.5	454.333
219.552	899.021	145.279		685.06	219.364			4539.88	2527.65
272.615	185.258	135.652		1279.39	206.902	449.59		26376.1	222.024	479.385
142.717	132.156	149.488		235.613	252.528	206.833		228.255	197.73	152.083
136.373	129.496	132.78		229.281	220.217	188		171.313	254.609	221
135.62	138.094	134.414		331.602	198.569	240.945		349.556	329.123	421.287
135.76	131.125	137.553		215.111		241.968		245.5		201.73
132.528	136.695	138.01		260.588	248.699	234.281		357.529	244.675	237.151
538.801	131.341	134.218		310.706	195.5	217.963		1490.42	138.625	185.585
133.61	133.174	132.522		223.743		209.649		203.486		137.486
131.048	148.676	135.947		264.66	309.971			349.46	365.044
127.587	140.312	131.546		197.8	181	191.9		143.8	205	376.8
132.43	130.34	127.244		224.839		280.193		254.016		149.831
133.528	138.958	128.091		289.409	194			975.927	288.818
130.818	131.963	134.421			214.913	248.482			157.548	228.68
127.854	311.319	129.471		328.423	286.568			378.115	10616.9
225.812	191.706	129.963		1308.43	210.838	208.346		6796.72	243.675	167.053
129.371	131.661	129.443		242.512		221.46		278.008		139.841
129.788	178.956	127.699		211.81	184	259.754		345.952	145.4	143.919
127.375	139.974	132.933		195.5	272.624	337.24		140.1	557.482	228.317
167.979	138.684	131.8		801.938	279.117	249.188		3736.74	474.667	148.522
136.399	141.207	129.143		234.881	244.012	254.8		175.895	277.174	200.514
129.442	160.197	134.282		234.118		220.558		267.581		175.13
180.56	135.546	131.792		295.582	223.378	540.419		895.308	287.73	325.698
135.8	136.382	132.621		272.606		212.202		204.552		185.545
134.687	161.211	128.996		294.556	463.321	187.2		314.615	1216.6	150
129.605	137.257	128.311		190.5	223.516	201.348		163.1	624.862	137.304
132.625	138.656	132.209		254.5	340.263	329.796		378.338	243.229	364.516
141.219	141.994	136.195		218.229	251.158	216.237		233.578	252.026	189.5
131.499	136.956	130.943		211.988	209.938	214.373		244	167.125	158.294
129.756	138.415	128.352		548.394	235.38			350.47	225.184
142.65	137.738	140.864		303.338	247.024	208.83		1183.66	197.829	244.208
132.905	134.499	164.022		245.63	208.174	506.079		177.833	165.435	1912.33
134.732	135.46	150.641		229.469	246.377	375.204		193.668	976.979	222.102
129.971	137.205	146.319		234.707	210.422	235.492		217.902	211.568	224.104
128.885	129.397	142.681		699.545	257.507	213.629		228.709	183.853	240.629
131.062	132.267	130.973		563.757		233.958		343.643		230.458
130.229	127.894	127.512		206.563		200.6		151.813		134
135.215	143.012	141.706		284.638	370.097	215.846		599.14	771.159	156.462
128.842	128.188	131.803		220.338	201.5	206.5		163.441	143.25	232.7
172.084	131.291	134.423		303.164	243.949	258.408		241.273	187.037	317.366
133.474	163.195	132.351		263.643	241.05	227.2		193.738	437.814	145.8
130.095	159.784	135.502		240.074	394.622	223.369		137.222	1003.06	154.969
136.974	148.595	132.216		244.488	217.731	227.187		419.155	329.425	189.267
130.191	131.9	129.871		222.688		204.5		331.188		129.333
138.984	160.739	134.625		306.766	341.862	284.739		373.828	289.763	229.683
133.497	236.574	130.944		236.367	301.996	200.108		330.483	1456.65	300.162
136.658	174.263	130.27		252.701	198.944	205.696		487.215	159.333	173
130.978	189.051	129.999		207.435	290.354	205.851		135.239	703.517	166.936
140.304	134.395	130.867		212.09	238.018	461		274.115	610.161	520.798
159.818	129.857	127.569		194.083	212.795	210.4		1177	193.077	147.067
167.127	136.028	128.356		350.408	230.03	217.304		947.9	608.072	144.944
135.522	162.641	431.199		224.368	395.1	342.089		531.754	494.306	15896.6
135.359	223.355	132.643		215.592	289.4	200.638		336.704	5453.76	149.064
170.666	139.173	130.22		207.84	206.141	280		146.76	721.047	298.763
134.387	134.33	128.925		599.07	312.595	195.5		403.155	162.74	136.5
136.511	129.208	133.325		278.635	290.98	206.964		269.603	275.119	142.273
134.278	138.696	131.737		240.669	227.483	211.583		353.047	188.914	148.606
128.899	129.675	128.406		284.833	193.333	213.059		170.786	135.667	139.882
130.477	143.789	128.013		239.927	190.2			140.073	4144.2
130.822	139.58	130.846		195.55				170.95
129.543	129.825	126.478		205.167		198.294		368.958		136.765
131.652	130.978	127.143		459.214	232.298	216.173		989.667	140.277	163.728
129.396	134.651	128.157		219.063	204.273	196.368		257.222	164.773	140.368
129.803	198.827	133.054		300.304	1434.24	251.937		234	11628.9	182.615
130.915	138.053	128.01		227.861	240.227	209.216		174.944	156.841	164.577
129.658	181.999	137.869		244.133	348.022	398.76		164.853	226.163	481.673
128.936	133.871	134.839		226		200		195.55		198.25
153.233	135.441	131.183		209.083	191.897	236.566		179.917	148.517	146.566
129.447	142.867	182.748			190.826	923.376			155.043	1364.46
158.376	330.77	133.858		238.091	490.727	215.717		267.838	4188	185.788
135.249	162.641	131.442		192.625	197.813	227.136		186.125	160.063	149.915
152.059	137.616	132.413		362.365	210.121			3789.25	140.152
394.533	147.119	131.947		1485.83	278.047	212.765		11829.8	2466.39	129.941
131.758	138.953	132.606		220.82		211.122		150.2		136.27
140.948	238.626	165.528		239.9		562.52		250.074		2550.92
131.073	181.973	130.413				235.83				146.893
129.998	138.797	133.101		197.3		204.824		160.7		350.118
128.88	149.37	130.437			240.892	262.815			173.699	180.519
132.314	132.68	130.413		285.094		212.662		265.344		142.037
131.842	131.25	129.508		229.2	187	193.167		146.256	358.333	146.667
127.674	134.396	138.193		191.647		191.833		139		148.667
129.474	149.202	134.221		228.412	224.275	367.239		142.235	168.314	316.022
130.17	130.293	134.892		210.919		188.5		160.973		141.2
135.438	166.522	150.886		254.304	319.164	464.935		442.425	2070.25	947.973
141.101	133.091	132.63		500.47	212.341	224.786		583.78	140.482	143.714
140.691	263.952	132.197		299.733	226.197			167.392	2696.72
141.223	130.239	132.18		226.403		214.901		1013.32		311.257
131.081	128.883	131.322		376.935	195.143	181		333.817	151.571	141
130.041	131.92	137.864		363.407		226.581		164.814		650.302
131.398	132.23	139.928		957.479	299.976	198.393		508.932	243.761	212.5
141.528	130.809	136.455		362.383		211.642		186.149		151.698
130.323	130.801	133.44		389.846	348.852	219.784		152.692	349.459	144.176
142.368	134.05	127.938		219.975	271.116	239		600.673	1233.23	144.333
129.867	146.152	132.15		229.125	294.849	335.969		260.375	791.299	812.365
132.585	172.175	127.009		213.906	226.604	201.327		265.208	7659.72	140.182
131.91	136.464	201.507		385.107	215.846	1924.42		447.976	251.087	6451.83
129.954	146.187	130.608		219.722	331.595			305.611	400.216
128.21	133.879	131.059			215.049				210.984
170.673	129.167	132.786		1406.36		264.215		2499.22		183.569
167.643	135.619	148.109		425.347	256.651	243.333		1275.94	286.095	1334.32
131.679	137.708	134.625		291.918	183	219.367		251.224	300	144.9
129.703	135.565	134.181		202.333	214	200.909		243.5	207.127	152.727
131.45	147.976	134.614		202.643	203.282	187.2		259.571	285.634	202
130.422	132.954	255.096		237.851	200.918	4320.04		205.606	517.041	9228.89
137.904	131.467	137.183		252.508		256.307		316.322		318.73
131.418	136.624	133.823		349.057	189.077	260.105		772.057	293.769	174.475
129.71	133.286	134.743			192.333	226.268			227	158.232
134.349	128.871	133.37		209.947	276.985	230.088		232.895	163.062	163.441
133.105	133.512	130.557		221.583	452.952	206.066		153.75	261.988	139.604
133.498	128.006	136.351		204.818	233.476	229.828		296.318	153.548	161.849
141.117	137.25	139.484		281.283	353.822	303.206		452.239	419.074	381.156
137.834	143.16	147.398		218.323	224.651	214.676		210.387	1478.76	197.559
137.672	132.958	135.554		236.875		210.923		1189.95		212.923
137.021	133.117	142.253		227.833		263.095		258.929		154.19
130.082	132.464	134.838			237.565				238.226
221.161	141.513	134.45		295.856		218.444		11384.1		141.481
132.103	170.019	136.656			196.219	190.333			221.688	143
131.226	141.654	136.677		281.484	200.84	212.444		211.097	154.08	138
132.771	140.201	142.67		222.037	446.85	232.336		219.637	466.387	184.14
136.925	134.407	133.386		721.902	197.955	222.25		1570.32	221.636	137
137.779	154.843	137.049		213.169	521.5	411.289		269.535	1218.64	179.684
129.106	134.669	137.249		223.767		210.3		136.067		152.675
133.345	137.11	134.752		240.779	284.12			318.242	221.38
129.146	140.49	140.636			214.352	198.375			203.62	153.563
137.629	131.379	135.801		324.756	189.333	202.933		1241.96	139.417	143
129.003	139.969	136.888		189	255.75	349.913		164	432.736	159.239
141.347	131.997	142.847		204.024		201.192		701.565		201.5
139.313	139.095	134.674		234.08	227.241	219.829		1713.26	241.139	278.585
145.245	133.479	202.573		427.307	252.146	227.189		881.074	341.729	333.847
130.702	137.238	135.027		223.476	231.932	610.814		136.476	171.864	254.047
132.62	141.637	142.18		216.152	268.708			188.924	1216.82
130.327	153.968	205.621		238.833	224.713	2791.94		177.792	243.433	7939.34
130.092	131.432	147.501		188.333		238.919		149.333		259.162
499.242	132.5	328.483		265.876	189.25	206		9228.35	147.125	188.867
133.293	132.309	135.174		284.95	216.495	257.278		283.65	172.813	139.685
132.354	140.473	135.714		200.818	191.875	299.771		157.727	168.125	1594.4
132.248	134.025	129.127		203.529		256.29		579.765		165.199
134.375	133.173	131.919		236.296	183.5	227.417		234.722	146	222.146
142.206	135.926	142.218		223.029	252.738	248.723		837.61	777	244.818
128.986	143.232	129.801		190.643	280.76	255.477		429.071	693.813	159.826
145.684	134.939	127.88		213.608	209.687	244.44		197.412	240.949	164.62
130.832	139.105	125.787			477.287	228.446			539.651	135.92
148.207	134.85	129.241		313.884		256.141		331.955		158.13
129.95	134.499	128.43		222.881	214.887	267.056		155.476	154.917	234.542
130.986	137.249	129.637			286.418	246.792			211.658	253.052
130.3	139.093	125.122			194.083	315.028			237.167	138.5
151.441	135.997	126.172
139.597	131.085	132.407		184.5	280.208	235.039		150.5	389.573	179.471
127.886	137.785	129.307			243.169	230.25			239.023	165.972
132.967	130.438	138.834		208.278	241.113	295.319		180.861	193.713	1040.19
150.108	129.256	137.934		286.209	183	563.555		270.881	141	4123.32
129.573	134.949	135.424			279.255	221.026			856.586	197.395
129.107	133.847	138.862			213.806	318.712			721.806	353.435
126.417	142.213	140.341		193.75	366.664	197		138	508.466	137
141.544	176.065	135.975			370.308	210.25			2105.84	230.375
127.111	130.285	136.22			228.361	216.521			188.437	161.411
131.13	134.567	136.262			208.848	301.318			155.606	145.682
137.029	143.119	137.491		350.72	242.633	310.396		284.64	235.935	436.509
130.572	154.752	138.085		190.455	230.578	409.925		162.545	243.216	380.932
132.612	131.559	132.589		196.658	223.438			133.868	220.759
130.092	129.839	132.39			221.75	216.636			238.5	244.345
130.161	126.316	130.53		191.655				153.483
130.037	130.493	139.376		203.825	212.688	307.43		189.7	150.409	203.87
133.482	128.109	154.947		184	190.056	191.364		676	142.778	159
137.283	129.99	135.402			308.093	210.765			216.694	291.794
192.115	130.751	130.703		365.221	200.017			5116.06	147.733
129.181	138.961	131.232			580.071				1528.06
129.924	131.638	129.671		210		199.706		164.733		135.059
127.835	136.742	132.119			285.833				185.183
131.843	132.474	133.656		195.211	208.075	233.409		140.342	170.774	184.455
192.818	131.387	137.009		620.224	185	212		5235.37	149	166.818
128.335	135.462	132.943				202.158				206.632
133.696	139.614	130.075		207.511	191.154	188		160.33	181.615	140.5
137.212	132.089	147.378		184		216.75		143		288.893
130.777	130.145	134.086			213.2	214.526			169.676	149.053
127.052	137.491	129.436				196.667				149.917
214.674	132.793	142.326		2726.3	270.307	472.315		3621.01	455.118	1243.33
133.021	129.705	132.483		439.759	217.785	185		216.586	175.446	135
127.815	141.966	132.89			223.067	182			205.267	164
130.4	143.001	136.039			419.568	255.593			1239.17	180.259
137.142	132.237	127.104		221.915		205.571		2963.9		145.429
159.23	143.43	127.627			209.263	246.803			398.642	147.453
127.319	136.257	134.278			191.391	323.217			174.435	308.609
130.659	130.615	141.915		199.465	183	242.216		176.047	136	152
129.025	132.641	128.797			282.66				159.613
136.007	204.094	126.911			1187.39	211.519			6657.88	131.63
128.697	137.694	137.63			235.442	319.191			399.045	482.404
129.605	137.611	129.615			260.309	301.315			262.712	413.823
128.53	155.73	421.979			304.138	525.711			227.338	15216
128.794	155.884	132.984		207.103	252.727	309.658		159.793	2558.31	442.071
139.155	137.689	149.034		302.217	291.464	302.51		271.468	424.76	274.077
135.117	130.778	133.538		321.377	191.556	242.658		243.396	165.778	379.211
127.945	130.993	129.024		199.4	231.023	488.372		177.733	157.569	150.833
156.592	133.964	127.099		204.048	244.354			163.024	311.653
132.94	128.09	130.742		199.559	201.083	278.341		259.824	173	253.765
134.671	136.406	133.216		205.5	251.123	217.556		140.432	270	206.857
137.059	127.484	134.388		214.586		203.917		3056.63		233.25
129.329	186.461	135.066			426.542	268.635			3140.79	380.148
135.371	134.814	160.082		282.239	209.526	336.732		151.425	161.158	1614.87
127.422	145.95	132.542				343.5				187
140.817	133.055	133.4		448.98	184	223.08		331.309	245	228.24
133.308	128.407	137.824		199.565	202.063	426.455		208.261	249.563	1496.77
149.496	150.175	132.611		227.011	252.538	295.056		1800.84	541.273	246.192
143.016	132.401	132.359		186	200.018	189		1378	698.107	134.556
136.645	145.417	136.173		210.311		279.712		135.941		221.077
138.398	131.522	135.92		200.167	239.714	214.796		209.833	352.111	246.664
137.807	134.621	129.784		217.424	217.596	212.462		176.295	171.544	183.692
129.205	130.754	134.833			198	224.673			167.917	303.201
129.624	213.288	130.274			479.794				4610.54
129.802	131.107	127.641			200.6	192.083			143.3	154.333
136.659	148.267	141.858		184	241.12	249.387		1448	505.783	245.124
134.469	132.968	129.724		216.375		400.6		182.45		416.107
126.822	130.332	129.464				197.969				178.719
142.249	130.261	132.831		219.36	224.469	206.963		167.949	153.313	241.093
129.921	133.76	129.742		381.75	188	195.636		221.347	130	151.409
130.21	133.729	140.942		195.488	244.756	329.331		147.902	248.415	2531.25
127.351	147.9	132.42		185.5	213.138	202.077		156.125	187.224	174.269
135.804	138.238	135.415		218.937	257.071	231.153		154.683	178.429	143.943
128.909	130.602	130.579		188	190.4	199.294		130.167	208.6	147
127.533	136.533	131.007		216.25	229.547	213.269		132.5	190.469	132.269
134.87	135.708	128.443		207.543		229.4		2550.98		154
135.672	146.104	133.669		210.333	387.345	367.833		152.212	401.759	337.315
127.536	151.992	161.324		299.56	468.417	225.5		174.099	3633.37	173.907
143.92	179.812	148.524			526.344	309			7940.57	197.206
128.085	137.372	130.841			228.378				230.367
173.485	134.876	129.92		441.877	205.745			1786.72	781.727
134.666	133.414	210.969		193.571	445.689	371.669		137.643	956.311	2180.21
131.295	131.041	128.773		184	218.651	215.444		139.333	270.794	188.556
135.357	132.209	202.827		184	237.958	1154.76		254	188.051	5022.33
130.953	130.276	129.642		204.839	242.776			136.065	327.569
140.345	202.251	132.776		187.6	609.347	214.556		145	7766.7	232.444
138.121	133.954	127.612		202.641	212.2	220.552		284.136	156.96	148.121
131.538	132.276	143.599		228.681	186.667	274.026		158.203	124.333	393.051
131.912	145.617	131.514		207.722	207.552	252.824		143.611	177.724	226.932
139.816	174.53	132.65		288.833	375.686	234.128		240.815	354.276	166.122
507.762	135.553	129.907		678.327	195	236.462		23923.7	131	198.985
286.673	135.26	134.655		394.899	224.542	239.079		5206.27	147.708	206
129.671	132.056	130.394		204.16	225.293	190		161.68	181.507	128
129.426	207.209	130.287			216.917	227.676			175.083	134
136.851	141.077	135.836		281.379	199.458	255.186		284.947	1294.55	184.581
127.736	133.767	132.202			205.906	250.978			155.434	191.356
161.517	135.127	128.708		239.994	265.156	194.067		2865.6	383.121	169.667
176.105	147.011	1868.65		359.895	307.422	1130.49		707.454	655.803	20896.1
129.214	135.586	257.4			287.92	768.971			251.44	8121.44
140.52	138.664	1289.76		298.396	212.47	1287.07		338.874	331.325	28458.4
133.832	135.674	142.487		191.375	207.367	256.681		183.333	224.694	877.367
150.241	136.535	142.131		318.106	295.242	228.331		422.377	525.855	694.406
155.18	132.612	128.62		314.038		259.693		236.594		158.729
132.785	141.71	448.129		240.855	246.547	656.262		238.804	624.391	6686.76
166.926	139.852	132.47		247.258	374.665	184.333		4618.77	445.65	143.333
164.702	293.615	137.229		560.656	306.468	245.702		2460	1867.19	169.577
139.296	180.094	128.126		230.416	718.361	207.568		261.536	1578.46	195.081
145.408	136.049	129.701		193.417	443.008	219.667		492.083	674.779	741.619
132.061	130.053	129.799		290.679	211.346	226.895		136.538	150.808	162.421
135.712	131.114	139.058		209.419	274.907	343.14		864.64	449.623	372.287
146.208	232.568	132.498		198.538	269.034	186.667		164.308	2853.47	223
149.364	130.837	135.374		395.202	323.866	236.623		1446.88	262.342	221.992
219.126	142.888	132.962		1245.42	819.386	249.435		7625.37	1026.81	179.818
140.293	140.27	251.237		228.231	281.95	277.416		483.692	335.025	4965.82
145.123	172.065	131.059		903.949	412.878	265.831		2005.95	736.949	160.691
135.682	227.003	177.97		200.316	363.841	185.333		164.789	3550.33	147
132.468	133.271	129.001		588.156	203.462	207.96		343.622	196.923	137.752
130.35	133.739	193.598		183	296.926	239.052		131.75	159.741	291.619
194.954	133.47	166.453		281.638	208.972	318.282		4757.55	142.333	932.786
137.587	129.905	139.64		541.667	209.722	185.4		516.833	161.691	157.6
3834.86	136.117	131.263		511.122	272.59	392.86		27661.4	260.12	150.614
129.522	153.791	154.703		183.5	479.143			649	2645.84
130.275	148.898	130.605		193.786	527.749	215.48		156.893	1400.19	141.363
669.475	134.423	132.649		231.409	224.925			32992.4	223.324
154.481	129.033	163.854		505.647	183	220.55		572.423	258	147.675
130.071	130.312	133.558
128.282	131.775	130.757			473.396	185			468.038	128
130.447	148.856	129.825		195.636	427.996			267.091	1766.59
132.124	131.681	131.36		193.417	337.338			205.167	484.314
132.165	158.186	129.437			310.352	203			839.26	140.292
129.082	149.667	129.445				187.333				132.111
136.53	137.306	129.46		197.231	236.132	204.892		303.385	215.264	178.459
132.21	132.956	134.593		192.222	244.74	743.475		190.333	199.337	187.606
135.105	133.129	142.143			238.384	291.069			357.726	2663.57
131.245	135.735	130.839		195.25	296.877			198.75	327.702
140.552	142.141	127.732		250.601	238.73	197.318		489.838	259.946	153.273
130.289	136.185	132.364			264.334				310.694
130.089	152.169	130.205		238.096	228.985	183		573.685	198.737	127
129.158	132.141	136.685		184	211.537	207.1		306.833	240.519	139.167
128.089	130.276	129.661		188.6		194.649		137.8		135.486
129.101	142.63	131.91			369.876				1003.49
132.197	138.151	135.1		206.395	236.459	190.824		143.547	958.838	128.824
134.367	135.728	165.084		210.6	279.8	180		152.8	275.8	168
146.984	134.731	127.232		290.044	220.3			879.544	431.35
137.732	150.501	125.692		218.84	255.624			312.08	280
129.645	376.552	132.75		261.206	187	370.779		194.869	341.5	274.799
131.202	133.17	130.553		261.728	190.778	231.527		231.889	264.778	165.959
131.16	227.847	138.759			205.571				190.071
130.883	200.545	138.162		198.565	198.75			175.348	322.083
132.345	141.047	125.576		215.688		183		351.5		126
129.227	140.353	126.476			229.574				216.689
155.346	286.874	129.31		235.759	210.921	198.9		1758.69	1957.42	143.5
149.054	157.382	127.881		202.157	234.928			242.039	381.275
151.204	212.237	127.491		494.018	267.11	217.343		1032.51	1977.26	130.015
131.913	139.73	125.803		202.24	414.82			200.16	412.311
132.821	139.414	131.076		247.628	450.617			262.317	717.894
135.697	143.117	126.193		280.199	207.478	183		267.352	298.783	130.5
186.07	131.336	136.902		341.059	201	194.733		987.241	166.5	2045.27
138.065	138.424	127.674		240.678	226.984			460.577	242.574
205.647	140.039	127.106			235.823				220.788
136.868	160.064	132.275		347.349	224.081	232.702		876.396	169.622	155.298
133.41	126.684	129.521		559.545				205.545
132.521	180.133	126.513			241.25	248.357			209.458	136.929
140.997	171.887	127.788		206.892	201.818			165.514	321.909
132.073	134.396	147.931		217.188	259.843	260.356		135.25	510.171	367.601
130.035	142.668	144.612		194.222	244.6	268.623		176.111	344.8	217.75
135.211	131.063	145.149		343.526	225.171	230.447		352.026	214.029	752.771
222.926	140.119	126.509		240.66	236.015	189.333		271.702	450.062	135.333
132.712	133.836	131.403			195.222	206.895			142.778	461.386
149.372	133.538	132.391		336.743	318.667			1271.95	208.598
130.912	132.225	145.546		201.909	203.273	261.742		137.727	179.545	144.871
133.685	139.391	137.216		205.758	189.5	330.805		157.034	236	245.561
138.269	135.245	130.578		249.897	193.286			2591.41	181.286
135.871	129.039	134.767		312.259	253.102	272.8		310.46	314.776	188.219
136.899	129.655	131.503		225.378				166.189
130.196	135.514	131.326		202.348	630.632	240.186		191.826	571.158	378.137
132.689	134.277	137.899			208.403	199.3			208.61	138.7
131.649	135.132	132.949				197.857				187.429
130.059	135.49	132.905		195.167	353.519			149.5	578.033
130.499	135.051	130.491		210.408	324.566	220.652		136.102	430.222	170.247
128.791	168.211	130.874		222.5	387.895			132.944	1056.84
129.899	159.76	128.023		202.625	262.875			444.125	838.963
130.245	130.817	128.69		243.364	292.474	189.4		167.659	383.935	131.6
131.413	136.146	126.696		226.25	211.185	196.067		405.893	209.333	134.867
178.227	134.167	128.789		228.727	338.717	387.34		2713.87	186	214.54
129.975	141.039	131.561			204.581	246.705			284.419	150.379
127.028	133.26	129.317			302.758	208			151.545	181.214
127.57	136.961	132.12			245	219.136			143.179	148.841
131.26	146.298	178.808			237.02				2920.8
127.989	134.124	138.622				505.289				1097.23
135.254	131.891	127.057		210.716				138.398
217.592	127.69	126.008		357.376	184.889	190.417		8262.07	175.889	133.833
130.409	138.309	130.108		209.221	208.471	197.154		153.441	256.753	145.308
175.496	161.809	128.618		272.276	1032.66			160.379	2144.82
131.015	131.637	134.15				272.307				458.955
140.197	129.785	155.809		229.1	206.714	365.532		239.26	156.143	3427.46
175.481	146.34	127.691		197.977		205.16		174.814		134.08
133.394	130.593	466.236		209.624		256.11		170.446		5534.48
147.454	132.282	130.207		189.6	223.25	276.737		143.1	137.792	169.171
132.351	130.661	132.715		202.745				532.064
133.304	132.523	186.434		196.365	214	397.908		203.923	838.086	2900.41
130.883	128.911	129.703		223.099		215.828		202.088		163.465
157.956	134.448	128.183		261.896	212.849	205.905		1643.63	360.118	139.19
137.077	149.872	132.012		334.245	460.338	196.5		705.978	1957.77	162.5
134.11	129.059	128.352		214.253				446.707
134.389	197.895	127.352			675.169				4198.13
129.99	129.607	140.251
141.428	129.943	140.087				1142.21				875.09
131.306	126.497	169.056		224.19	211			705.81	145.583
131.616	128.405	130.696		196.167	290.623	196.174		139.833	280.041	317.391
132.858	137.019	133.011			519.413	207.778			991.049	197.333
177.953	137.03	1230.73		595.229	366.213	451.539		13791.6	342.884	50586.6
130.251	128.947	136.525			211.298				192.83
130.053	129.849	136.399		224.78	220.755	577.61		175.39	371.048	641.25
130.445	133.92	133.485		206.548	216.203	210.485		163.742	192.101	156.235
143.818	131.975	139.958		416.354	213.317	212.729		1346.59	153.22	208.057
127.459	127.51	300.961			272.191	838.341			158.971	3470.98
128.328	133.744	130.71			209	236.162			258.929	151.773
128.494	132.523	128.54		182.333	211.127	229.179		147	195.31	199.893
151.748	127.913	130.338		207.3		198.741		171.1		146.556
132.756	130.457	126.191		185.143				152
1214.02	129.898	132.904		1266.69	195.438	251.13		15943.8	557.563	152.182
130.539	133.18	145.924		207.08	262.31	505.874		246.64	412.397	2851.22
152.272	129.23	144.013		785.018	199.833	228.022		1341.43	175.083	166.23
131.102	134.662	128.99			189.4	198			174.8	140.81
128.62	145.011	132.321		280.421	293.47	208.231		312.789	3035.42	159.269
130.839	133.594	128.921		277.261	210.161	285.442		229.386	604.758	223.326
128.816	132.627	136.996				235.647				370.271
151.613	138.785	148.394		231.014	189	327.181		215.729	130	216.605
143.125	129.178	136.596		186.4	219.48	227.179		179.4	198.694	173.305
127.484	129.418	127.738		216	205.537			178.286	138.976
128.824	131.005	131.548				234.753				199.175
131.567	131.099	134.359		187		192.583		137		162.167
128.807	133.005	136.169			222.442	227.021			151.326	192.573
127.906	128.099	131.303			249.409	202.269			132.682	141.538
128.616	128.915	138.539		198.636		224.393		203		248.071
131.562	131.132	157.86		244.143	217.071	294.826		219.643	134.607	1855.97
130.56	129.189	132.92			225.935	199.769			186.364	237.231
129.667	127.606	128.322		276.574	184.667	217.567		436.362	117.333	157.067
129.336	128.877	137.015		190.091		215.643		204.364		170.271
132.769	124.775	134.937		198.478	187.091			1684.87	183.091
128.813	126.854	131.201		200.034	186.667	218.771		158.931	179.667	214.104
132.92	131.065	136.171		200.474	189	229.5		240.316	146.333	172.957
139.395	140.16	130.809		261.959	220.91	205.837		426.535	1256.04	238.429
222.467	129.533	131.197		578.625		258.804		3027.76		255.039
140.116	130.027	138.796		251.344	302.952	207.587		1648.4	254.072	177.326
435.912	132.291	139.479		230.975		230.333		23646.5		242.4
155.21	128.049	130.43		716.367		214.455		1715.6		156.636
146.555	132.547	129.454		307.946	228.923	260.441		1330.51	183.723	142.588
145.782	131.01	157.899		226.668		209.848		723.874		194.374
141.249	130.92	133.992		212.176		237.382		292		273.895
127.825	134.882	129.344		239.46		207.8		205.64		136.8
128.642	132.319	135.376		223.604	200.833	205		271.625	138.917	236.286
141.395	133.718	132.433		186.333	197.25	220.354		202.667	211.938	166.203
126.969	133.714	135.535		214.968	194.833	227.838		169.968	161.333	201.577
129.429	134.516	351.281				202.036				262.436
136.831	134.791	130.278		227.879	239.284	248.689		1243.05	488.757	158.311
127.273	128.959	137.648		221.806	227.882	235.556		159.774	152.618	214.033
133.984	146.098	139.44		311.901	318.506	197.353		390.709	937.15	247.902
130.749	136.612	130.026		225.167	289.852	239.449		201.021	453.537	195.592
140.965	135.254	134.392		233.25	185.5	214.483		1936.57	174.833	191.586
139.313	140.67	140.747		810.902	216.435	225.374		1166.75	255.403	188.065
1941.32	132.204	138.648		1969.45		479.525		34199		701.194
136.788	132.981	132.809				305.515				323.333
148.019	171.923	133.19		1528.29	761.905	186		1091.73	8165.13	145
135.666	127.978	133.436		201.469		244.138		221.939		174.707
128.602	129.561	140.548		198.679	192.6	292.909		133.321	152.2	238.939
146.403	138.424	134.414		416.951	216.743	291.19		422.689	352.75	251.484
129.607	137.113	140.161		265	200.588	264.016		280.019	159.235	328.922
137.543	137.813	134.309		563.955	203.417	210.879		857.805	211.833	335.788
132.086	137.319	143.317				383.967				1227.76
135.346	131.938	133.687				233.708				287.75
130.233	134.147	129.93			190.6	188.5			153	133.333
157.33	140.735	127.207		234.623		210.444		1601.17		132.333
146.824	145.756	137.116		305.82	205.324	277.111		4165.51	161.176	308.237
135.986	145.555	133.484		231.164	361.179	287.382		305.643	333.907	248.294
134.082	138.879	132.173			288.736	255			175.56	209.941
131.59	136.092	135.962		220.12	212.656	234.301		136.52	206.938	324.898
132.12	134.778	134.787		186	215.075	243.721		396.5	151.3	220.779
131.923	135.796	141.096			216.148	236.068			220.815	235.515
134.788	129.615	173.968			224.091	218.534			142.333	5956.74
131.434	130.436	185.896			263.075	1169.94			264.9	1809.41
133.447	129.447	135.056			193.5	217.863			132.167	247.941
130.204	131.096	681.036			185	4294.57			165	27801.3
130.63	130.572	138.693		190.333	229.535	227.604		150.333	267.364	251.139
129.128	133.816	280.982		191.05	303.275	310.679		417.85	503.216	303.5
127.511	131.143	156.647		246.144		1765.28		133.68		3904.62
127.902	132.358	136.034			191.75	212.088			147	221.235
141.104	132.042	143.164		598.302	198.95	290.241		368.01	265.35	1378.31
130.465	134.025	139.851		221.091				156.397
132.746	129.888	132.006		289.288		237.651		192.584		172.919
149.594	130.95	128.406		208.087	230.755	197.968		441.553	731.151	152.71
131.502	148.308	129.986		184.75	203.611	260.22		275	237.556	281.232
131.752	130.009	128.249		235.563		296.422		157.469		161.789
127.902	146.455	126.462			264.075	238.5			1731.21	136.333
132.979	130.81	126.626
131.759	127.967	126.49				210				129
132.479	130.631	128.62				191.5				143.5
139.582	136.74	130.26		215.692	184	270.965		139.8	168	313.576
163.368	132.959	127.143		237.675		184.857		1902.41		134.571
129.796	138.663	132.98			288.458	261.569			221.635	173.843
135.521	185.271	127.895		240.426	510.475	208.222		217.093	1703.23	130.889
135.833	133.384	128.45		297.07	705.813	195.667		488.326	1159.92	130.2
135.077	132.235	128.908		200.378	198.256	188		166.622	187.051	185
136.743	145.695	130.698		342.5	199.1	202.5		1787.64	213.65	261.4
130.13	129.17	128.131		193.875	209.661	203.444		198.375	456.39	146.778
134.472	138.402	132.246			223.473	214			232.007	190.25
137.053	159.508	131.414		502.011	500.762	269.93		438.597	2284.69	390.372
143.507	129.837	250.416		380.609	207.928	696.819		1959.46	161.812	6773.95
138.869	130.282	130.725		283.536	217.361	251.325		536.813	183.917	311.754
132.349	159.578	130.003		189.5	582.444	225.301		1114.33	1065.53	158.145
138.184	134.418	135.558		259.16	214.239	261.821		761.88	300.512	142.436
132.708	138.97	130.183		199.28	257.634	306.838		179.92	400.459	188.865
129.267	138.105	129.8			758.034	225.258			555.605	150.839
131.834	129.64	131.649			189.714	212.86			221.143	188.07
128.12	136.459	134.175		193	414.365	212.63		131.636	232.825	194.913
135.272	127.851	154.776				288.214				207.286
135.997	130.412	129.923			252.4	212.091			300.037	134.636
129.848	126.787	162.53		208.375		231.893		220.469		261.571
127.769	135.685	137.593			209.493	463.419			209.813	439.853
144.455	127.111	132.992		349.821		458.438		253.592		273.444
128.365	132.434	136.823		186.5	265.465			133.75	233.881
133.001	145.181	148.743		287.174		288.078		477.837		616.023
174.313	151.843	163.038		457.066	351.852	275.47		4424.74	1823.34	358.426
127.142	127.495	144.264				324.073				276.426
127.5	137.158	186.133			396.998	689.227			398.548	2997.35
129.12	134.8	135.485			301.463	299.194			1352.35	198.64
128.397	135.434	161.349			228.048	381.88			2110.53	5113.58
144.813	175.485	134.809		220.079	351.825	209.091		1966.88	9550.31	140.909
127.731	144.994	134.248			228.948				168.224
127.665	133.072	131.162		200.5	207.563			201.65	146.938
129.909	161.428	132.085		202.188	277.764	198.458		192.125	415.27	164.583
135.345	131.699	131.141		629.5	223.024			713.907	231.981
189.33	185.026	133.909		196.044	397.701	209.814		342.022	1243.96	247.116
129.032	142.798	133.154		202.926	196.111	433.169		134.593	208.778	368
130.616	142.557	136.705			216.508	338.791			195.333	432.023
129.799	224.791	129.966		188.333	397.794	194.25		415.333	3939.57	138.875
142.956	142.709	129.767		266.142	251.683	216.929		629.936	465.913	172.964
155.297	139.433	132.394		196.36	249.103	203.615		156.08	432.828	210.554
128.457	142.544	1868.66		261.833	193.5	944.577		153.933	147	39229.9
129.92	161.652	150.083		193.533	324.733	306.035		349.333	4161.73	220.996
146.325	147.278	132.007		215.681	292.934	217.829		275.72	505.18	199.463
140.111	278.19	139.634		429.415	376.801	250.023		640.814	467.161	332.86
136.385	133.608	129.642		267.738	229.884	222.646		151.131	206.14	144.625
143.5	137.907	138.14		264.252	477.747	195.563		963.73	869.402	189.375
131.763	133.817	138.973			237.955	268.566			1233.36	284.53
318.42	129.538	133.897		227.357	194.417	232.328		3030.93	195.75	156.623
131.248	134.185	137.895		220.761	204.958	218.929		205.261	161.5	293.429
127.618	132.542	131.585			208.143	234.221			208.714	220.201
129.388	133.93	130.177		190.588	198.5	218.6		454.765	159.048	134.35
130.889	174.974	134.772			224.597	236.561			1462.26	422.175
129.515	147.704	136.428			196	533.712			160.364	839.667
132.005	135.079	131.723		220.905	480.642	209.795		148.524	734.612	314.955
154.447	130.172	146.612		545.754	207.098	240.262		1853.53	171.122	232.69
136.228	132.918	128.862		209.422	256.796			141.933	223.699
147.251	132.932	133.608		240.24	275.349	275.099		254.721	188.825	268.234
130.576	131.874	133.469			260.728	233.608			203.935	209.901
150.873	146.229	129.921		265.115	217.492	263.141		568.13	330.641	297.775
131.437	136.289	142.036		268.782	517.595	401.694		295.634	583.202	555.278
173.488	137.915	134.965		405.566		214.933		2270.38		306.423
142.807	131.539	129.48		275.638	259.321	234.58		328.043	211.336	237.48
128.659	132.559	140.723		192.438	288.242	228.333		177.188	248.803	279
127.907	194.772	138.865		274.551	195.55	282.725		178.714	1952.5	388.778
144.672	140.277	138.198		206.589	285.206	298.579		323.044	269.044	252.674
131.939	142.148	174.326		218.659	278.661	206.091		757.854	668.462	192.068
134.099	137.07	133.286		193.846	316.934	266.755		283.077	186.695	237.181
128.162	131.551	134.587		190	215.356	234.718		150	142.422	266.789
130.996	138.729	136.942		247.723		231.362		310.487		207.021
142.505	133.371	2352.29		213.552	230.438	309.174		926.328	194.5	43031
130.23	135.61	132.105			431.102	227.618			1604.85	245.235
142.822	134.01	132.408		201.276	207.5	196.8		286.781	173.125	199
135.178	130.618	128.59		230.451	241.884	230.729		223.549	137.605	309.646
131.871	131.954	159.185		207.209	203.933	190.25		637.605	228.787	195
147.276	127.255	145.412		327.519	206.389	259.235		708.377	157.259	154.676
189.765	135.758	132.122		321.828	217.74	257.88		2768.81	342.693	221.853
130.567	143.042	137.797		199.259	287.356	186.5		191.556	331.411	216.25
136.134	507.832	127.922		257.366	593.6			209.413	25662.5
131.216	127.215	130.512			227.644	219.52			286.75	205.44
169.003	134.387	128.214		242.015	229.255	260.844		2759.91	143.234	143.656
132.432	168.761	132.523		271.41	271.898			387.171	2878.37
130.765	128.857	135.844				313.88				358.5
131.797	136.955	129.237		188.4	219.952	223.235		140.6	161.397	145.735
137.458	133.145	128.351
139.562	142.817	128.925		219.765	327.177	205.119		299.529	652.335	153.262
134.197	134.118	128.862		197.667	242.701			143.167	392.299
131.132	135.185	132.791			360.146	271.214			477.158	328.141
139.231	130.708	152.047		200.667	220.006	613.079		1933.79	206.471	1038.46
131.583	130.33	134.935			225.14	217.877			180.401	138.969
128.824	132.916	136.704		184	239.888	295.51		125.667	293.653	152.865
127.775	130.365	134.407			220.439	201.5			173.842	140.333
146.281	132.687	133.2		321.678	264.739	362.5		700.678	196.13	189.2
134.017	132.943	135.933		223.532	228.909	221.389		383.745	249.364	142.444
128.997	125.834	137.095		183		297.16		129		156.383
134.396	134.162	136.879		211.426	205.743	263.6		232.926	221.057	196.6
131.652	139.806	143.494		476.464	318.346	251.363		1170.12	329.517	203.675
132.887	127.689	147.973		207.899	195.125	301.368		164.681	131.5	493.353
131.656	134.595	172.518		191	222.814	238.643		1743	164.698	181.286
132.553	136.204	134.679		314.102	320.039	201.786		227.61	709.786	153.714
128.176	130.217	135.781			305.236				643.8
129.292	126.844	133.36			206.7	207.091			133	165.727
135.741	130.157	135.138		242.854	226.872	235.633		404.896	160.106	174.9
130.12	132.62	138.896			194.733	422.483			183.867	367.091
133.637	132.707	169.053				260.106				759.958
133.923	131.762	133.142			231.577	204.333			155.65	138.167
135.702	133.604	149.192		263.423	259.399	210.6		248.462	197.961	149.867
132.544	183.649	136.667		215.057	345.659	272.216		195.345	4797.73	256.882
129.974	134.471	218.021		353.565	197.8	222.316		293.739	141.6	265.474
130.73	130.768	131.552		281.774	196.167	187.667		239.548	163	137
141.851	141.749	133.759		1160.65	215.867	246.94		2325.64	187.427	150.665
131.379	134.479	132.497		207.522		294.756		169.478		185.89
142.174	131.305	194.55		363.333	275.15			654.333	161.1
148.516	137.097	144.922		233.231	248.458	189.667		207.192	209.664	173.778
139.901	135.317	133.214		230.92	237.789	280.448		339.406	140.474	186.716
131.683	132.24	131.05		199.857	201.167	195		154.286	159.5	139.4
134.681	132.828	132.056		288.178	213.915			364.515	150.322
132.449	138.089	134.96			281.232	305.818			155.273	183.392
138.172	135.955	132.772		278.109	202.469	293.438		222.818	146.163	241.932
129.936	136.023	172.119		192.75	234.556	1111.7		167.75	179.311	7677.93
136.785	132.23	133.457		199.455	200.583	289.372		277.568	164.167	1117.5
136.196	129.074	139.187		303.004	220.286	227.231		261.075	154.095	200.527
134.705	148.131	130.469		298.033	231.366	224.523		378.739	3270.17	142.636
131.698	134.683	139.269		315.119	225.942	201.767		451.631	200.725	215.633
129.971	137.898	139.758		247.627	271.507	254.111		290.627	401.842	379.432
127.943	133.882	135.638		201.731	282.468	205.866		292.808	191.514	314.015
131.923	313.045	134.827		192.353	239.527			217.118	1451.36
132.849	138.302	196.291		942.917	266.464	256.475		2061.48	606.829	643.375
137.656	137.385	143.019		375.194	190.941	298.016		308.775	157.294	520.702
132.699	145.922	152.915		490.296	298.282	223.347		488.303	1018.75	311.615
129.071	176.075	130.307		219.102	216.676	232.117		287.898	282.351	361.655
129.07	272.36	150.014		235.835	301.773	388.03		190.934	2142	1137.45
132.068	138.511	129.504		213.478	263.614	185.8		809.543	521.33	154.8
131.382	135.488	126.621		325.857	224.811	190.333		181.714	279.27	237.333
146.365	148.784	129.665		342.198	227.238	282.222		1583.36	452.438	284.735
129.683	143.13	128.423		199.552	222.297	274.909		152.793	181.281	177.864
130.874	204.197	135.495		210.683	258.659	246.504		242.927	1029.91	337.272
131.642	144.505	133.613		458.312	240.75	238.264		356.753	199.792	360.011
132.646	137.586	128.314		212.727	203.828	224.111		164.909	193.207	153.856
411.516	131.063	130.018		1152.13	199.333	207.613		11542.3	250.5	306.935
1056.49	132.166	128.538		318.051	205.429	236.783		7977.49	270.343	163.888
136.125	150.501	133.958		188.5	462.827	304.612		144.5	417.309	366.102
143.392	137.841	129.424		280.319	328.877	203.189		163.511	184.231	146.892
137.244	161.753	130.204		232.289	346.442	603.775		304.526	2394.84	655.825
131.945	128.827	132.261		187.75		270.145		795.75		266.894
133.101	127.823	137.685			226.2	277.313			149.6	296.06
133.677	133.685	126.933		220.909	269.23	217.731		186.636	272.219	163.038
132.188	135.361	128.657		186.333	231.928	239.977		146.5	162.309	206.687
129.56	137.065	129.261			259.682	327.163			288.745	298.019
130.456	131.619	128.462			247.962	215.019			213.17	333.449
131.048	378.923	132.706		320.184	226.414	244.018		312.776	276.552	171.883
140.664	132.186	135.625		271.042	249.49	202.344		262.437	229.652	142.375
289.903	186.618	191.569		259.183	262.752	947.57		408.532	4916	3931.75
152.304	135.336	127.334		289.804	291.956	449.222		2139.77	383.904	189
139.751	130.579	137.458		205.483	207.286	225.667		898.712	144.857	387.958
148.623	139.174	130.024		238.524	200.84	226.861		263.105	215.48	156.083
1282.33	133.365	132.71		1005.51	355.904	272.73		32478.1	460.33	248.868
145.581	156.672	135.68		256.556	201.45	368.244		334.111	265.2	266.639
195.433	147.506	129.642		274.535	202.25			416.558	165.25
130.525	171.426	134.212		195.143	335.458	299.583		137.857	624.806	303.698
361.128	136.115	129.309		596.369	187	229.583		9766.13	155	151.117
132.918	159.46	132.88		182	223.275	234.968		157.5	186	163.794
144.088	135.741	128.406		238.523	189.6	220.224		348.705	264.2	144.408
154.334	133.895	147.328		202.333	221.452	260.689		6527.03	156.065	182.689
131.329	130.257	160.758				250.894				5649.91
153.709	135.808	129.411		1286.74	191.25	308.682		2592.66	175	390
135.533	138.697	137.707		216.585	289.6	306.573		443.976	198.983	283.099
129.472	148.086	128.649			329.418	225.357			595	149.38
131.175	143.439	128.967		197.875		237.25		158.625		147
132.81	136.244	137.44		248.216	223.611	257.777		206.664	147.333	197.085
128.147	135.374	129.515			285.217	258.888			186.826	143.247
134.387	135.083	129.155		322.803	226.944	247.026		360.899	365.028	151.792
134.017	142.457	230.324		212.444	217.893	313.578		259.389	306	8307.71
127.809	139.603	130.652		228.036	233.656	263.058		189.364	406.175	197.445
129.363	138.906	127.709		205.259	259.396	305.938		153.481	315.075	385.344
129.25	155.19	126.63		207.771	315.894	212.538		387.143	479.626	168.769
248.375	141.782	130.589		1056.03	219.711	261.314		4644.59	209.756	185.291
178.595	155.735	128.875		387.603	358.181	206.957		1662.38	920.408	152.522
128.291	138.956	137.788		268.308	366.029	270.929		304.154	299.147	1716.74
132.616	141.05	159.825		198.333	217.35	228.765		212.889	486.4	143.471
128.295	175.425	168.112		210.133	893.262	334.171		358.4	2637.9	1455.52
131.247	137.926	132.498		239.45	252.908	210.417		522.575	528.988	214.5
127.477	337.374	127.571		191.5	357.124	194.636		297	31983.2	145.636
137.555	137.086	126.879		303.517	209.667	214		288.367	204.778	129.667
130.335	142.776	190.061		235.717	418.581	244.714		295.928	472.532	6581.37
134.822	160.089	126.5		268.901	261.186	191.083		292.528	1236.81	136.417
135.529	158.107	130.503		332.145	600.371	220.628		437.308	1153.91	249.23
139.909	139.011	127.244		325.611	232.472	215.64		382.287	261.861	129.6
140.816	132.115	129.109		233.097		215.867		457.518		203.552
135.349	131.126	130.343			200.364	299.02			219	332.342
133.929	127.817	698.967			210.118	1732.71			289.765	29406
130.831	130.901	168.26		182	210.959	622.788		145	323.959	3000.01
130.481	167.301	241.306		210.362	545.338			220.894	2571.82
855.521	130.99	129.424		520.893	248.103	213.14		12731.1	180.812	154.912
400.228	140.344	129.567		733.169	204.679			21845.7	152.154
137.191	136.258	168.78			241.38	573.566			282.533	6795.34
186.091	128.304	129.139		1295.24	214.974	186.333		5679.48	386.026	141.333
141.035	131.253	131.728		326.145	201.961	222.09		545.702	203.765	168.167
134.848	147.554	143.674		200.643	220.744	207.5		166.321	656.56	4396.75
145.694	129.738	144.547		291.515	297.461	228.676		616.029	287.942	462.176
141.9	126.423	134.323		326.301	200.875	230.179		303.942	170.875	155.075
135.972	130.714	136.988		207.157	276.677	238.625		210.256	199.016	199.438
154.136	131.401	187.884		223.771	232.722	204.5		190.917	152.736	225.5
139.726	129.98	151.697			218.617	196.889			185.133	156.444
158.492	128.719	175.613		208.211	330.617	209.687		161.895	242.15	272.313
137.9	126.657	336.452			186	221.162			256	520.324
131.874	128.392	138.725		191.5	259.029	201.955		219.5	172.01	151.94
202.458	126.117	369.479		449.264		234.814		5585.64		770.256
129.054	140.278	160.407		192.429	226.178	194.75		136.286	445.495	331.75
128.118	130.067	131.727			205.143	212.577			164.143	189.423
134.452	129.063	130.352		229.452	221.941			418.011	180.494
232.845	178.407	154.69		1218.86	248.872	508.55		1542.15	1905.34	692.249
141.074	155.966	129.02		240.427	191.5	193.929		495.025	166	142.214
142.822	134.441	138.964		261.907	211.865	225.371		360.745	185.649	272.2
135.56	132.025	129.339		191	340.889			1762.14	302.444
137.448	129.723	147.968		271.663	193.667	194.821		188.811	134.222	155.107
131.79	149.792	130.068			317.109	265.585			996.695	149.538
130.595	141.838	136.335		207.088	257.606	579.744		152.459	367.221	479.561
128.873	165.691	132.929			1004.1	453.093			2549.29	1328.56
151.396	146.016	129.351		231.085	191.05			195.725	177.05
139.211	133.367	133.004		295.34	208.053			350.362	260.947
134.332	136.871	130.306		199.795	190.818			249.986	659.364
139.221	136.027	132.208		223.913	195.559	193.375		185.437	174.085	162.75
149.468	131.466	132.196		860.192	266.547			2934.88	629.133
131.709	132.805	129.24		186.917	206.364			324.5	145
131.536	150.531	127.86		216.5	355.544	237.657		276.567	3394.93	151.029
129.69	199.457	130.223			239.936	208.5			630.215	134.286
128.224	130.64	131.918				236.613				404.08
135.888	133.857	131.602		288.973	299.419	193.75		384.811	241.566	141
148.594	133.957	133.843		304.059	259.503	199.095		627.569	292.666	338.667
142.198	132.4	141.531		291.22		294.433		378.75		146.367
137.896	129.801	132.516		277.62	195.462			291.852	168.615
134.641	130.377	130.907		360.109	199.421	211.074		374.511	149.158	136.352
142.619	129.825	135.945		363.615	195.125	198.433		1386.05	457.625	356.1
316.021	245.83	129.711		470.143	664.726			11122.5	4098.29
127.811	128.541	151.014		224.62	191.615	246.621		150.254	182.538	175.477
131.352	131.182	1010.94		228.343	305.386	261.029		165.757	206.988	27955.4
134.241	158.779	131.543		219.33	188.318	269.847		752.93	2046.55	155.797
133.274	133.341	161.294		270.99	311.297	198.5		339.99	293.418	180.597
128.303	138.236	128.595			227.51				205
131.036	133.7	130.631		335.041				544.145
138.147	132.593	140.472		206.905	194.941	245.298		219.976	170.647	374.621
138.148	151.433	134.845		265.677	306.302	257.471		410.781	1207.22	228.046
128.022	140.273	140.619			358.679	210.836			337.958	142.612
130.868	131.952	144.432		262.263	189.667	206.786		232.263	136.833	190
136.234	155.402	131.404		279.423	459.19	206		306.507	1930.36	139.4
133.478	133.421	133.026		1097.44	214.122			715.295	145.939
130.32	130.38	145.891		254.788	215.893			294.315	209.613
205.747	140.686	130.277		227.592	245.745	229.136		450.531	207.659	142.716
128.629	131.198	183.897		188.333	326.864	299.852		208.667	261.193	1878.36
133.374	129.691	152.596		197.278	204.783	186		273.444	257.348	748.833
131.063	156.53	134.412		267.536	216.044	193.548		223.366	214.309	1244.77
146.399	163.652	154.785		541.521	275.303	193.059		859.335	3731.29	147.588
132.587	141.747	138.546		210.261	228.018	243.653		225.909	220.836	204.932
129.177	138.553	135.025		278.736	353.78			405.286	772.653
131.439	132.59	135.163		233.477	200.913	188.833		239.698	274.058	132
138.657	128.992	134.188		1366.65		193.214		2330.1		143.857
127.712	130.879	130.114			257.135	218.147			287.394	138.726
127.178	135.315	134.511		195.75	249.55	213.853		144.625	239.21	144.5
130.426	160.611	130.949		956.917	333.558	346.087		632.238	345.633	185.47
127.259	140.871	163.763		194.5	355.737	298.803		182.5	351.333	1151.43
130.894	134.541	141.882		329.421	205.75	350.919		393.776	181.019	228.782
127.765	131.637	179.266			191.2	303.175			507.4	169.235
189.53	136.978	136.178		1033.89	219.016			5404	943.328
135.125	133.21	138.535		258.865		194.542		308.99		157.048
130.695	133.824	135.957		335.109		238.727		425.957		174.234
130.658	136.047	141.477		222.656	243.488	256.965		202.115	833.674	3216.35
131.7	135.492	126.642		210.409	194.111			186.151	175.667
128.144	143.267	130.72		203.286	331.789			221	178.974
136.488	143.759	128.56		251.841	218.684	197.542		592.203	166.105	149.208
169.534	139.996	137.948		233.196	310.61	204.723		2992.87	195.829	1312.68
142.508	130.532	127.329		266.233	234.269	200.576		2076.37	193.654	166.576
144.578	138.103	132.733		290.621	206.52	335.099		198.274	164.68	590.593
173.3	146.179	127.495		355.354				1247.9
133.231	137.569	129.922		184	698.644	397.513		321	1637.14	235.955
161.382	151.327	125.874		419.51	652.771			910.949	5661.82
138.763	139.764	173.472		196.63	296.419	213.768		219.174	703.14	1085.11
131.964	155.345	132.838		224.769				179.231
137.383	133.73	128.276		394.152	186			588.661	152
140.469	228.886	129.966		241.316	217.531	201.2		283.821	317.51	132.4
133.14	132.301	126.977
135.272	152.551	154.126		222.183	200.175	216.37		221.383	193.048	343.545
130.091	136.847	144.851			190.667				269.5
128.603	135.141	135.816			216.143	196.882			391.143	139.765
127.976	147.666	130.482			340.986	186.5			439.02	130.25
141.819	139.992	128.015		522.869	221.081			3227.61	346.818
128.521	131.422	134.809		189.25		191.4		135.75		234.7
130.19	139.192	141.401			235.637	220.8			195.602	144.92
130.924	143.705	139.428			227.054	204.565			232.634	200.435
134.143	134.968	127.476		225.357				298.764
133.082	146.519	127.703		226	264.494	210.923		203.85	249.161	132.577
133.929	137.325	132.659		261.656		413.402		386.375		165.75
179.155	146.836	130.051		349.701	190	186		1234.98	212	130.5
142.825	187.731	137.958		239.946	224	254.683		254.477	567.645	286.915
131.574	142.454	128.997				194.2				140.9
134.654	133.35	132.278			196.2	197.316			176.8	157.421
135.417	137.704	129.076		203.167	247.763	303.533		186.667	366.368	148.347
153.948	131.478	134.509		293.521	197.786	258.281		1301.89	159.929	242.587
129.344	133.471	129.231		215.789	190.714	196.386		160.605	135.429	136.772
128.115	133.723	130.702				192.152				203.652
140.17	131.956	127.408		240.639				242.608
134.53	244.161	130.026		241.145	211.865	185.25		259.347	2103.1	155.75
129.267	143.228	131.335		228.246	276.345	241.029		161.785	375.207	195.664
130.615	131.129	129.126			217.991				330.83
131.084	138.836	128.985			392.724				191.017
135.091	131.99	129.23		269.885				172.672
130.292	135.14	128.947		212.235	272.652	184		173.412	951.913	131
127.425	133.11	134.679		195.4	294.527	211.831		238.4	237.295	389.592
127.227	128.632	147.118		192	325.392	459.059		127.333	144.069	641.171
131.132	126.907	138.547		221.464		201.219		176.214		247.938
128.586	132.633	128.488			281.786	300.464			236.381	140.246
131.201	127.995	130.765		375.416		218.045		1022.88		162.716
129.766	127.558	132.925		181.333		241.487		158.333		237.274
130.243	132.633	131.558		211.974	223.957			249.132	178.674
131.965	131.953	129.955		272.681	200.773	334.14		274.71	193.091	349.496
129.974	133.815	130.96		243.055	288.241	189.8		231.727	475.574	191.8
134.934	148.954	162.645		228.009	250.766	268.56		169.142	499.689	667.113
128.908	144.344	130.162		235.04	270.401	477.964		181.08	468.436	195.174
127.491	132.118	131.641		201.655	201.326	223.527		159.897	234.256	153.141
130.534	132.766	140.094		494.471	313.737	279.318		1012.35	621.48	637.187
128.451	140.802	133.625		197.571	231.56			132	306.015
138.104	130.655	155.143		225.479	204.081	551.719		161.901	226.339	1922.69
129.622	135.886	451.044			795.988	2475.93			827.217	14579.2
130.555	147.036	164.549		194.909		206.512		139.091		162.912
135.786	132.759	201.045		325.417	187.667	311.208		213.458	233.667	431.118
195.992	134.774	135.525		753.009		182		4341.46		127
133.305	142.794	146.209		371.005	304.102	1303.82		1132.65	375.506	903.575
163.09	130.955	128.856		275.81				465.272
176.118	131.84	127.817		276.932	190.3			475.082	129.9
141.943	142.377	127.471		347.732	190.222			480.011	292.667
140.429	132.914	126.861		318.201		207.923		568.671		159.308
154.128	131.22	129.927		493.514	191.444	216.844		2519.61	164	486.139
237.21	150.207	130.034		455.062		211.32		1272.12		131.08
166.052	132.105	127.2		325.979		210.714		1260.04		131.381
548.156	153.443	129.31		450.903	329.635	305.98		7847.27	2380.71	150.06
552.397	137.296	127.793		344.187	234.477			744.992	216.159
206.481	193.626	127.655		690.529	323.981			3219.07	1211.55
283.737	439.601	134.265		778.898	869.259			3320.26	7415.15
328.971	148.151	128.314		236.088	217.708	238.772		374.368	323.375	130.261
142.322	160.644	131.786		286.559	310.845	188.25		563.094	755.345	129.5
157.348	178.839	126.196		3594.05	260.572			14732.3	1285.07
921.886	188.467	140.247		448.291	1375.39	213.463		1010.52	2611.65	152.683
173.876	134.961	131.429		838.881	284.246			3084.34	165.336
317.486	135.431	131.144		583.082	240.521	195.625		3169.09	183.819	141.5
313.6	132.123	131.126		260.586	228.951	212.235		295.395	990.659	130.353
134.605	141.166	132.793		439.689	205.286	322.895		8164.88	179.714	147.961
210.138	180.72	130.234		298.667	261.344	224.833		1542.65	4384.87	140.216
202.185	154.806	131.826		1820.94	226.217	316.364		3128.17	202.522	169.292
312.735	147.964	128.213		616.661	218.071			3557.73	171.286
184.092	192.057	130.773		625.721	231.457	242.143		2768.14	692	144.116
180.92	134.598	133.551		433.344		210.691		418.18		201.228
138.132	184.927	141.813		434.519	242.015	184		2387.97	233.908	134
221.368	144.235	133.095		387.537	234.708	267.545		1629.81	210.954	135.818
198.686	198.864	131.302		235.36	328.764	206.094		278.248	379.934	136.563
148.206	130.85	133.253		352.759	266.619	213.786		1842.53	137.286	158.429
263.851	153.602	130.953		472.527	210.727	196.697		3140.14	184.591	648
196.909	150.702	134.504		236.816		191.231		265.205		180.769
160.944	166.368	143.79		303.81	2494.55	236.653		2466.18	5467.49	4952.77
229.181	135.305	135.937		282.114	198.556	271.473		1579.64	164	196.868
189.179	152.742	141.958		495.915	447.446	318.61		3729.41	2931.09	408.916
352.161	133.051	133.952		205.909	218.659	271.846		198	246.132	218.418
149.896	130.277	143.048		214.661	271.089	379.459		322.931	216.911	404.915
160.071	130.16	143.382		235.895	264.217	245.531		168.386	190.033	170.805
139.771	138.29	182.416		299.677	214.725	434.135		1400.14	255.431	776.5
187.904	140.023	314.249		1466.64	202.417	525.094		8408.21	210.367	1290.4
435.525	133.011	196.527		944.365	212.182	200.2		10215.1	141.386	200.16
435.863	134.26	159.998			206.9	187.5			137.4	186.333
141.724	142.399	175.673		2965.74		209.78		11086		192.94
821.129	136.87	133.112		363.875	224.22			400.535	254.634
150.248	153.17	1712.48		557.281	301.357	3411.52		4221.7	669.838	51898.2
317.52	161.749	143.144		277.765	300.234	193.167		1421.52	1191.27	156.5
181.402	133.928	219.686		258.798	272.877	364.419		229.869	666.031	3544.95
141.859	139.338	134.651		1145.35	218.747	205.8		4382.97	747.897	156.167
418.565	134.106	134.626		309.142	191.667			522.385	156.667
174.609	136.537	130.399		569.18	237.237			2046	694.983
183.732	130.241	154.469		639.539	190.5	207.119		10584.5	183.833	350.167
848.95	138.198	129.292		325.036	261.565	329.723		1415.48	368.165	266.34
262.482	130.618	135.198		630.675	213.813	186		26061.4	144.938	146
21033.2	141.527	129.169		456.05		207.828		17638		168.69
1804.8	133.591	132.188		501.423	208.818	270.778		1678.51	138.636	240.574
235.459	131.212	126.057		524.63	196.083	223.516		1014.74	250.333	131.871
225.934	140.34	131.98		347.224	242.106	203.523		990.13	159.638	156.409
201.596	140.372	130.473		255.427				1138.43
202.833	131.54	133.451		310.409	269.474	265.769		531.591	288.579	443.809
152.752	131.859	131.796		791.591	202.706	201.301		2483.54	148.353	184.12
212.417	134.899	135.67		933.407	270.609	218.009		20114.8	509.551	151.272
829.815	137.325	130.78		232.053		240.775		234.647		140.925
133.667	161.937	130.225		274.34	252.15	198.577		690.12	223.55	139.885
162.042	130.445	152.824		358.163	203.933	1293.45		1860.06	585.333	2777.83
188.507	137.772	134.304		277.102	208.341	195.3		1878.83	171.11	176.3
295.358	142.422	138.628		534.179		214.28		2338.88		161.64
179.973	132.975	139.811		492.345	181	371.548		1398.59	153	181.845
183.927	150.212	131.342		269.293	195.714	206.854		1025.25	197.571	152.195
191.34	182.162	132.42		411.184	571.372	208.538		3452.2	6532.95	171.385
320.695	156.122	145.084		1241.81	209.083	261.395		6791.98	183.667	164.14
445.829	137.582	131.494		344.14		190.125		2810.66		138.75
317.403	137.286	217.267		279.827	219.245	810.526		673.204	345.592	12748.3
167.795	136.103	132.247		328.017	267.801			671.789	191.08
152.992	138.234	131.4		257.262	286.298			402.07	456.582
142.518	132.835	130.73		235.711	290.654	188.25		461.722	257.615	130.5
145.757	164.173	130.106		527.054	624.481	199.469		6094.81	2278.09	142.125
473.727	335.668	133.57		314.206	249.281	191.375		1345.52	11264.7	175.875
190.421	147.313	128.542		356.34	238.958	215.951		1453.26	264.947	227.444
184.373	134.817	139.282		339.561	199.125	535.041		728.138	208.75	468.635
162.59	143.128	135.193		387.702	334.177	312.462		1806.96	372.573	204.496
181.239	135.069	140.53		289.66	190.833	299.166		1677.39	178.833	1021.24
182.793	145.934	130.44		349.543	188.5	261.422		461.281	377	143
146.327	207.143	128.906		321.918	916.5	241.961		837.468	3328.72	148.667
198.736	132.118	131.648		307.86	189	225.697		2102.55	136.6	138.835
185.671	164.24	131.067		230.547	233.89	203.098		315.525	1747.08	190.824
151.915	130.843	131.915		297.086	210.37	210.588		1845.62	251.435	1130
259.968	142.738	129.805		521.613	396.722	210.911		2087.63	557.773	144.867
162.7	148.475	133.025		346.243	197.429	191.333		859.998	157.029	133.75
155.503	160.217	128.066		790.593	1735.22	373.148		4757.95	3442.76	176.037
414.546	157.065	132.347		256.135	2442.92	252.51		512.624	2129.11	283.74
139.801	135.282	142.806		325.942	222.005	1776.69		2344.52	284.047	1369.96
209.654	204.926	137.013		269.965	620.625	221.153		260.641	698.468	156.576
132.056	216.627	127.481		1525.84	829.183			6059.5	2145.26
310.363	141.616	130.762		287.237	233.079	184.6		1284.56	218.763	145.4
149.718	151.68	139.414		423.619	344.28			1841.52	812.648
200.748	210.468	133.925		254.118	201.2	227.183		645.435	223.6	205.493
151.155	126.915	130.598		352.596	214.896	195.688		1626.37	187.833	130.563
213.068	142.305	137.243		253.78	314.2	372.297		276.901	1709.64	973.123
151.959	216.942	135.341		236.487	315.051	251.01		200.701	499.203	220.552
136.796	145.197	129.64		268.346	217.378	200.033		459.575	170.356	150.333
205.763	131.432	126.754		234.605	374.319	280.429		339.669	217.702	175.857
132.749	149.43	137.091		576.376	291.957	670.447		1755.05	314.77	480.587
205.502	136.074	135.613		483.637	222.639	401.474		1744.16	205.241	295.574
225.765	138.796	131.795		274.552	368.379	214.867		1494.65	474.461	142.711
229.225	136.252	128.622		814.112	274.353	210.375		2212.06	221.844	196.083
238.621	132.561	130.372		280.117	295.573	263.582		2981.83	258.743	390.813
177.473	132.731	131.733		961.866	193.026	213.216		2696.82	150.5	189.27
306.341	130.29	132.845		321.838	208.2	234.74		860.05	201.5	169.233
200.143	133.729	134.838		2323.23	188.25	209.583		4230.38	143.75	156.583
254.236	130.81	130.26		271.342	257.043	249.262		1455.03	190.043	176.75
209.167	133.748	137.313		782.559	445.229	262.554		2185.13	215.657	203.028
177.756	139.172	133.321		466.337	222.63	277.355		3399.64	173.667	326.122
236.817	128.403	129.765		1065.83	223.959			7010.38	148.397
433.448	130.856	130.166		387.136	214.018	333.85		3673.05	170.33	334.15
277.868	134.857	129.329		878.889	306.2			3596.33	213.49
315.03	128.501	130.807		939.725	208.255	339.627		4462.68	173.596	423.09
214.197	130.947	133.711		370.205	230.9	249.254		1324.95	202.9	231.457
239.4	129.842	132.236		785.904	206.682	202.375		2659.76	226.455	175.333
196.973	136.85	135.453		282.943	213.927	274.353		254.545	479.659	232.718
147.244	132.81	295.99		383.486	366.258	5021.28		2233.06	337.387	14496.9
247.534	133.133	136.032		987.754	205.787	227.343		7844.55	184.926	141.286
310.275	149.264	134.366		364.8	284.88	226.5		365.663	186.228	198.326
147.62	169.03	132.845		373.762	274.65	386.012		1169.91	215.683	255.837
173.201	193.795	133.056		272.346	228.795	232.789		245.426	273.705	245.811
140.252	146.241	139.827		330.988	257.609	271.941		1445.21	276.74	1403.79
209.225	130.002	131.293		232.467	259.834	232.119		401.855	222.364	164.748
162.775	355.777	130.57		255.853	1406.38	209.609		401.175	12833.7	148
154.697	130.315	139.898		254.202	207.733	312.092		2912.46	135.167	1688.18
295.778	126.354	134.908		275.669		241.724		242.065		183.039
143.782	134.613	134.293		199.375	194.846	194.583		219	173.462	423.167
137.525	134.471	134.013				215.483				142.31
139.201	149.812	131.801		258.505	241.128			306.753	202.538
139.724	136.313	128.78		569.233	688.928	213.121		3928.96	866.681	188.03
317.905	135.809	131.225		305.542		192		5971.14		135.727
394.865	136.009	134.075		236.169	247.688	260.316		225.123	212.375	364.447
139.261	140.182	133.256		200.244	217.889	343.368		319.956	239.185	184.983
140.333	134.004	134.498		344.883	194.2			2400.36	279.6
180.099	143.815	131.929		323.699	322.333	217.642		4397.14	292.458	234.91
487.313	132.911	132.929		917.869		220.032		3276.35		152.935
219.518	128.502	128.389		306.895		188.5		628.186		141.25
137.704	130.321	130.756		509.962	216.081	362.014		3930.74	188.548	197.188
243.489	130.959	161.19		250.438		219.071		435.385		1236.93
139.52	133.887	128.237		1094.74	217.138	194		5754.99	285.947	157.4
447.511	130.025	130.62		764.351				1885
298.069	136.706	132.96		549.868	221.953			5497.52	245.172
765.513	136.396	140.039		436.491		204.912		2129.16		299.382
231.338	137.974	128.52		229.569	198.375			288.298	340
168.058	132.721	130.351		790.655	224.245	219.793		6146.17	360.714	180.069
764.477	128.924	148.808		279.39	215.095	526.481		220.305	272.333	2162.46
150.115	126.164	329.01		288.74	185	950.06		382.391	142	20935.6
153.67	133.18	131.755		327.866	192.8	205.316		759.489	129.4	128.368
163.895	132.566	132.173		822.883	219.011	214.048		2254.81	161.705	197.651
200.237	136.452	132.827		275.304	277.619	332.491		420.601	295.452	294.047
154.927	130.177	135.291		306.863		339.038		446.916		332.494
145.463	127.99	136.538		689.426	197	267.305		5097.15	232.9	331.272
497.138	149.414	133.442		322.94	342.222	202.833		375.549	369.311	285.583
144.341	135.613	142.169		189.842		315.733		256.105		697.703
130.856	146.787	129.004		217.211	275.574	194		1442.87	330.38	127.903
141.537	134.812	183.449		202.543	221.865	263.859		400.239	223.203	2804.48
159.402	130.67	127.74		451.025				25102.1
5738.32	136.24	132.918		226.809	244.638	235.202		5580.43	199.564	1488.96
392.019	130.827	131.514		470.025	272.424	207.068		6739.94	187.97	149.729
372.821	136.884	132.683		447.424	217.068	213.148		2576.94	161.557	298.167
337.411	131.874	130.862		379.829		244.231		1252.92		144.231
195.54	133.046	131.965		708.956	191.889	211.598		2391.51	198.889	155.098
382.779	132.033	129.3		290.788	250.442	253.283		443.981	293.512	129.717
155.043	131.828	129.311		382.007	280.208	185.5		2939.91	443.167	142.5
354.823	132.989	156.273		262.254		201.603		333.934		153.455
177.937	132.689	126.957		238.133	279.471			352.901	217.824
156.674	133.865	130.578		260.9	237.364			282.776	271.71
178.065	136.727	130.591		249.047	276.808	186		265	383.997	130.5
145.304	129.247	128.247		862.087	274.515	194.583		2995.71	565.838	135.5
299.636	150.438	127.739		332.961	458.49	188.5		1279.98	2241.27	120.5
185.24	132.107	132.901		281.62	219.343	228.6		335.611	870.286	152.371
150.881	132.902	136.668		515.151	191.85	204.543		3130.48	204.25	165.729
290.192	144.515	133.323		628.67	1342.71	256.488		2974.41	1480.35	200.291
221.301	136.102	128.871		328.189	296.691	199.029		1250.47	558.533	140.429
159.487	172.143	132.25		1734.67	215.443	207.04		7879.45	299.329	152.6
480.416	128.987	131.989		340.205	196	266.178		1497.92	173.318	234.217
219.383	131.645	130.508		1269.5	210.913	217.425		6554.81	365.435	153.299
639.231	133.359	135.393		521.655		257.578		7519.92		382.699
869.873	129.949	446.674		402.309	225.838	260.17		1240.72	159.73	35503.8
249.68	130.279	131.899		321.078		445.156		1711.24		1333.56
453.37	134.894	146.403		218.75	265.643	269.175		1801.96	748.83	549.755
337.583	133.277	136.417		218.301		256.25		176.695		333.409
147.005	147.264	142.383		256.881	412.472	290.147		555.347	445.553	438.615
142.011	374.814	134.34		1112.36	448.525	234.019		5093.98	6843.5	313.583
276.006	133.576	126.27		248.383	235.333	227.16		1024.35	379.762	132.82
178.201	135.295	136.037		231.368		229.444		417.721		148.586
147.53	136.068	135.046		229.87	195.818	220.19		240.091	157.909	160.262
142.859	179.901	154.96		258.88	236.24	684.069		237.613	296.59	3514.74
146.284	138.958	130.12		748.749	345.293	284.784		4583.27	407.512	178.461
214.692	133.814	132.479		234.815		1159.75		277.44		419.148
162.576	134.302	132.259		306.396	220.459	201.667		338.468	169.838	221.556
162.866	137.779	134.11		297.554	246.787	196.273		366.954	253.528	137.636
151.326	143.683	129		403.908	252.505	261.205		11407.6	677.818	221.827
293.063	134.663	134.728		1373.88	216.295	202.435		14522	240.59	148.217
381.64	133.969	131.713		320.277	233.483	268.571		1830.74	203.264	185.029
262.847	135.211	130.309		578.027	213.492	195.111		3884.17	228.587	138.444
230.44	951.436	161.995		378.475	1129.56	553.251		1023.48	31259	871.249
182.119	141.989	129.631		281.2	299.684			931.392	262.053
152.366	142.084	132.144		334.684	338.602			2329.64	219.735
335.202	158.159	246.972		327.479	203.448	297.356		350.374	1887.79	7225.8
166.438	138.374	133.071		832.05	284.846	209.846		1616.54	344.864	173.077
236.717	138.996	273.909		243.545	199.531	341.189		1069.11	220.938	1062.56
188.569	139.053	137.875		437.452	210.105	248.125		1840.78	186.842	224.672
260.367	135.73	208.601		352.179		243.619		2305.48		2395.63
287.917	133.204	134.568		1032.14	204.286	186.545		5377.5	224.381	162.273
673.216	136.707	135.352		397.515	195.273	257.091		867.967	348.182	231.699
145.478	131.838	142.34		1341.35	217.914	277.596		4743.85	251.596	875.939
246.54	129.734	132.806		454.576	223.545	212.938		1474.99	222.018	162.688
322.79	134.25	133.17		356.266	215.359	230.053		2584.47	178.308	147.368
289.019	130.809	142.593		1018.79	226.86			5834.7	673.175
424.735	130.513	135.303		304.912	208.224	237.919		2284.38	168.184	432.406
247.536	133.741	134.298		278.56	202.19	218.704		982.664	273.571	186.667
162.901	133.154	165.539		888.925	206.75	336.63		5123.78	286.75	2766.04
420.399	146.433	185.569		1122.91	203.786	211.139		3202.53	152.571	176.806
324.624	153.698	134.923		353.653	208.069	243.435		1515.02	261.863	160.247
201.679	130.093	134.225		1249.63	199.083	237.571		4900.99	194.333	159
366.148	133.172	132.989		430.948	196.875	320.494		1271.34	164.25	225.662
157.122	138.766	129.917		2888.45		249.943		7004.45		174.195
477.393	156.725	138.333		361.253	196.727	267.292		416.231	4418.33	190.967
142.261	143.014	146.591		251.734	678.932	192.25		265.141	1038.42	144
132.883	135.268	285.537		340.401	222.315	315.806		1278.32	202.598	1906.59
210.551	129.667	137.763		326.346	257.033	397.569		545.724	183.7	433.772
138.622	148.4	138.741		1055.47		379.915		3724.64		713.052
343.728	135.606	131.896		374.017	215.378	215.412		604.57	155.919	251.941
149.459	141.676	152.597		552.802	193	215.52		844.044	329	199.4
198.95	247.462	183.538		605.555	388.665	259.667		2485.79	5412.5	333.347
345.22	136.821	129.89		254.539	188.5	242.489		373.09	160.5	139.2
157.54	134.328	377.482		662.919	196	316.428		4286.1	180.5	6916.76
481.62	135.454	135.347		415.347	196.4	285.991		1124.15	269.8	312.952
185.023	152.214	129.191		288.083		443.701		989.056		182.09
209.671	133.815	148.251		267.127		208.283		289.233		4533.8
137.131	154.396	132.712		446.167	193.613	204.889		1628.8	2060.29	167.889
187.847	135.81	142.977		363.265	200.849	229.246		1483.57	247.699	160.189
189.897	130.149	137.391		326.134	237.024	307.56		592.561	153.476	332.616
161.159	133.644	130.31		275.04	263.684	281.621		579.445	174.759	147.839
158.771	128.183	133.103		265.875	184	216.336		489.326	157	895.698
197.263	135.878	129.022		1235.07	426.355			2623.13	303.015
259.342	159.209	127.044		246.064	666.803	211.946		258.766	4413.13	127.135
142.739	129.7	126.13		251.021	201.194	195.091		260.111	143.161	133.818
150.5	130.28	127.497		599.713	204.714	190.071		2470.8	146.429	125.571
284.549	129.522	129.696		471.965	208.069	201		2724.87	239.034	165.024
274.527	132.487	127.645		1069.77				2580.94
202.724	136.149	133.382		296.929	220.975			621.049	248.412
172.953	758.971	134.968		397.131				2288.48
398.1	147.913	177.907		1504.62	201	978.844		3443.77	159.5	3523.53
298.591	144.179	131.8		514.582	200.106	208.107		868.883	174.638	150.286
170.606	132.421	131.678		492.384	208	257.789		3755.46	357.45	192.518
528.209	130.559	151.881		658.903	193	373.435		3332.15	164.5	789.135
222.004	128.785	131.76		733.767		252.229		4739.93		161.694
359.169	129.661	134.035		320.872		228.736		2051.29		143.528
219.897	250.198	126.902		893.48	341.202			2017.82	1261.71
190.999	127.806	132.626		1876.18		195.1		10355		139
715.077	131.217	132.983		479.173	244.766	188.19		5753.32	156.064	151.857
494.557	135.127	132.284		327.194	564.302			841.436	393.358
213.476	129.968	134.109		248.975		199.257		627.373		208.343
151.672	275.392	127.079		243.994	424.403	230.21		315.322	724.12	170.919
153.713	495.375	130.918		346.169	336.239	216.31		546.396	8565.44	285.133
157.819	133.702	129.983		198.75	189.5			459.75	151.583
139.347	129.542	129.862		2248.64		214.715		6965.99		134.209
685.985	173.4	135.251		1536.34	270.204	228.205		5426.4	236.144	177.894
500.792	148.441	129.767		643.402	224.533	237.207		3154.4	236.967	160.927
193.66	134.294	189.819		577.162		1648		3578.79		3074.77
270.314	147.072	131.273		927.797		224.8		1712.06		151.084
226.052	130.67	130.521		495.475		200.041		870.543		584.347
183.744	135.526	130.586		553.18		263.487		1802.75		161.013
194.818	186.364	127.569		288.058	577.836	218.602		246.014	17123.1	575.771
133.645	130.951	137.037		672.983	212.241	192.667		6797.95	174.724	144.556
523.997	180.735	133.179		220.633	307.23	295.425		320.689	2148.79	197.205
135.163	137.909	141.575		1367.2	327.571	211.586		9141.93	244.264	158.724
941.234	129.511	129.722		942.453	209.686	206		2890.37	174.057	143.833
246.401	131.754	130.373		444.293	189.412	198.52		1177.85	216.471	138.56
207.385	130.211	127.815		786.063	189.4	188.6		4157.37	227.6	136.4
400.494	149.506	139.378		1670.01	219.708	204.519		5602.37	185.292	153.288
512.795	141.5	127.334		409.963	228.722	187		895.961	204.088	129
178.236	134.351	129.418		368.943	235.146	205.783		377.017	243.292	147.522
148.193	132.043	187.398		1528.36	212.545	1044.76		4985.41	155.653	6970.88
442.201	134.506	131.806		190.684	209.379	215.188		161.526	1439.68	140.469
133.533	132.79	131.12		334.571	205.672	219.5		647.647	301.434	141.265
172.101	138.324	130.795		514.984	201.968			5923.8	189.742
436.097	130.61	132.561		250.854		190.786		512.085		162.821
212.891	134.35	135.218		2719.54	214.047	362.956		1940.95	174.031	204.824
256.636	142.116	190.253		692.264	204.614	655.642		5562.39	174.966	731.905
311.697	134.675	128.947		372.015		189.786		1600.99		139.5
265.867	130.773	139.942		291.999	222.122	191.667		407.2	184.195	204.667
158.658	134.575	149.132		233.067		1550.26		875.66		1305.66
150.953	130.293	156.342		209.206		205.034		718.531		175.897
143.188	133.329	127.867		278.365		191		388.165		137.429
154.531	137.384	133.434		709.116	183.5	184		11517.3	405.5	148
1890.56	154.012	128.145		2098.08	249.178	203.721		7511.94	1404.43	132.907
929.192	130.241	126.969		246.426		213.632		2124.91		129.982
203.138	138.215	126.406		350.056	189.143			4845.03	163.714
274.687	136.273	126.41		326.264	209.086			2218.71	442.586
175.657	140.977	129.075		770.618	204.489	481.422		3826.68	365	143.711
289.328	157.013	126.581		662.814	263.788			557.584	425.516
141.131	217.411	131.839		242.241	271.038	196.679		552.715	1256.92	132.365
140.359	137.938	148.451		2406.75	202.735	406.646		3302.5	181.324	219.82
238.369	133.053	128.554		204.281	225.495	184		405.135	224.545	128.333
139.358	128.999	130.891		286.507	186			705.29	1375.5
185.496	130.346	130.399		288.082	319.218	190.727		622.776	249.714	126.818
175.777	144.265	129.065		484.528	205.269	193.667		2150.55	2386	133.857
337.756	132.57	125.05		1269.84		184		5895.31		129
418.373	130.5	125.558		304.656	189.7			487.874	165.3
148.008	133.561	130.815		356.183	205.533	210.936		1044.11	310.417	145.352
166.343	134.824	127.335		437.761	280.535			1793.82	207.581
219.767	128.618	130.463		272.25	245.375	196.879		149.875	260.607	132.97
135.959	291.461	126.643		493.509	564.756			1787.99	2217.15
167.98	174.861	138.649		385.882	409.61	192.921		357.75	760.476	199.711
145.522	345.084	125.135		506.609	407.454			1446.06	2475.19
332.441	161.311	153.175		997.621	407.538	308.365		4807.45	722.945	363.984
478.911	174.137	128.899		242.972	973.694			220.989	1684.6
145.657	153.075	143.163		235.496	277.856	361.431		252.387	986.599	201.878
149.565	194.809	131.878		303.304	374.374			1735.5	1070.38
191.865	172.4	128.312		286.809	302.169	231.133		1404.34	752.396	155.4
166.871	165.747	126.267		495.301	337.168	189.429		5069.77	703.848	148.429
375.241	147.846	128.651		675.198	246.164			1127.2	277.05
184.214	449.475	149.01		439.035	1976.17	1104.79		1751.01	5586.26	748.005
212.777	148.164	136.438		325.074	237.213	223.284		307.957	254.65	192.828
146.876	173.677	129.878		325.693	388.423	253.186		395.74	541.515	176.471
147.81	234.755	126.758		283.497	1030.95			9908.6	3156.83
370.93	213.773	127.487		646.472	379.119	188.25		5638.48	989.502	127
504.771	318.565	269.825		310.273	1121.12	1651.59		563.279	1665.88	3780.61
163.611	157.877	137.49		318.041	298.842	216.758		981.476	513.689	163.579
152.732	182.411	129.751		635.345	398.364	418.47		2187.81	619.707	187.152
209.927	180.82	125.667		1046.12	365.235	190		1805.67	1056.87	133
272.169	162.047	127.552		332.639	529.336	236.125		519.434	576.132	149.375
138.315	277.574	127.607		498.632	417.32			1333.28	3439.14
154.992	182.664	130.457		281.486	430.919			243.997	2223.21
136.239	240.403	158.976		510.423	1184.31	202.217		1412.03	3543.22	235.609
175.244	140.806	125.418		253.384	308.251	187.667		238.495	347.123	128.667
144.303	147.091	127.984		386.076	328.01	219.541		410.605	292.945	150.5
143.914	159.594	129.249		282.685	265.673	193.208		262.314	459.67	130.625
141.034	144.876	134.541		187	250.582	220.072		240.5	629.702	205.36
131.963	195.352	129.991		284.137	459.526			2005.88	738.422
166.1	172.733	129.929		293.115	461.834	570.644		2347.88	729.679	427.089
179.032	146.114	128.179		359.006	307.53	243.711		529.828	309.823	167.506
150.538	152.594	126.646		1333.07	305.534	200.364		6861.83	305.585	137.636
324.636	152.289	129.047		458.073	369.734			1056.76	376.51
169.626	276.397	131.961		531.44	1272.96	205.212		1323.29	2005.55	134.758
526.519	142.49	139.814		333.653	254.611	287.208		662.423	210.776	227.698
247.72	365.095	130.282		324.526	2716.78	187		520.562	7053.94	173
173.351	152.429	129.243		339.78	250.442			570.762	268.732
162.853	134.61	205.882		285.781	236.943	411.264		456.884	252.273	790.205
150.363	140.776	140.603		267.645	236.651	235.41		306.78	332.482	223.744
156.747	173.142	131.3		305.356	630.482	194.833		412.547	1062.38	134.667
141.623	146.221	139.015		305.463	315.171			589.84	309.947
152.16	2057.76	141.952		275.643	755.219	228.892		663.643	16726.2	181.964
136.854	129.432	132.703		346.871	223.702	210.922		687.153	193.024	167.667
168.524	132.23	129.992		2561.37	224.011			6076.67	176.243
954.764	151.358	259.268		515.644	281.148	289.972		1502.44	493.148	8790.29
200.202	152.399	132.096		2035.61	356.037			5026.04	442.14
859.335	160.545	132.346		284.44	988.873			872.241	1149.91
185.834	159.476	125.718		230.503	242.222	202.724		348.671	511.668	130.69
145.304	134.104	142.682		545.097	256.851	188.5		2023.8	388.811	146
371.54	138.356	132.004		213.171	250.375			282.105	202.419
137.126	150.686	144.042		233.776	318.757	197.632		4241.34	320.723	334.895
155.04	220.337	133.138		294.977	351.162			680.266	1001.5
160.562	134.115	129.01		428.143	247.426			516.628	429.829
129.92	168.604	131.995		232.935	260.645	191.286		317.072	508.495	136
153.892	151.102	127.351		524.801	328.223	354.08		1030.17	406.731	140
190.656	223.495	134.929		280.316	444.219	209.528		244.669	1435.49	135.189
133.944	151.493	129.568		274.466	264.141	232.9		241.602	511.278	145.133
138.326	144.298	140.82		1590.81	241.495	237.418		8716.58	363.731	154.648
584.247	177.084	128.763		453.394	411.882	220.299		2755.22	1037.4	211.981
200.769	143.825	143.039		2678.41	233.631	202.124		2128.04	273.455	214.723
215.022	138.772	139.072		1830.07	257.033	231.183		5390.39	271.981	295.933
528.044	131.421	135.367		555.076	327.454	399.746		3604.38	238.167	378.085
223.465	148.786	130.879		267.777	269.39	251.502		544.68	437.879	165.701
152.007	198.098	143.683		317.735	318.635	350.884		490.944	851.365	286.987
155.243	160.368	127.722		291.677	768.83	188.333		2855.98	947.053	138.333
256.01	141.392	137.672		1508.6	307.477	255.689		24978.8	265.828	182.64
1018.21	131.299	132.004		295.112	467.154	221.019		1058.89	227.931	322.88
154.423	140.896	127.947		278.584	689.022	195		328.442	585.663	136.25
140.878	128.941	131.961		567.184	496.471	227.455		3690.44	208.725	186.289
209.782	129.115	142.792		315.885	334.784	433.785		526.292	251.744	552.349
147.467	129.933	134.463		272.851	308.051	218.917		318.329	171.247	266.87
144.207	131.113	133.368		795.842	315.404	192.111		3159.41	265.526	200.556
235.788	129.262	148.463		2057.56	327.011	479.123		4832.53	245.72	634.333
295.663	145.21	135.323		576.656	631.59	186		823.738	719.079	135.917
159.123	160.477	133.383		490.747	892.288	210.797		1233.82	745.242	132.953
157.686	143.763	130.039		512.966	259.294	182		2683.44	154.632	130
190.507	141.435	129.227		252.195	306.151	201.849		254.525	816.366	211.302
133.442	136.77	148.532		375.534	275.883	201.282		1306.28	482.002	146.553
155.447	159.611	128.146		328.659	303.031	187		2351.96	653.902	235.5
161.816	160.253	128.212		286.843	332.792	324.573		1078.24	618.186	176.524
150.106	137	129.24		361.093	330.22	196.913		426.198	258.435	177.391
152.599	151.058	128.096		211.296	311.602	213.533		267.519	463.16	136.167
139.427	192.088	129.3		315.062	288.599	202.731		344.976	554.363	229.923
159.435	140.205	130.51		478.31	279.377	187.25		835.255	293.315	137.25
150.8	139.177	143.207		706.96	242.92	604.429		2814.64	276.182	374.824
198.462	972.937	127.563		236.224	394.935	189		261.475	9374.1	133.727
149.741	145.246	135.842		460.963	294.112	198.943		638.783	319.824	136.321
152.416	160.664	265.091		651.005	320.261	205.152		2718.05	1008.41	256.291
340.321	132.367	128.228		544.234	216.343	205.867		1246.1	222.925	135.767
210.549	299.486	131.31		271.352	386.344			576.584	2212.63
192.486	138.29	131.495		232.939	216.992	249.569		494.405	215.304	160.867
174.123	139.406	129.895		621.479	272.401	189.917		1893.92	296.518	135.5
217.573	146.99	132.789		288.327	375.227	250.2		160.245	518.736	143.309
133.333	201.272	130.08		333.973	843.831	214.226		577.702	1403.19	159.516
160.295	281.585	130.49		2240.97	299.341	228.476		6831.4	2174.11	162.079
363.418	182.693	131.413		779.389	441.131			1354.53	319.683
184.796	222.498	138.647		516.804	429.251	195.55		2021.59	1252.49	142.9
196.861	134.681	135.042		404.807	225.459	271.322		1716.26	418.779	180.14
182.55	150.824	142.281		306.236	271.329	200		2345.85	257.266	173.833
288.404	142.697	168.553		340.554	497.896	217.222		451.131	848.953	361.583
142.229	178.638	130.563		339.347	248.543	203.683		434.464	242.114	184
143.6	229.08	134.165		277.559	579.424	588.949		393.482	2638.77	573.559
140.883	206.196	127.097		281.276	940.072			319.583	3258.09
149.336	162.937	146.748		294.344	294.994	212.875		440.873	799.886	737.109
138.269	179.811	129.866		310.306	366.882	239.167		364.098	487.602	164.7
156.697	202.558	130.59		419.349	294.969	237.911		576.307	2733.31	156.522
149.059	206.248	204.461		468.215	261.48	605.316		748.589	763.57	4623.96
171.721	174.209	138.044		293.793	284.406	242.912		458.445	2247.97	188.754
164.79	147.974	132.193		225.466	376.524	373.466		322.466	358.982	252.304
134.293	159.662	150.37		1555.08	337.268	280.741		3953.3	615.04	240.638
202.919	227.294	134.201		272.604	338.847	233.764		939.27	3010.2	209.5
143.637	208.507	171.917		741.68	273.645	579.896		2237.67	1299.87	609.601
232.786	135.759	137.089		280.402	380.368	195.48		585.663	265.984	134.4
149.671	381.018	141.886		311.284	653.692	199.947		401.909	4169.27	152.447
145.416	1085.92	134.762		312.854	290.177	191.885		329.715	16108.6	158.462
144.179	161.173	791.332		438.669	234.22	594.767		817.186	290.033	23386.7
202.184	226.502	307.569		280.029	279.775	710.961		243.686	2114.78	6927.28
140.165	142.537	150.722		221.061	307.452	496.797		1109.11	370.03	532.52
152.663	155.253	137.053		285.991	289.366			658.929	254.642
149.829	159.808	145.659		261.398	312.445	213.595		405.414	498.379	148.571
135.253	149.665	140.735		317.23	303.566	222.375		680.56	374.967	150.672
160.48	325.577	131.766		232.491	782.076	235.178		317.745	4330.07	197.467
131.898	148.208	131.047		624.374	332.117	205.079		565.787	763.075	147.921
149.555	184.301	132.086		610.996	363.239	223.648		5132.06	797.507	154.32
287.897	180.189	128.123		287.112	376.101	193.286		393.93	2199.63	144.595
148.306	133.884	135.779		1680	221.153	221.472		7398.64	207.847	160.792
735.615	137.488	132.075		319.68	205.823	196.029		2428.39	710.016	277.706
206.94	146.454	131.69		347.29	458.347	223.598		1901.98	1144.66	164.061
253.15	236.594	145.079		286.046	374.119	231.06		403.247	2748.46	219.239
150.815	219.281	127.535		388.646	627.771			352.954	1604.92
139.625	256.564	128.126		431.833	377.823			1340.34	2127.28
211.305	138.948	133.176		266.143	339.418	205.474		343.353	333.535	139.263
143.673	264.379	130.271		626.252	434.903	207.941		3268.81	1748.02	147.176
352.739	384.686	126.839		253.736	374.038			362.029	4238.22
154.716	167.781	132.941		418.68	402.059	216.596		496.757	466.645	188
166.746	182.468	154.723		290.959	284.716	221.625		929.85	568.89	192.125
158.286	181.749	146.626		392.679	294.982	234.944		1923.55	1933.78	292.87
197.127	167.065	142.022		293.601	342.013	221.015		406.438	1274.4	743.955
146.275	185.428	144.051		927.088	490.834	208.433		1414.09	1919.65	210.45
205.861	162.816	136.056		274.686	331.957	393.982		426.936	951.456	253.977
144.639	168.819	129.507		680.362	299.031	295.493		1764.13	813.152	156.08
177.978	158.908	132.007		316.08	371.419	259.803		525.545	915.005	203.758
150.727	166.668	136.132		643.924	303.17	213.137		16002.8	1012.18	482.7
3265.29	349.155	128.877		2448.15	1508.41	212.327		9228.95	5716.34	143.356
1295.62	145.579	130.044		1408.51	503.525	203.727		2732.3	676.308	152.623
170.821	329.38	131.297		540.721	865.455	229.333		2156.95	4232.63	147.472
226.3	170.316	135.438		455.319	723.134	272.039		1206.33	1149.15	871.971
192.298	145.883	131.337		229.538	260.088			250.008	789.065
143.286	156.391	139.714		939.738	305.428			2013.05	447.539
217.137	255.684	221.389		441.841	930.589	211.255		1937.67	3757.05	4264.92
193.303	159.425	135.153		462.175	872.856	182.5		1341.69	1308.21	137.5
160.749	155.017	144.965		362.225	338.772	333.015		546.405	652.138	210.672
149.89	241.062	131.518		289.854	961.01	212.018		456.67	3076.79	138.526
145.023	261.057	131.699		254.384	285.716			393.242	1182.68
144.492	145.301	150.906		301.415	276.497	282.939		663.177	407.808	2753.11
156.231	175.404	128.684		536.445	619.434	267.714		654.223	729.885	174.507
158.669	153.351	131.63		1297.99	221.303	198.182		2993.33	274.865	159.818
363.793	203.102	137.877		226.414	325.304	187.667		280.013	1614.9	201.333
136.913	150.667	133.846		282.368	445.602	188		550.81	968.154	152.4
160.679	137.096	129.186		531.358	271.775	217.397		622.389	331.996	162.873
155.331	141.615	129.582		251.457	313.203	350.26		283.46	433.663	370.396
129.817	152.979	165.096		260.017	495.177	203.389		373.665	556.68	168.259
136.155	248.833	132.358		1432.7	389.975	196.781		4792.79	2030.99	173.656
338.832	240.748	129.135		359.329	464.19	217.957		478.75	2521.85	137.522
147.736	197.8	129.529		311.001	382.261	215.707		471.649	814.318	151.31
153.778	139.12	128.384		576.688	287.079			2701.42	362.351
448.59	138.766	127.936		304.963	223.811	227.813		485.756	236.019	154.438
167.079	158.077	130.744		531.51	220.126	213.518		2282.27	310.441	196.179
244.764	2263.78	131.834		257.089	603.8	195.6		630.441	19033.8	204.6
143.927	184.944	128.531		417.897	488.167	201.2		1344.91	1003.19	135.7
179.324	152.131	127.348		353.856	268.732	353.926		437.344	393.232	142.593
160.995	278.083	130.867		587.762	672.66	190.125		1132.14	7433.2	148.25
170.449	173.494	126.859		1170.83	300.581			6926.75	1698.62
322.563	151.378	132.943		399.339	319.792			2083.38	490.869
165.579	165.919	127.386		670.497	365.199			1875.39	1108.25
212.396	140.485	133.243		1331.19	373.827	208.669		5631.1	405.44	183.22
651.1	154.993	127.743		268.334	736.04			812.86	724.647
155.408	148.434	130.419		263.787	315.955	210.6		1134.36	282.363	138.933
169.557	175.766	130.776		438.898	291.741	198.706		2670.92	1043.6	153.824
198.44	222.591	239.374		1652.74	625.657	186		6537.46	4508.25	138.5
395.478	286.884	130.206		350.178	1959.16	230.939		649.888	3836.45	189.671
146.706	338.617	128.921		390.132	1039.36	208		1836.69	14682.9	152.167
207.742	158.954	128.791		553.177	318.621	206.75		2689.29	690.193	229.563
163.829	207.12	134.307		1181.1	347.527	223.333		3373.83	2749.81	144.37
395.787	142.693	132.329			402.176	189.5			1353.1	157.821
129.156	134.031	134.818		258.525	258.848	519.69		464.428	388.861	1879.62
140.282	131.691	128.783		384.664	215.91	213.81		3709.57	200.95	145.667
199.311	260.635	131.386		338.508	409.092			548.314	3766.58
146.967	137.164	135.648		1777.08	266.509	242.341		1553.84	435.446	194.341
170.318	132.812	130.409		260.675	256.458	205.784		417.623	220.468	161.627
151.374	305.853	221.325		235.019	266.323	768.28		401.248	8073.83	7053.92
134.829	182.575	137.712		338.617	699.702	218.104		798.612	1771.74	504.868
153.282	142.46	132.021		365.66	244.337	218.37		2619.16	314.936	162.027
221.206	139.605	141.274		354.778	245.175	730.526		2043.3	246.866	882.885
198.895	140.443	126.817		296.02	264.517	199.679		809.925	239.789	139.925
179.444	173.799	130.444		498.018	288.899	198.622		2207.99	254.146	137.111
226.742	150.459	131.089		225.984	307.232	200.333		573.829	330.183	131.933
144.89	135.5	128.127		245.205	245.218			309.889	271.819
155.734	199.146	129.365		360.502	279.372	191.333		767.916	1146.79	147.556
146.201	155.853	132.301		269.638	479.262	200.646		1001.57	475.081	137.923
157.783	276.161	140.033		246.705	1164.73	219.535		405.703	4378.39	164.455
139.775	160.861	130.351		391.083	274.797	186.875		2183.18	810.603	294.75
172.72	149.078	130.248		776.065	262.92			2850.22	306.464
247.422	159.348	139.518		270.743	457.868	213.5		288.947	834.287	237.775
145.356	170.308	135.76		253.859	293.037	215.407		1664.17	1537.28	166
208.817	195.741	137.213		233.134	773.493	232.855		288.558	1711.67	142.4
143.86	257.469	137.719		289.316	1477.48			1494.38	6576.02
154.315	143.81	148.906		359.068	1001.87	267.943		680.45	1143.56	1477.92
152.968	130.528	132.781		278.39	256.041	201.813		706.067	274.711	137
158.685	181.27	154.941		530.646	484.745	260.998		1871.98	2737.1	2146.5
230.018	127.827	133.395		256.117	186.2	224.61		495.718	175.4	152.537
147.394	149.814	155.336		347.028	335.801	367.657		726.492	322.223	318.859
150.7	149.522	268.147		324.117	256.612	1584.2		1432.02	289.301	13538.5
265.191	162.376	4984.45		458.675	319.167	3609.25		3283.85	354.915	46830
250.835	145.658	176.809		202.432	284.838			652.554	652.935
146.535	232.281	165.402		265.309	442.259	565.96		1757.66	2220.04	1027.12
146.126	152.811	141.263		407.718	341.501	261.209		1326.18	404.782	264.158
195.701	133.212	141.743		1167.31	300.535	212.353		3682.77	303.652	342.373
423.423	165.104	132.038		1775.86	313.892	215.978		4164.92	416.961	177.934
506.848	145.026	156.762		275.339	220.792	433.758		1801.59	247.542	1797.55
194.576	143.481	130.184		260.66	314.064	199.893		925.113	443.289	329.036
145.302	151.21	129.688		1569.75	287.49	204.75		5172.69	727.74	158.313
279.826	163.306	134.423		215.378	591.651	215.268		456.744	826.624	708.955
132.26	168.947	134.233		292.047	289.106	279.44		682.918	466.714	215.424
155.364	177.743	138.771		553.59	331.232	213.561		2020.23	829.574	203.329
214.805	268.513	134.515		280.638	1476.58	216.565		480.574	3655.02	292.464
147.355	223.168	170.057		284.967	345.676	436.758		1761.92	1913.13	820.265
213.228	142.234	139.931		258.713	282.4	231.962		733.468	380.96	1398.54
151.833	172.793	138.82		250.583	677.484	199.755		268.574	1399.95	158
141.85	173.028	157.182		323.075	558.319			2174.82	2666.84
191.558	141.042	708.757		984.635	329.802	1600.86		3664.3	722.796	28496.7
339.361	140.283	132.055		326.25	497.81	211.775		539.5	729.898	137.65
137.307	132.553	130.454		658.665	222.479	203.494		635.462	205.847	132.953
203.485	143.063	133.963		281.872	235.011	198.957		291.572	384.281	1821.57
145.998	186.196	133.698		1052.07	1242.64	207.895		7153.47	1883.66	149.667
1578.12	186.618	128.379		470.267	536.406	190.875		2826.06	1076.23	136.75
195.71	198.78	162.544		3559.24	356.807	212.513		10131.2	1846.48	1156.54
851.441	170.217	128.522		985.791	361.983			3260.35	483.07
201.819	130.793	128.612		270.483	457.73			399.261	600.591
142.207	175.384	128.67		279.213	295.029			307.241	987.653
141.651	183.779	140.247		461.375	408.225	249.627		1810.74	1403.62	459.081
187.653	271.713	135.189		321.541	2827.93	231.712		1259.94	8228.99	175.442
167.427	193.299	137.95		614.133	533.331	436.756		1111.38	1755.99	408.357
202.148	195.885	163.649		302.925	419.465	362.214		805.848	1448.33	1172.58
160.697	170.451	133.921		1027.26	920.586	223.468		2771.59	1474.98	376.026
217.037	940.045	284.873		834.975	2388.68	222.356		4693.09	10286.5	11324.2
447.777	140.97	264.995		443.645	269.165	373.64		2266.89	387.882	5374.61
198.497	150.94	131.316		1132.1	370.356	220.955		4534.19	609.733	161.785
373.507	209.661	126.309		1485.34	411.797			6636.92	2479.47
969.434	152.222	144.311		596.861	345.19	466.729		3997.39	372.198	1135.55
271.899	134.176	133.369		574.459	281.338	286.05		2926.66	387.034	235.85
197.176	155.97	131.436		306.309	520.026	456.405		1481.93	653.174	638.405
137.779	180.304	127.361		280.598	504.664	204.455		480.429	1209.24	139.682
181.889	168.744	134.726		355.892	488.512	341.78		377.481	800.119	273.17
158.338	445.505	128.02		333.245	318.633			601.786	4553
194.26	295.723	167.829		302.82	395.345	242.894		297.25	3210.2	238.444
147.425	172.603	129.094		617.852	368.973	218.926		1294.84	844.461	149.926
167.315	141.37	142.501		352.765	309.887	189.571		399.478	383.757	165.429
146.602	259.318	131.409		676.704	353.93			1541.69	2265.93
199.691	177.099	150.889		264.189	225.841	225.017		626.549	2545.99	263.667
152.681	148.139	169.258		218	342.736	540.012		753.147	570.073	4552.58
144.636	202.312	136.28		259.344	309.048	191.444		473.089	1286.79	148.889
136.283	171.888	158.745		300.635	272.321	274.478		346.27	753.032	267.663
135.983	141.408	132.577		489.519	221.705	237.7		3349.13	315.773	148.98
313.3	136.662	134.499		290.967	226.73	216.044		455.532	358.73	196.933
139.661	224.069	135.617		253.267	319.971	226.034		353.629	976.534	887.569
144.455	223.25	130.682		1059.65	663.636	213.609		4868.25	3140.43	195.391
242.347	186.251	131.673		580.655	323.237	226.936		2720.75	2191.73	145.603
319.196	215.182	243.758		286.997	432.129	275.339		1217.53	2482.7	348.385
163.039	131.032	136.422		335.121	206.917	216.386		439.888	294.5	348.109
192.358	146.121	174.04		375.495	217.929	449.952		502.196	171	1801.32
166.588	233.371	129.243		354.558	617.147			805.219	1246.49
262.337	210.309	209.856		320.528	616.654	209.5		1151.53	1109.17	220
212.036	222.424	131.47		439.611	410.997	239.826		1483.07	1456.14	163.026
224.664	242.66	258.047		306.339	1030.66	211.51		499.898	3620.29	272.397
149.476	151.265	218.927		356.245	271.454	259.514		1187.51	513.791	282.44
153.778	147.103	131.859		353.824	245.513			2335.4	345.241
367.322	159.563	165.526		241.845	481.47	188.667		237.645	736.109	1347.67
181.547	166.513	132.554		325.974	303.995	221.777		408.729	556.535	162.809
162.214	154.591	150.129		286.082	339.795	370.893		409.701	3870.28	388.242
151.745	135.445	133.354		336.022	214.908	210.533		815.555	312.672	152.933
149.069	170.076	155.446		288.991	283.114	389.373		509.746	780.833	485.107
141.835	261.001	137.821		494.701	498.654			3095.02	3270.7
263.739	145.916	131.338		200.304	267.314	237.739		217.391	297.008	150.986
129.765	138.471	142.474		285.177	334.203	418.871		602.2	279.964	510.353
150.94	278.16	134.573		244.332	348.76	208.471		385.188	1432.22	161.765
143.996	169.167	159.527			264.289	445.049			1674.54	1241.61
129.447	181.602	212.634		281.746	324.501	1622.29		2161.61	485.735	2804.46
179.336	288.439	138.209		273.284	544.983	204.923		513.782	3811.01	196.269
155.75	167.15	169.186		971.053	396.159	207.523		912.7	721.465	560.162
171.343	146.37	140.046		295.405	304.709	233.298		1013.82	618.453	253.691
196.65	196.104	133.991		607.243	276.709	298.366		743.603	606.626	736.014
162.337	174.484	158.528		258.805	255.273	383.468		932.603	339.125	826.551
149.747	206.527	137.31		287.16	337.41	212.01		1308.7	559.068	167.048
164.579	384.641	252.809		603.894	345.286	314.452		3936.15	7007.04	8178.07
231.55	166.589	127.028		469.06	558.774	215.214		748.619	821.759	145.071
174.265	233.324	128.639		429.393	484.223	281.6		1852.8	1742.95	176.133
240.448	237.191	158.344		278.382	328.842	468.323		635.008	2047.09	3098.37
181.367	206.86	136.361		229.729	420.478	221.688		280.388	1847.77	781.281
137.353	701.718	132.139		3021.15	903.741	208.762		11731.5	3787.89	296.571
479.614	175.085	129.257		679.04	463.157	250.167		1392.34	980.985	166.451
171.336	304.973	140.406		1575.19	845.552	205.816		4218.78	4024.54	158.526
522.055	207.262	155.015		510.786	337.656	237.8		1285.11	1509.81	138.56
220.243	315.367	257.353		247.037	2034.26	2087.93		796.598	5339.62	12821.6
173.443	135.88	134.923		313.433	280.53	305.19		1303.12	334.144	1076.83
202.377	154.274	149.838		511.896	380.981	214.612		3166.69	1064.51	439.51
281.17	259.623	144.278		442.426	1085.09	543.645		934.781	4313.44	571.616
168.481	160.068	127.114		441.917	678.181	350.058		1581.75	837.914	182.655
177.479	325.928	129.238		322.411	954.035	254.531		1042.47	7610.32	222.867
170.825	344.566	126.852		316.964	859.577	186.5		994.138	3977.3	224
225.098	148.57	132.328		478.731	358.409	1299.6		2318.27	547.346	661.806
216.879	387.684	130.827		337.861	1323.04			3301.23	7919.57
299.863	235.138	134.496		2256.94	626			3439.53	5542.42
192.963	262.049	130.541		651.604	488.971	188.4		2628	1796.66	137.4
262.645	367.326	130.809		341.904	1514.68	205.156		674.485	7148.19	131.781
218.156	147.532	129.931		298.05	289.268			894.582	337.011
165.189	138.167	127.354		308.07	221.24	360.109		576.372	649.323	310.75
168.556	147.915	129.614		930.143	237.894			4000.62	221.479
768.475	129.357	135.164		272.773	237.4			1659.34	141.2
156.631	240.528	131.286		294.896	410.579	184		736.942	4812.62	143
149.441	132.301	128.05		354.014	439.217	230.024		780.539	393.933	132.036
157.251	205.441	128.113		266.516	208.813			402.543	160.469
145.27	188.436	132.798		303.149	294.205			284.785	1152.44
150.355	605.791	128.62		307.851	1064.57			5437.21	5113.32
519.2	510.021	131.166		265.864	1497.42	234.426		1390.8	3952.51	148.946
145.631	398.574	129.683		298.657	676.608			1062.62	5927.42
203.631	163.265	129.739		384.415	230.607	225.064		2061.77	1396.94	145.043
185.096	170.279	129.857		297.729	306.562	199.091		728.619	340.923	154.273
164.552	173.064	135.208		542.845	345.812			2685.43	649.687
204.379	167.218	135.664		305.956	285.459	231.935		260.704	630.514	157.839
144.157	304.216	129.123		563.138	1747.76			3546.98	5414.41
258.345	156.01	133.23		504.82	383.141			1620.07	519.719
174.517	197.345	128.994		1514.28	400.931	190.545		5373.29	1556.37	129.591
687.631	173.326	128.548		255.255	470.422			197.355	1222.18
137.2	145.328	131.744		243.531		200.523		464.635		134.292
175.377	140.355	134.859		253.565	226.875	203.36		379.826	233.267	139.64
132.812	144.475	130.025		261.929	252.442	212.647		318.17	275.133	128.941
143.022	151.597	133.462		216.194	310.507			471.784	352.127
140.888	758.948	240.976		244.012	694.548	206.474		294.462	6460.7	143.842
138.669	150.228	146.396		236.387	244.266	196.357		316.197	323.354	134.429
144.391	137.863	130.452		200.5	213.091			173	248.736
177.439	178.929	131.491		685.163	365.844	195.841		947.065	503.501	136.783
181.32	191.884	717.378		363.32	293.589			19718.5	642.959
3615.02	134.319	135.259		261.468	229.44	249.735		544.665	299.04	239.722
181.603	201.86	139.156		236.94	535.43	195.75		276.82	1109.39	139.75
131.48	177.568	128.486		271.32	451.504			1269.75	493.923
196.266	294.33	131.381		379.441	501.748	232.262		998.481	2477.58	144.286
182.949	213.517	132.386		406.243	497.947	210.087		4279.48	2468.44	175.887
409.684	161.983	128.412		329.677	310.562			940.533	461.838
160.346	399.398	150.904		368.157	2666.5	463.613		3346.27	25536.8	775.091
248.339	225.255	150.371		1521.67	1149.69	237.444		6295.16	3145.64	2145.51
605.927	177.874	134.221		313.325	391.286	307.642		2453.24	847.461	179.511
174.868	142.448	127.345		300.101	277.076			300.411	359.052
136.366	170.107	134.235		1035.6	259.037	217.498		2520.32	784.933	173.643
160.565	185.84	131.575		1815.05	423.489	321.723		11313.5	1392.27	711.554
993.885	161.891	139.946		324.276	1052.57	205.491		861.357	1600.42	2140.57
170.125	144.728	129.664		409.985	363.566			2266.47	333.039
235.692	142.498	130.441		228.8	372.504			252.097	352.568
137.397	422.326	130.557		331.744	365.301	365.114		1071.71	4450.32	229.665
172.964	151.453	130.158		319.977	342.201	192.929		603.834	506.085	135.786
159.229	324.913	130.496		824.13	1127.44	232.5		4623.84	4996.52	153.365
573.886	159.07	149.517		717.198	611.246	202.742		1441.07	1118.14	167.548
200.533	195.37	150.157		619.432	319.358	217.615		2524.15	1392.91	228.452
349.924	160.682	139.301		2219.36	287.09	291.277		9252.82	452.528	227.471
623.904	141.813	158.875		369.867	264.199	195		492.159	273.435	141.909
172.124	222.043	140.74		765.484	390.572	195.5		4339.89	1086.93	231.214
343.578	172.467	133.682		275.154	455.626	209.769		2012.6	1159.36	160.5
195.884	247.451	128.251		798.819	343.705			1493.88	1949.82
251.862	200.27	128.599		280.574	342.273	184.25		824.363	415.943	136.75
198.021	361.809	130.466		500.435	341.004			1709.4	2411.29
213.76	132.565	156.191		1776.04	201.745	280.596		4090.61	161.866	233.351
197.735	195.332	133.009		269.408	329.099	260.909		480.461	1456.78	158.331
165.987	233.84	128.982		480.522	351.611			1105.17	3272.16
247.476	216.282	131.215		211.5	287.462	189.84		284	2453.31	136.2
138.14	226.358	131.39		464.238	291.213	197.211		2131.4	1241.23	158.947
257.282	150.035	131.842		253.353	302.535	233.878		375.358	458.025	720.567
156.776	508.215	138.226		316.993	652.905	296.283		2206.01	5073.72	395.357
390.674	215.258	130.738		298.142	528.022	189.929		511.052	3374.03	161.857
165.16	150.835	197.545		321.989	322.155	211.694		326.383	338.905	2125.02
140.36	227.441	130.599		279.599	512.855	291.867		441.346	940.174	235.41
150.26	194.814	150.41		234.937	372.273	406.089		305.48	544.872	1756.2
142.928	227.854	141.353		823	318.699	244.233		2378.12	1619.37	189.527
289.261	377.344	129.46		410.818	1997.46			1079.85	5135.8
163.506	208.292	137.114		304.604	277.604	221.384		1354.63	1588.7	169.366
147.947	145.29	132.692		226.593	270.776			524.447	498.542
136.003	217.978	133.934		358.211	309.675	205.531		394.188	1015.17	233.148
160.749	143.183	130.497		258.583	208.825	187.667		702.814	342.5	148.833
156.671	182.27	138.206		285.673	796.805	687.835		638.301	3164.01	876.582
178.16	138.051	131.377		268.171	257.286	223.959		484.917	387.876	144.431
147.299	135.389	136.497		5897.41	216.784	247.7		16126.2	564.902	203.172
614.726	1146.85	132.651		369.715	1057.31	387.73		4799.62	18946	219.048
298.238	167.322	132.881		292.053	243.519	213.719		508.196	1466.71	775.053
144.497	901.536	132.693		248.637	910.884	222.868		895.212	5241.04	140.985
162.933	252.415	135.26		274.834	499.733	227.226		417.172	3900.01	182.179
144.898	157.423	136.953		227.467	261.072	298.569		528.009	330.922	661.908
141.519	149.088	130.599		246.667	375.129	214.303		294.242	570.031	146.091
140.63	233.73	189.543		261.89	335.558	429.828		339.984	2541.01	4754.34
135.065	216.89	164.543		195.125	514.786	2652.4		143.375	2049.68	2967.74
147.347	139.35	132.854		241.775	337.022	265.542		229.141	390.144	1297.63
135.484	148.651	131.381		245.041	343.323	223.866		293.928	841.323	137.94
187.679	237.065	127.814		250.125	287.791	216.343		406.628	926.42	137.97
144.822	182.171	136.367		427.498	562.718	194.15		1352.99	980.272	181.775
142.479	168.115	131.059		427.381	366.52			1403.01	631.208
177.496	195.055	128.535		185.333	452.316			203.167	443.185
144.237	179.387	128.146		223.032	308.207			297.254	428.861
134.723	161.361	129.905		270.018	247.965			492.4	288.902
134.885	184.822	131.933		221.195	297.64	233		289.51	2572.98	141.108
143.25	183.513	137.31		248.866	421.36	453.766		485.75	1317.14	634.278
132.041	165.657	130.845		254.866	235.455	253.018		342.793	269.441	173.988
144.432	332.977	365.204		287.125	910.586	225.7		330.387	2426.24	194.75
132.844	260.391	133.521		238.656	367.815	197.548		227.802	1189.08	319.986
137.232	265.922	132.483		421.944	365.559	200.211		981.284	1951.28	191.237
131.506	173.179	131.369		246.2	447.593	185.5		326.6	942.54	140.5
144.62	159.252	134.125		251.276	267.062	215.422		487.214	325.934	372.275
131.704	134.807	128.318		229.967	230.853	213.867		407.272	211.409	157.508
139.409	134.648	132.174		422.166	254.528	209.946		9364.48	243.497	150.141
144.792	360.785	129.392		292.239	1602.56	226.736		1996.7	4200.77	167.676
308.237	170.18	151.022		319.355	299.139	272.914		476.66	1242.14	271.718
166.654	144.167	134.093		260.087	283.705	220.895		440.748	608.554	216.684
141.367	249.995	137.79			952.078	239.273			6632.81	248.394
139.842	134.214	133.864		209.218	285.817	409.76		294.982	485.065	429.147
128.736	130.241	131.288		237.324	209.625	186		419.654	196.542	182
134.286	130.766	131.995		355.131	225.797	259.599		3354.12	191.029	141.451
139.792	170.006	167.63		231.268	373.617	328.648		241.61	954.14	483.943
168.693	360.371	150.656		291.17	784.623	189		6123.46	3428.01	252
130.425	137.043	129.897		319.686	211.481	1134.45		897.828	239.403	875.03
206.109	223.513	139.592		227.038	482.124	272.705		165.615	1649.85	154.591
164.766	237.27	159.018		270.272	493.668			354.745	923.187
127.684	297.034	131.345		259.012	1563.85			328.146	3094.82
139.945	189.717	138.831		220.129	328.642			399.274	684.287
141.653	289.568	135.118		248.918	358.52	309.58		383.938	615.885	219.426
134.663	616.198	160.291		320.389	2101.05			1003.72	7265.72
138.586	280.117	135.212		930.65	362.336	234.403		4204.82	1185.93	147.21
141.018	165.808	137.614		2276.36	382.762			12898.8	554.682
349.169	151.505	133.96			352.62	218.043			428.194	158.014
423.654	167.873	126.216		257.483	311.771	204.211		331.688	456.433	131.158
133.99	131.892	129.453		235.547	252.589			366.256	284.284
146.758	147.783	130.976		259.377	363.622	194.714		259.807	442.64	126.571
135.329	149.009	126.418		289.019	363.203	204.415		555.444	490.415	146.341
134.19	208.78	131.662		238.257	395.321			228.132	1368.44
135.813	140.99	134.64		210.247	357.567	281.298		213.395	592.456	1415.64
136.437	614.193	134.069		294.822	3936.52	190		833.998	10014.5	134.667
130.736	364.15	128.93		360.311	1118.79	186.667		1752.73	4537.56	130.333
154.388	149.881	135.104		466.853	330.74			1837.4	504.671
163.975	158.195	136.674		249.425	1172.42	212.805		340.877	1696.56	176.711
189.453	195.71	136.748		2458.94	413.238	221.923		17834.5	1775.63	538.036
148.992	143.183	139.282		287.327	372.412	259.727		464.448	298.693	385.035
500.108	174.26	132.68		3259.75	216.01	198.471		10471.3	219.32	134.971
138.674	142.143	140.948		245.657	344.401	218.745		266.269	273.376	164.638
249.328	140.893	304.13		224.068	318.137	216.315		183.841	708.772	1010.05
137.294	156.862	1314.42		239.934	338.918	229.508		243.38	417.82	1468.47
136.459	144.266	132.036		227.383	321.92	218.05		193.191	313.938	150.1
134.579	342.827	169.151		231.943	463.975	335.341		256.171	4805.24	702.483
133.168	540.172	131.155		239.13	652.565	202.638		167.87	4655.21	204.723
135.317	240.03	140.276		421.501	295.705	716.776		1690.51	1882.82	725.593
129.096	245.573	131.088		284.284	232.536	236.111		741.738	479.21	139.467
137.123	142.918	134.025		224.938	221.569	236.949		276.089	231.692	155.797
153.348	516.267	135.172		221.969	731.124	193.176		161.304	5133.76	143.588
137.536	237.859	136.918		221.854	435.44	436.345		471.73	2720.54	442.862
129.322	173.497	130.821		261.853	533.989	226.863		219.227	1190.52	136.151
130.357	261.293	131.042		253.055	610.2	188.857		376.588	3820.9	140.929
130.717	153.826	146.594		217.106	314.899	194.692		231.037	430.397	177.769
139.431	351.576	129.398		343.494	326.184			561.978	4288.79
130.493	197.814	131.44		223.505	410.968	217.618		293.082	1141.59	145.655
139.683	153.163	133.155		283.094	290.255	284.645		1087.09	356.6	174.581
134.884	173.687	137.372		504.963	334.799			2179.67	1132.55
150.409	251.515	129.573		202.273	406.299			377.614	2057.49
171.911	215.443	131.681		405.701	271.205	331.091		7073.28	2506.67	182.687
134.544	244.075	145.082		262.667	836.926	212.909		288.787	3355.26	131.909
333.144	183.629	127.56		562.385	292.843			606.531	864.782
146.569	153.785	128.903		317.59	407.308			1676.65	685.494
145.196	140.67	126.406		257.548	299.014			241.194	275.606
242.157	154.174	127.818		261.312	271.232			347.121	721.908
135.989	148.157	127.334		972.343	269.742			2284.81	405.458
141.539	169.124	130.191		202.448	351.017	230.82		290.747	668.791	145.559
177.722	181.68	126.544		229.896	309.341			265.067	1204.83
136.083	227.292	126.831		331.63	587.4			1806.89	3867.32
135.044	304.831	135.53		266.167	715.145	320.024		398.085	5091.4	922.603
160.386	193.725	127.114		223.71	524.69	200.526		243.593	3627.17	348.895
139.813	130.26	128.211		311.674	211.75			321.216	233.412
129.855	132.536	132.83		302.157	343.708	208.278		780.291	333.41	153.101
132.854	140.614	127.628		623.507	229.696	186.667		1382.97	306.93	125.667
144.872	269.888	130.387		240.492	239.735	197.533		311.248	5096.21	140.333
162.33	389.012	129.757		788.159	241.299	233.717		1398.05	9561.87	180.707
140.744	144.757	129.566		278.707	377.73	188.846		468.569	753.105	151.846
161.466	182.581	134.219		685.832	249.817	275.837		1199.47	494.67	221.271
146.567	246.508	132.739		487.094	357.458	228.407		2245.41	1674.92	138.615
179.271	161.147	156.474		590.061	494.341	454.239		2146.49	1102.79	283.469
163.136	179.249	136.84		246.836	357.898	202.611		601.275	556.247	158.278
179.993	243.952	138.944		434.063	395.969	218.2		1997.23	1782.13	234.057
137.087	328.897	553.099		249.494	458.03	432.192		415.265	3106.47	8014.63
157.293	168.01	248.734		291.41	289.766	307.911		1316.61	709.042	846.004
141.662	292.573	150.176		238.13	362.252	419.232		346.372	2760.03	721.071
145.802	747.828	129.569		447.349	741.206	187		784.558	19824.1	132.4
142.568	132.095	163.508		273.184	253.094	408.095		493.632	268.646	455.587
160.081	163.208	130.214		399.819	1148.96			500.54	1372.48
139.542	419.914	136.088		277.296	1051.35			335.555	5541.31
137.009	228.238	277.792		300.603	523.54	184		652.721	1330.45	160.5
140.862	263.464	130.393		354.299	786.674			908.167	1226.59
159.596	168.772	163.89		258.889	449.488	497.347		257.884	1263.85	2700.59
146.058	235.862	142.996		270.609	924.727	524.161		363.56	2927.88	3095.07
130.495	249.077	160.853		234.711	367.486	219.857		303.229	1210.84	330.524
139.905	205.495	267.019		529.227	339.269	287.413		727.819	1232.67	2164.01
135.412	145.899	195.207		725.693	358.322	185		1078.7	669.451	158
139.655	318.796	127.79		266.992	650.925			453.082	2476.76
136.369	379.042	133.648		266.69	374.67	209.824		373.183	805.629	216.294
135.668	178.502	129.854		852.896	480.145			4745.76	691.091
142.289	286.054	134.669		860.645	548.872	253.946		1892.19	2431.08	296.845
233.338	139.822	137.838		322.501	261.781	423.442		466.843	322.574	368
146.637	389.442	134.443		276.925	337.367	218.633		409.164	2744.52	184.871
136.439	490.393	135.784		217.393	473.198	238.174		1935.98	3833.35	171.616
135.333	223.471	146.012		345.629	348.357	747.828		3125.96	1770.45	961.571
182.831	187.636	130.284		966.776	328.597	189.333		7362.26	1318.57	147.389
303.723	152.944	133.026		259.565	319.462			331.468	779.619
524.12	372.401	126.948		424.101	1273.12	208.802		2919.13	5312.45	133.234
130.679	153.998	134.538		289.143	244.406	394.547		177.571	502.954	239.174
201.606	144.954	156.192		274.421	247.131	244.405		334.839	372.066	2257.71
134.411	203.165	129.546		674.576	411.191	213.382		1602.43	698.358	160.327
143.05	196.61	161.017		251.024	370.419	189.333		218.008	554.975	134
194.485	189.306	145.046		278.375	311.673	227.847		743.164	482.384	901.541
133.336	143.121	126.94		248.003	257.102			1346.04	289.182
145.809	202.917	129.56		184.6	280.799	271		156.4	1410.82	136.402
158.432	251.324	140.448		247.065	355.514	711.674		366.31	1040.99	586.081
127.313	285.912	148.405		528.223	810.139	821.48		712.601	1984.04	724.237
134.599	266.547	134.217		264.626	466.876	201.625		367.64	1269.06	187.292
151.229	141.674	127.326		230.746	395.177	276.912		405.664	324.717	170.221
156.795	140.406	137.067		428.713	200.972	215.96		2493.3	190.583	186.24
139.773	152.309	131.359		224.514	352.146	218.92		1506.32	346.524	137.48
206.234	156.826	136.723		235.358	254.02	207.588		449.062	364.495	173.788
143.831	224.633	130.466		290.742	381.717	208.2		335.719	2039.14	145.6
136.896	201.663	159.582		235.343	1105.16	504.548		186.504	1986.4	4705.93
141.27	148.097	131.133		289.282	247.291	267.254		317.227	717.558	159.654
135.067	154.118	131.631		258.43	324.218	237.72		615.854	339.508	292.171
139.207	145.194	153.043		1461.78	294.254	198.1		5149.3	376.451	248.6
134.634	137.564	130.136		571.483	249.121	189.857		3870	267.145	131.143
590.211	181.041	134.456		314.079	267.634	191		301.636	535.67	135
217.52	309.311	136.57		331.989	300.827			323.375	1825.77
134.143	224.425	153.576		596.195	330.625			1071.93	1982.97
135.431	202.124	131.167		381.123	893.35	238.911		565.735	2185.82	143.992
166.839	134.406	130.527		297.378	230.216	283.626		351.848	457.391	144.187
157.861	205.63	130.263		245.836	464.174	215.145		279.905	711.012	190.261
146.641	143.089	131.961		358.242	349.592			889.567	1167.67
143.053	276.212	133.49		216.778	503.344	260.176		233.327	3734.68	344.971
152.045	144.957	132.825		279.547	274.597	195.875		574.634	395.205	134
132.355	133.252	129.457		221.519	230.525			736.07	205.303
144.384	209.335	130.022		400.965	1826.54			1017.98	2219.91
140.892	227.852	154.323		228.414	831.617	223.55		280.182	2242.77	284
156.577	144.325	137.858		346.169	319.638	233.037		2724.99	450.015	207.196
131.689	143.338	134.455		614.86	278.784	206.073		2522.36	767.655	140.78
229.762	145.463	144.878		220.453	298.718	186.167		346.122	589.538	174.167
196.499	165.245	245.403		754.785	346.055	187.5		1920.32	1202.06	173
140.805	229.904	615.948		361.117	299.253	261.918		1123.64	2208.73	872.104
211.956	205.471	233.2		328.134	353.782	310.312		1581.75	916.089	262.784
147.734	134.319	204.052		308.946	368.389	269.245		382.253	808.604	388.68
155.264	154.373	277.756		273.838	196.625	254.174		1065.53	435.688	288.162
135.004	172.369	129.05		214.753	344.661			263.047	3200.82
148.348	308.043	165.917		404.828	579.513	219.894		840.189	6901.49	608.128
133.523	130.6	132.788		345.118	187.714	244.993		958.167	156.857	164.479
143.143	138.732	280.78		257.281	459.372	554.052		567.699	323.748	4190.77
149.326	485.698	135.568		255.962	1065.33	203.912		315.742	3692.39	180.118
147.702	201.556	132.718		2560.64	418.371	208.233		5753.85	842.684	265.967
139.87	194.67	129.621		3404.96	359.602	217.73		7294.07	1390.9	664.351
319.961	154.991	132.602		529.792	249.017	192		764.478	338.336	134.333
506.481	158.77	151.953		205.661	590.019	193.519		227.145	693.016	161.852
162.707	155.455	128.385		338.12	339.098	397.841		754.021	489.393	186.256
135.4	646.623	139.287		709.849	310.974	234.349		3840.97	3701.77	157.116
147.207	425.474	146.233		281.842	945.582	431.776		488.737	8194.9	613.671
252.109	289.399	152.145		239.24	647.718	242.292		335.992	3512.63	163.449
133.761	200.21	138.3		291.987	478.405	298.539		356.604	1023.84	438.357
132.409	187.208	146.938		368.977	272.737	282.527		1099.59	458.912	219.119
140.591	231.32	137.212		381.089	1623.75	379.379		1706.39	5356.48	328.907
148.912	142.63	134.203		253.813	246.263	271.361		357.89	369.796	170.449
181.793	267.493	137.636		386.216	1114.82	262.633		405.925	10096.4	220.649
135.931	148.628	135.559		222.3	247.625	288.303		246.049	350.62	467.978
137.03	404.592	134.749		216.963	942.731	240.597		333.275	5511.98	153.892
129.782	165.474	126.546		298.977	381.764	236.306		842.222	462.39	153.27
131.907	723.925	285.684		215.279	5798.53	610.457		560.64	19519.8	5147.6
141.779	184.843	130.36		445.061	451.947	498.022		1078.37	928.619	231.356
136.952	167.569	129.039		316.733	288.542			858.044	1104.96
152.058	163.745	135.755		223	289.316	330.695		233.771	480.689	1664.09
148.825	450.99	127.936		199.857	3233.25	221.036		683.179	5863.05	158
135.871	133.052	132.906		252.976	293.311	227.83		476.649	284.948	193.51
131.751	174.25	128.027		345.724	331.734	186.167		4425.91	494.554	256.167
138.051	173.823	129.656		328.669	280.303	212.13		1111.51	1503.08	201.078
264.915	140.948	126.159		231.739	314.564	233.591		885.657	250.436	131.455
150.456	1977.14	136.293		266.618	1557.13	254.802		269.622	13833.8	221.89
136.937	147.774	130.935		296.358	249.342	215.591		401.26	503.65	172.959
142.067	266.166	131.596		223.453	807.127	200.756		268.41	2521.91	146.511
135.685	140.414	140.799		502.397	268.126	198.298		20176.8	373.658	153.66
130.816	407.058	129.171		256.595	762.861			371.583	4150.76
1848.06	196.18	136.201		230.387	268.171	256.468		209.508	1249.29	536.617
144.323	451.172	131.851		187	2596.32	210.113		382	4269.4	157.774
[truncated: 1,926 more rows]

## Sheet: Fig.4F
FITC (particle complex)	AF568_nucleus (particle complex)	AF568_Cyt (particle complex)		FITC (NP)	AF568_Nucleus (NP)	AF568_Cyt (NP)
221.838	3442.34	1468.05		445.099	181.019	246.823
487.066	926.77	1732.09		422.738	248.533	280.305
1092.12	2741.46	4032.29		341.409	191.081	197.428
623.446	1457.64	2207.03		514.957	247.893	324.325
594.199	3450.55	1406.48		287.366	271.917	242.988
468.088	1457.06	1366.5		264.03	213.821	243.512
410.433	2653.31	1176.97		277.578	226.129	223.862
611.761	984.811	1605.69		228.667	164.938	224.632
396.999	1750.22	935.234		745.01	235.639	378.977
415.017	1813.97	2241.42		607.938	347.432	266.697
488.207	661.907	1070.72		619.078	283.748	276.011
1347.45	20167.9	11031.7		167.337	189.795	183.852
404.069	1259.29	1352.22		459.325	381.023	339.63
416.697	1439.39	2128.17		198.603	193.015	180.056
512.716	1372.98	2183.28		369.861	182.669	345.622
586.75	7119.05	3015.95		240.858	196.881	243.548
1743.61	3999.36	5748.47		389.203	354.276	380.535
526.282	2129.19	2513.83		309.654	196.076	221.627
424.921	3652.05	2184.13		314.889	168.266	304.939
399.047	1976.17	2855.49		271.868	210.952	327.904
1297.25	3981.82	4295.81		247.95	240.181	228.71
640.617	2539.7	3031.56		473.422	452.145	317.617
491.179	3370.92	2485.06		216.701	198.026	203.213
1057.79	6812.82	2647.21		277.485	290.069	378.089
1500.41	7502.04	7348.29		627.259	284.212	425.563
409.934	3546.28	1029.2		453.832	292.787	353.465
1121.04	3270.92	7731.24		222.639	185.103	318.242
341.105	2057.57	1604.76		230.188	200.212	278.823
1237.07	8834.78	5835.54		262.997	201.043	282.639
500.23	572.035	3804.54		179.985	263.61	248.578
1297.48	5819.39	5069.13		148.074	385.075	311.302
926.263	544.399	3080.79		453.099	252.522	298.912
399.247	1244.16	2738.07		215.542	209.121	256.82
1141.08	4634.84	5927.23		238.136	250.217	222.776
1877.71	16791.2	17451.9		236.511	289.427	279.932
370.662	1532.45	1261.29		366.111	240.172	385.494
470.426	977.534	2043.9		126.814	227.624	216.006
400.669	2635.89	2040.83		399.021	355.588	309.56
660.107	602.721	2932.85		227.992	295.644	236.396
335.909	1702.6	2684.49		440.392	282.914	278.301
975.796	516.445	3202.98		385.28	244.687	393.259
290.522	739.643	2069.88		215.944	287.311	263.212
960.729	948.896	4419.68		289.064	312.181	349.263
623.059	1739.94	4873.13		714.219	213.642	245.07
375.448	1651.99	3465.66		346.233	266.866	281.298
1155.14	1818.14	4859.83		726.545	214.912	284.977
663.571	1458.6	2654.21		259.059	223.153	388.417
503.147	786.955	2932.3		1522.09	214.747	396.181
811.545	3170.74	1485.41		900.324	268.091	616.924
581.06	1184.6	4513.68		185.776	163.279	190.589
779.179	2985.25	4234.5		205.297	201.72	255.531
816.333	2355.25	4020.27		320.965	360.398	460.228
390.851	2274.1	2228.19		158.249	217.975	190.328
843.787	1039.86	5090.28		183.504	186.982	211.023
1600.04	5372.27	4711.37		186.7	243.198	214.571
364.16	3454.91	2964.13		301.647	472.99	273.289
906.386	3921.37	2478.7		459.965	267.787	427.55
519.127	2649.2	3148.35		355.334	220.935	368.484
917.563	7405.34	4509.43		160.732	203.301	206.46
640.979	1025.24	3934.26		490.618	197.41	209.966
701.489	987.063	4177.52		373.128	259.578	401.834
862.409	759.983	4857.21		327.655	235.419	215.873
379.842	1289.4	3158.14		320.002	484.867	339.205
246.762	1941.9	2146.98		177.292	175.686	227.718
457.702	1637.99	1750.15		345.283	202.03	343.594
415.605	885.927	2630.81		480.83	164.141	346.601
390.275	1196.07	1644.21		251.936	414.155	330.76
446.606	1810.53	2714.36		169.664	252.084	232.211
239.782	1971.79	1604.97		530.482	463.424	408.604
1583.84	5859.36	4393.78		466.154	231.922	238.547
471.281	1744.1	3481.34		507.857	260.502	310.229
920.445	11941.3	4016.3		466.833	236.134	319.643
1525.13	2911.4	3213.18		307.242	188.303	217.105
556.453	2554.37	5733.92		302.924	313.653	239.25
1108.94	2428.56	4643.95		437.626	242.087	343.6
662.53	3181.73	3411.42		792.831	170.177	697.056
1636.41	5900.07	9206.04		332.692	462.909	362.388
380.06	2285.19	3328.26		178.169	255.594	211.618
476.895	1341.47	3786.35		234.046	509.181	264.009
1000.39	7330.65	4944.28		398.775	297.817	432.311
416.815	1302.86	2759.56		182.131	247.708	236.548
1168.72	3613.38	4608.91		208.975	313.233	241.309
1064.88	1791.19	3143.73		281.199	490.734	252.693
1202.47	1324.85	4435.29		843.01	771.245	614.078
728.643	843.715	2727.1		317.709	183.603	427.31
757.974	4242.63	2416.31		123.699	159.508	170.909
657.445	1138.89	3026.72		149.576	167.467	185.356
1053.29	2303.36	3768.62		715.336	271.072	415.396
664.014	4758.82	3680		314.718	273.506	327.742
1070.35	1096.32	4957.28		171.5	171.688	210.107
1842.51	6139.21	7034.67		181.864	183.434	186.308
488.421	1757.36	2705.74		376.902	255.311	324.02
1569.6	9309.75	7765.45		176.219	310.783	200.241
813.293	4802.25	5186.48		229.544	171.887	227.031
607.087	2677.97	3407.25		339.543	219.039	321.503
1023.9	9058.33	3337.79		347.351	184.269	366.942
1071.36	1880.47	4794.78		211.119	181.304	217.127
2143.65	3716.6	12501.8		165.799	189.732	195.291
1051.53	3453.82	2642.44		714.48	328.038	342.825
583.96	5558.26	3937.14		212.955	272.202	262.621
413.056	9110.61	3752.57		149.444	253.92	199.635
1144.06	1065.23	4938.16		526.485	170.166	429.438
1515.14	4788.06	11253.9		264.531	226.418	281.384
1823.02	35010.6	18198.6		324.461	159.605	344.498
1290.35	3430.88	6727.26		556.778	180.096	514.057
858.346	2615.89	4131.87		226.829	230.134	218.054
662.327	1510.21	7469.09		674.411	201.855	518.125
294.369	3768.15	1261.85		623.447	192.374	476.863
584.773	2812.42	2421.12		421.036	255.184	223.937
470.308	1292.58	1661.45		355.789	177.402	268.563
627.921	2730.74	3764.76		192.34	218.373	173.55
828.667	1369.17	3682.16		618.75	329.901	286.653
203.457	1824.48	1097.92		458.885	446.764	260.195
1826.86	1782.78	9412.43		390.721	200.821	236.372
1637.89	2686.17	8006.86		170.157	266.39	243.041
2139.05	5177.59	7593.16		352.678	212.179	417.078
424.582	2032.94	1514.33		324.961	176.204	267.886
303.818	3976.55	1309.14		460.258	274.61	266.835
338.399	4450.59	1434.69		156.131	179.266	202.485
1710.11	1059.71	11506.2		566.886	233.698	366.516
228.446	3219.38	915.853		463.329	327.555	254.956
309.244	6516.33	905.281		505.555	170.034	397.617
444.786	671.19	2136.86		280.755	762.926	213.174
1325.27	2346.09	4433.13		340.417	259.655	358.275
444.025	4598.98	2521.46		436.692	223.936	428.282
1327.25	11559.9	7470.55		358.859	174.713	388.431
1069.96	3442.44	5915.38		562.649	218.418	392.899
616.948	4922.63	3177.75		629.531	308.484	453.46
1174.33	710.231	1211.78		348.996	503.321	268.447
991.533	9543.85	5833.15		247.295	270.951	230.603
1486.32	2318.3	6033.27		758.79	410.628	623.487
647.299	2553.68	3308.19		348.44	231.983	327.08
743.245	2068.86	3505.42		242.722	186.595	235.505
480.899	3303.77	2610.6		209.975	187.3	271.627
1342.03	4733.34	4297.36		224.683	286.962	263.452
717.277	3684.05	2267.36		389.899	277.753	240.261
569.273	3039.7	1244.17		521.432	377.485	240.999
460.575	6257.05	2088.39		359.407	228.166	246.549
898.574	4594.69	5758.49		776.457	287.005	401.699
1406.92	1809.98	4508.24		163.933	281.063	211.544
1192.85	8286.42	7911.36		953.377	177.029	529.814
530.793	7249.15	4963.1		522.518	279.197	312.8
880.173	4896.6	4816.47		472.136	261.114	476.46
359.345	7109.21	2193.26		333.298	165.036	290.403
1195.95	6521.33	8387.42		350.016	365.435	225.219
814.482	3898.6	3544.56		639.187	306.031	501.284
658.155	8923.53	2224.93		699.844	191.041	540.605
2173.71	1950.81	9582.67		380.014	583.062	326.414
818.338	4008.86	2699.68		515.524	1346.98	547.956
474.176	1632.68	4845.66		178.317	206.688	249.948
644.376	4908.29	6581.84		831.639	202.231	635.348
1034.8	4927.01	3678.49		129.72	222.186	227.833
1021.29	1843.8	8052.52		177.23	192.765	272.917
568.671	1113.3	2706.91		373.921	218.734	251.204
787.581	2799.64	5640.52		350.058	205.759	271.62
349.052	725.317	1298.95		460.744	271.352	345.376
380.616	8934.25	2233.3		263.557	190.06	237.348
353.826	2027.26	1546.98		311.802	240.701	272.733
458.493	1238.91	2547.25		264.827	272.306	289.652
331.889	2629.61	1675.17		375.262	175.602	386.41
700.311	4929.13	3134.38		259.215	342.382	261.963
321.972	1078.45	1803.39		380.059	222.533	465.546
733.409	6458.71	2696.19		271.404	381.886	324.805
631.436	2307.51	2594.96		286.303	308.906	343.148
630.27	3471	1727.32		267.101	458.169	343.212
383.699	1094.05	1280.54		764.879	346.333	679.626
670.717	1366.22	2691.09		137.612	186.105	212.705
745.55	2080.99	4834.05		285.623	260.373	249.501
771.483	955.537	1293.06		594.393	247.187	332.696
707.189	5146.75	2891.33		491.618	263.208	451.51
1520.17	3034.91	5327.11		370.577	300.715	352.657
2186.79	1761	11079.6		401.177	258.735	332.086
617.869	2240.25	1358.34		463.635	278.005	393.662
1346.02	1306.06	10167.3		212.366	331.708	280.371
594.682	3486.8	2907.77		233.539	326.97	313.97
834.542	4861.26	4387.06		251.99	211.769	284.271
2178.16	2975.74	9165.56		197.189	304.453	250.334
938.882	1426.02	3605.08		124.303	184.789	219.779
661.321	1334.67	2712.34		296.508	248.032	310.844
377.742	6414.69	1469.41		371.178	644.003	355.169
266.48	1218	2003.72		645.256	269.485	544.862
752.714	2324.24	1271.85		209.016	210.242	232.018
1058.05	1598.54	2037.27		202.635	205.681	234.263
777.651	4131.79	8792.34		141.383	174.733	186.277
794.453	6186.74	2496.2		532.979	277.593	276.617
321.988	5271.54	2475.1		236.814	205.69	244.4
750.521	2249.85	5150.51		217.657	201.16	221.627
910.266	2565.46	4020.34		540.037	216.595	983.564
1673.2	3931.08	9013.01		603.768	280.186	411.927
1064.66	4363.66	4704.24		180.398	169.335	176.5
534.554	3194.67	1896.64		398.231	239.409	407.654
453.622	851.376	1661.88		365.501	183.217	338.61
462.927	2083.72	1304.47		288.811	226.985	275.884
1186.37	14174.8	6628.39		458.369	177.637	295.366
607.262	4285.53	2612.15		569.767	160.91	197.749
670.76	948.988	4265.1		326.865	231.254	231.284
497.997	3536.13	3011.93		287.438	149.107	226.577
968.047	2087.95	4918.21		249.703	181.035	185.151
858.626	2701.85	3577.46		402.602	226.067	265.171
519.163	2059.23	1564.06		304.864	222.626	252.397
679.136	1254.94	1674.07		266.237	234.855	355.914
739.815	3705.01	2034.24		225.487	239.925	371.427
1802.53	1991.32	4902.82		255.142	343.491	367.88
1012.3	3141.63	2968.41		274.428	338.941	352.477
922.575	7239.17	3700.88		566.516	368.651	412.958
1893.1	1304.82	9287.75		778.181	271.414	780.138
1008.31	4758.56	8667.14		559.672	267.13	559.972
1318.2	7016.97	6366.53		354.501	201.332	336.72
1661.48	10250	4253.5		371.245	313.976	393.211
1830.35	6889.92	10438		550.348	232.241	429.987
330.077	3636.8	2434.62		300.017	235.842	356.373
603.304	8343.08	12919.3		335.349	507.619	463.36
1087.74	5253.19	2634.41		619.623	306.548	567.219
586.15	1971.85	2022.37		215.612	209.325	260.555
616.754	1637.65	3642.51		367.012	317.619	567.051
412.299	718.976	2858.37		838.78	351.158	445.559
812.394	1100.21	2900.05		456.858	342.097	356.337
1191.37	1930.46	4449.8		273.945	296.548	434.644
838.545	2522.64	2155.06		387.184	279.607	312.21
318.844	1106.69	1092.12		352.862	383.482	382.527
837.383	1242.75	2396.29		320.451	435.599	399.143
815.125	3033.54	2221.91		328.025	298.081	288.048
1485.65	1801.05	5507.31		287.676	298.699	363.736
609.583	572.059	2143.26		274.854	313.774	340.27
963.82	3783.93	3743.22		264.467	286.399	305.751
1047.01	5834.9	2094.09		433.471	389.149	394.274
1210.42	3548.42	6712.92		294.561	229.807	292.964
1526.94	3219.45	7175.97		279.312	255.698	313.915
702.231	567.079	3479.47		272.646	165.126	196.522
544.547	9671.98	4035.05		283.099	423.813	350.223
1323.74	6207.62	4021.66		341.84	335.479	314.388
672.503	2166.16	5905.67		216.931	225.675	191.976
1121.33	1905.26	7196.17		341.805	420.558	300.551
2145.25	6051.85	12950.4		197.052	242.97	261.975
444.924	3594.87	2283.11		215.497	261.691	291.952
672.878	9027.21	6483.1		564.969	202.271	360.666
686.185	3557.14	5101.11		192.155	415.975	313.142
795.999	1964.17	5293.77		368.094	401.455	440.67
365.235	7536.77	1341.24		650.194	349.777	466.333
437.831	4093.86	1983.8		279.463	430.49	421.547
661.132	2565.18	2876.24		399.943	605.463	494.367
721.978	6179.52	3777.44		406.457	175.423	287.658
1304.43	2892.07	5353.19		1630.22	315.141	571.973
714.093	5961.24	6930.31		274.267	267.256	260.933
780.571	8495.44	5548.92		187.93	253.673	236.442
1632.39	2483.47	4915.65		209.744	251.584	267.03
1981.52	10819	10672.6		1240.93	921.228	1058.98
2097.26	1905.02	6991		384.999	389.138	327.473
1743.2	25985.8	21616.5		1064.47	514.304	552.714
316.226	1346.35	1188.3		220.168	430.553	241.943
1786.68	2555.47	22140.9		565.285	437.197	395.584
615.326	7925.55	3216.85		183.02	277.178	223.552
1554.57	1256.45	4292.99		282.276	250.377	247.891
1241.76	1652.11	3144.6		398.001	241.622	389.871
2329.56	4426.63	9703.41		566.885	311.616	457.748
1138.33	17458	9781.33		243.969	303.929	225.44
1251.24	6728.49	3516.05		260.698	224.702	298.669
318.403	3865.95	1540.13		174.452	246.703	215.513
620.1	11429.6	4582.08		155.604	224.611	240.638
579.013	6534.38	4093.34		154.954	258.043	187.3
746.221	5326.36	3293.91		411.329	274.728	512.572
1024.87	3477.58	4341.73		739.023	465.407	645.871
930.901	4874.8	3565.66		387.388	190.434	301.532
1186.23	3148.48	8408.42		340.077	365.876	308.552
836.79	5155.18	7190.29		281.151	635.788	308.763
945.524	3111.71	7241.62		425.126	572.964	532.356
441.697	747.736	2416.64		217.011	278.462	239.487
946.594	9529.47	3664.84		648.577	238.888	686.508
808.813	4035.64	2727.85		279.751	224.372	288.794
660.284	1250	5207.83		316.37	481.12	249.778
524.058	1215.06	1341.86		655.157	333.429	553.52
729.309	2423.63	1292.72		267.225	270.858	263.507
1747.43	11075.2	14579.9		210.2	239.854	220.257
882.841	2771.89	3708.45		615.762	306.219	305.925
599.428	16842.7	2522.58		303.717	592.474	438.818
1184.65	16470.5	7234.6		379.854	683.461	324.063
872.59	21339.1	10114.3		340.648	258.22	348.124
1689.96	2044.78	10703.4		378.359	306.687	370.862
882.412	2493.3	3655.63		354.907	372.151	348.825
671.692	5312.86	6716.2		302.416	285.329	304.725
465.897	9852.12	1798.18		368.983	328.451	421.718
1227.08	3964.44	5083.06		331.006	514.28	451.164
1502.83	849.863	5994.93		235.364	644.049	249.939
1134.48	1689.86	3964.19		456.887	617.335	353.303
924.404	1446.22	2162.41		289.511	293.063	307.872
751.817	3967.24	4539.21		279.486	443.048	320.522
506.754	3532.53	1291.56		877.05	284.676	1024.11
1106.6	6943.71	8152.25		392.018	913	299.043
296.269	2865.58	1517.24		450.905	405.683	300.902
1232.52	3350.03	10154.5		435.682	226.418	265.864
748.048	1180.64	3105.33		370.248	371.276	341.132
653.292	2028.38	2816.43		378.086	260.641	194.256
579.728	6461.27	3691.73		544.762	354.676	280.174
1064.08	26149.6	11547.4		219.295	353.145	275.803
693.987	6912.03	3647.03		378.241	290.05	339.262
404.505	13228.5	2394.61		338.217	222.974	245.14
504.615	6400.86	2115.55		212.564	768.806	238.741
736.171	582.297	4446.5		287.826	570.388	267.405
535.924	3486.38	2266.69		251.908	498.612	231.447
930.387	3078.64	3357.73		206.855	383.272	238.331
799.023	1175.77	2136.81		227.923	320.866	257.975
811.881	7540.99	2660.58		292.549	430.677	281.639
822.661	745.161	6104.16		427.219	357.834	365.281
441.241	851.008	2980.76		241.251	611.945	253.916
2241.78	7096.78	16083.6		241.723	577.655	343.973
862.551	2056.06	3424.93		321.759	335.894	221.111
803.866	3905.81	3372.04		263.055	746.207	253.294
815.347	2520.02	1941.19		237.775	347.015	247.494
757.898	565.086	3264.45		360.031	177.696	389.492
1091.04	13769	7956.12		413.342	526.296	332.253
1609.74	1325.28	5541.37		243.864	462.472	261.558
916.643	2088.5	4980.53		290.48	174.751	252.294
594.888	1621.69	4024.24		159.399	258.181	202.235
480.58	2739.69	1828.72		369.627	162.733	232.336
383.489	5033.43	1561.42		306.57	1005.14	305.199
683.047	6198.83	3482.88		535.888	475.96	311.068
1277.78	7088.85	6354.26		347.375	2154.63	405.507
900.679	13102.9	3891.83		921.414	173.357	732.031
862.591	543.801	4410.94		232.868	308.366	205.231
1534.04	2913.58	8104.71		443.592	222.978	360.313
1103.44	3908.22	4728.71		208.759	206.205	255.489
969.424	7798.68	6390.58		320.026	445.712	220.719
790.995	6142.98	2605.39		301.348	217.231	227.712
835.493	7815.18	3484.39		319.223	253.322	251.611
2166.62	2024.69	17394.3		457.311	195.377	325.82
348.315	3345.77	1265.19		379.116	175.16	276.853
1175.77	2651.13	4259.98		296.915	290.306	318.472
789.352	859.514	2014.76		210.896	172.779	235.005
1197.26	19573.8	10690.6		278.635	745.498	318.94
1527.29	3681.05	6594.59		914.559	278.191	1116.26
1063.62	1161.11	6167.26		816.402	220.697	437.056
457.049	2916.63	3650.86		205.308	373.649	221.885
1103.23	2516.52	4512.37		803.717	170.396	526.476
314.199	3118.63	1831.48		516.088	247.492	287.692
237.041	577.823	724.342		260.064	786.337	315.028
1132.16	1809.48	5827.26		266.377	1082.82	246.143
493.54	1914.98	2230.47		239.561	692.75	248.019
745.201	6603.59	3956.15		1296.81	309.048	843.638
858.474	4556.34	4670.5		210.649	255.675	191.253
634.947	3651.97	2802.54		250.683	204.093	258.12
743.342	3896.92	5321.21		294.222	291.103	268.36
808.272	1257.81	1807.61		193.311	275.919	248.186
1926.52	7728.2	6389.41		275.439	245.652	237.532
671.777	3707.89	1930.62		195.095	199.25	225.923
2366.74	13174.2	20496		330.634	184.295	237.25
1069.94	3802.93	5916.22		572.184	191.59	264.796
1289	713.535	5049.98		167.545	315.035	225.555
2121.45	1239.9	7700.92		931.233	203.643	241.416
571.087	4948.09	1671.36		238.085	192.891	220.369
1398.38	4540.09	4859.77		338.976	269.612	284.904
402.45	1562.78	3068.43		254.891	178.124	225.279
736.458	4835.81	6242.86		216.491	176.362	175.818
426.569	2842.02	2283.23		245.096	195.256	232.996
847.176	3782.78	3999.17		262.736	277.63	221.706
525.248	3124.22	3657.41		512.024	204.312	264.66
495.027	1996.74	2572.16		246.092	216.281	236.789
1163.82	2578.52	2505.92		893.269	372.599	448.727
771.428	1907.66	3545.98		2294.62	469.772	752.022
508.826	1918.62	2462.74		641.734	246.62	455.392
409.145	1903.76	2221.27		1182.81	309.797	322.114
1215.81	938.616	3977.78		388.626	214.929	335.261
691.531	15123.3	3639.38		648.857	469.074	440.789
484.255	492.376	2249.31		927.646	648.117	483.171
492.695	5077.92	3680.58		360.795	259.932	268.651
458.388	2973	2802.89		401.744	206.374	281.237
1087.03	867.874	3176.84		609.275	286.733	334.723
938.165	2949.38	4725.69		492.907	213.13	354.383
1057.47	882.305	2923.97		290.936	268.836	338.731
901.379	5186.85	7298.86		638.07	500.595	724.254
723.571	7229.36	3391.33		818.144	199.603	470.018
530.479	2258.67	2014.53		288.098	313.317	242.738
464.567	2497.79	2164.71		240.266	178.769	187.569
935.678	13298.7	4783.57		513.303	203.763	266.989
1684.43	7696.75	13505.4		255.681	278.652	262.858
2467.98	2892.44	7383.72		287.626	232.144	227.686
1408.48	12463.2	11195.4		273.601	159.602	246.737
442.072	6945.48	1716.54		485.681	198.254	271.59
1922.24	3395.28	4766.68		284.55	152.917	257.053
712.012	2051.34	3986.96		226.835	275.596	266.207
1581.49	16699.2	14946		211.748	380.583	184.133
695.917	2832.26	2649.46		224.529	177.625	222.518
649.513	1733.68	2488.2		270.488	181.99	208.896
1032.54	6532.06	10410.3		213.647	274.875	254.825
708.815	8178.65	6558.92		375.289	209.279	257.992
890.76	2460.68	2886.17		373.017	157.013	298.527
706.032	820.596	1882.77		460.666	304.617	309.904
868.434	3533.93	5262.86		376.67	206.315	273.73
887.312	3493.18	4526.29		651.973	232.836	370.539
994.778	2629.68	7821.34		528.089	301.72	293.51
766.362	2678.04	4809.92		472.35	189.188	284.895
642.735	2022.88	5381.55		301.075	245.58	320.981
412.292	916.331	1206.74		318.809	334.022	288.19
163.487	1565.36	750.876		257.953	150.332	167.68
834.742	2881.76	5409.15		229.122	225.014	208.217
555.091	1338.72	3312.99		295.219	164.145	258.811
1167.15	8855.71	11952		451.004	187.118	329.976
435.019	2992.37	2200.11		174.367	178.407	179.484
327.808	2459.48	3089.71		360.203	651.409	345.929
506.158	2722.26	3491.79		258.374	284.04	230.471
622.988	3796.75	4780.41		290.777	276.274	290.213
1216.77	19544.9	17182.3		409.678	228.917	238.6
850.802	2046.7	6013.49		359.866	318.442	316.541
3041.71	6799.23	30724.8		317.494	142.934	209.758
435.472	1702.13	1769.79		302.008	333.528	249.179
539.824	1643.76	6842.72		341.091	226.187	235.577
2800.94	2613.86	21371.6		211.416	234.37	189.257
1965.21	8553.42	11952		726.412	153.431	268.924
977.857	10566.3	8631.5		378.792	212.421	258.425
2284.96	6810.17	12092.8		549.808	149.683	219.607
178.473	1953.88	1675.33		507.708	268.981	364.009
981.573	2305.58	5488.59		250.208	174.996	208.031
806.858	1096.99	4394.63		235.686	189.624	209.628
525.384	2169.49	4417.08		194.084	431.198	226.671
2457.84	17180.2	10629.3		414.501	246.805	191.334
2661.97	5235.83	14283.1		206.635	270.598	227.917
715.685	3602.37	6715.33		196.654	303.701	177.643
3069.16	4134.2	12374.2		268.116	1579.67	567.152
1185.58	14905	13270.7		434.685	198.661	195.85
1381.1	2129.41	10952.9		506.292	175.844	295.525
534.098	8954.17	4783.6		413.963	204.025	305.038
615.919	8821.71	3820.59		386.392	486.785	313.989
1427.86	5663.32	5573.74		200.89	235.2	255.33
1491.36	9709.15	5702.03		538.985	413.032	348.832
1909.81	1469.9	13543.7		687.959	253.519	562.336
601.292	6384.74	3356.5		772.755	420.539	796.945
637.084	13284.2	3788.75		177.59	438.216	259.102
393.742	796.225	1570.15		478.817	246.203	357.234
426.946	4819.07	2598.06		545.037	171.496	469.055
479.561	3374.12	2661.05		593.445	158.713	428.733
261.418	2214.57	1256.76		596.208	244.238	423.479
413.096	4572.57	2474.58		784.734	234.899	591.328
568.317	4135.35	3706.08		725.983	168.468	503.131
2410.49	2453.63	12751.7		510.047	324.527	393.613
1760.78	16533.7	10800.7		246.43	215.353	245.043
1156.48	9068.83	21187.3		370.247	182.754	269.372
799.087	7237.98	5336.43		563.985	212.426	245.037
1517.74	954.902	5040.5		515.838	268.795	285.411
608.389	3422.88	2643.11		866.806	257.56	509.134
1011.78	6696.87	4748.14		1275.53	202.529	894.819
1552.03	5486.51	7105.16		627.595	289.578	431.981
692.278	2068.43	3079.94		335.021	208.387	324.002
1438.77	4701.27	7119.32		352.16	250.343	236.158
781.212	682.883	5101.39		382.448	268.094	260.681
1846.51	864.239	2606.81		1038.3	295.418	529.753
798.238	12602.1	6470.95		182.532	194.125	217.373
771.46	6997.39	4027.34		232.899	263.693	269.087
450.806	2080.14	3181.36		168.824	321.85	218.74
1177.57	18429.8	7029.54		186.453	203.998	228.897
245.165	1992.79	2240.99		273.139	169.417	284.811
462.814	1820.26	2799.56		482.602	203.152	364.595
1040.71	6703.34	9058.38		488.936	189.776	228.556
1086.49	5657.64	6968.24		404.893	172.805	286.08
1960.24	3476.89	9960.82		207.937	400.763	217.674
1012.97	2001.68	6978.13		400.504	306.391	348.477
612.56	6287.5	5151.19		531.589	170.987	508.302
1373.07	8372.12	11093.8		567.668	215.089	530.176
1074.4	5031.28	5872.36		446.246	356.166	359.71
669.9	3813.67	5663.8		264.649	649.771	232.326
497.643	4310.45	5709.71		767.871	261.664	721.954
377.198	3333.84	4138.75		553.176	184.595	431.424
640.904	6863.65	4945.69		377.059	264.966	224.725
1724.21	1876.32	13414.4		458.867	249.991	280.564
981.291	1704.36	2867		320.182	339.158	292.212
686.62	1385.51	3496.79		468.445	330.535	285.828
424.079	2268.05	1289.48		426.329	1231.89	259.422
610.502	1734.92	2695.65		454.231	230.402	286.06
723.97	3330.73	2645.13		303.578	533.634	316.687
781.916	4236.66	3154.38		296.065	231.22	223.604
535.116	5828.14	3721.45		227.266	227.518	279.31
1274.58	8035.19	5804.5		289.435	218.527	262.702
483.558	7489.25	2455.28		488.987	215.533	472.815
1034.95	6254.23	4164.29		140.497	228.158	217.311
564.471	4690.22	4076.58		211.072	250.887	256.373
1028.88	2471.52	6326.93		237.341	210.241	266.792
956.285	6419.42	5532.02		276.127	487.913	278.256
974.392	11513.9	7357.08		174.84	453.269	244.599
1111.23	5523.36	10918.1		168.071	309.96	238.661
745.058	5247.57	4411.39		250.637	263.3	291.659
1845.71	5414.75	8943.25		135.13	212.391	223.161
728.245	7400.36	5312.13		171.199	355.987	291.154
974.04	6170.87	5195.08		881.079	271.226	385.652
1002.17	6574.19	4272.38		927.859	250.091	453.381
4328.64	15975.9	29999.1		237.469	254.731	297.031
191.272	821.897	1003.35		793.407	235.17	438.135
1111.2	1502.12	3241.55		423.552	423.827	510.939
179.53	860.944	2046.35		878.705	217.115	655.955
609.707	1193.55	3428.58		183.525	242.527	221.966
880.175	810.401	4891.03		651.234	352.989	649.239
576.135	1462.91	10100		302.413	310.227	377.291
1190.33	3240.36	7332.61		286.391	243.657	318.04
870.798	1556.65	5187.56		288.411	228.747	527.508
1119.66	1777.5	6457.93		388.655	334.745	366.934
1790.69	1649.02	7039.35		210.939	303.419	273.823
1144.46	4658.54	8942.78		296.669	186.338	389.642
916.189	2303.2	7629.44		356.977	210.451	313.574
646.196	1240.34	2721.41		290.331	220.515	308.842
1923.41	9814.22	17003.1		329.651	207.034	322.694
1306.49	1712.63	7514.66		711.21	724.297	762.119
243.626	641.292	1093.42		270.292	213.782	339.458
1191.28	1601.8	3778.12		132.484	205.682	227.63
758.647	924.296	3539.07		158.268	313.912	275.733
315.84	1550.48	1272.99		380.529	347.645	395.526
525.586	1854.09	1921.28		164.401	224.292	246.85
1118.12	7159.51	6706.52		259.24	433.942	321.439
215.25	3557.89	1266.19		1100.66	1047.01	1000.96
282.536	2938.19	1113.93		484.423	257.591	530.439
563.793	1351.94	2225.76		236.626	265.934	286.415
2387.1	3526.76	7091.79		263.66	434.685	306.428
531.063	1970.15	2441.25		808.545	297.271	462.371
388.638	1927.41	1707.73		348.934	263.963	368.57
525.945	3063.64	4183.39		369.89	347.919	325.4
384.572	1004.97	1558.61		258.384	320.825	283.059
1487.28	7829.89	9949.6		425.31	224.394	358.009
594.381	6344.66	3138.02		580.018	378.452	399.511
735.281	7102.73	2185.41		449.474	292.223	335.18
716.863	6083.17	4811.07		787.843	747.484	658.102
1683.54	10426.8	12637.1		595.364	393.607	475.714
1520.86	6670.3	6090.41		591.603	359.846	305.713
330.754	1836.37	2019.09		250.289	265.631	328.797
535.591	1795.86	3580.65		296.041	320.333	371.064
194.68	870.101	869.067		472.506	272.808	348.488
594.076	6270.86	3625.68		655.294	408.657	343.004
391.488	2285.44	1768.28		418.768	695.381	398.657
264.886	3351.58	2210.49		1907.46	230.773	321.255
309.025	602.879	1957.93		911.935	215.249	602.287
835.531	860.781	4679.33		565.657	391.84	474.804
328.816	659.433	1366.07		1437.27	305.503	798.572
441.422	3956.3	2965.78		312.575	238.416	351.914
368.543	2272.66	1180.72		265.778	319.72	301.234
667.849	625.14	5049.07		188.081	279.195	303.913
263.797	2354.97	1431.04		197.754	225.003	227.624
878.188	7402.07	11170.3		344.781	240.184	271.985
1485.16	943.74	3914.46		178.125	196.935	228.407
453.772	13780.3	3740.29		217.916	238.917	231.885
525.192	1993.31	1728.91		190.063	275.319	257.244
486.691	2388.91	2784.55		222.365	306.828	239.239
1423.96	3947.69	6525.23		215.775	204.526	245.267
931.197	3286.9	5588.48		430.199	326.599	403.995
586.818	3923.98	3786.27		305.681	190.234	265.029
1474.05	5106.4	9173.59		232.603	204.152	232.662
533.584	3202.6	3219.87		372.497	531.003	300.721
769.556	6797.25	6603.43		636.136	504.048	399.87
635.02	12102	2669.37		539.863	500.035	358.471
885.172	719.071	3520.11		435.758	270.807	289.608
431.089	4431.97	2661.67		560.475	345.957	370.428
1317.26	1859.63	5766.87		373.933	324.755	317.492
275.305	1190	1115.06		230.281	277.73	304.103
243.935	2221.26	1306.12		777.851	222.173	719.406
624.667	880.155	2702.62		332.685	335.365	256.979
311.58	3831.95	2023.13		247.598	233.86	248.231
335.456	1806	1400.16		491.867	399.725	569.296
446.654	1224.97	2595.4		655.131	330.83	333.09
336.562	449.224	1277.26		1788.28	503.664	1163.45
296.467	427.227	1377.51		408.192	213.893	378.046
382.238	767.495	2518.77		321.488	265.029	320.607
978.212	1078.66	3866.09		304.775	229.455	377.612
959.859	1351.61	3739.04		1311.71	1027.54	781.626
320.354	4535.51	1366.36		312.418	349.533	393.772
1438.75	2312.63	4667.92		763.556	262.332	646.105
367.573	2028.31	2040.91		341.038	166.107	205.706
598.973	5958.48	2560.65		307.626	251.801	257.695
1111.16	2939.88	5871.58		330.232	214.009	217.233
980.67	1296.61	4967.08		317.744	262.569	343.103
569.05	1599.46	903.55		331.929	288.375	310.432
1405.24	1658.88	6414.47		285.373	167.063	239.894
1255.22	2528.49	8347.16		365.48	218.082	348.563
548.317	2160.01	2595.47		235.459	203.088	268.825
1282.56	1162.2	2266.21		361.893	202.394	280.04
1119.25	7713.09	8358.4		268.771	242.013	267.438
906.537	2296.49	4555.43		454.167	575.607	592.599
414.438	5517.12	1741.5		305.613	289.357	267.091
806.406	5794.09	5262.06		250.798	221.292	194.304
619.665	1458.79	3712.4		295.801	199.59	266.506
761.112	14653	3567.52		353.61	209.62	349.232
787.653	1934.01	2609.08		293.137	190.794	210.343
434.555	656.297	2633.93		208.827	179.019	185.941
480.741	3732.46	1586.13		191.229	419.43	201.11
488.36	1784.54	1670.74		148.443	159.215	161.711
670.855	3400.83	2369.69		312.622	172.594	218.457
712.984	1807.9	1603.46		397.682	176.974	376.988
1042.56	4482.43	4145.01		393.844	311.953	266.982
2892.61	4963.37	12634.3		457.824	168.464	320.324
1800.33	9277.08	10006.2		188.79	221.552	170.267
1436.78	1618.72	4171.46		444.276	614.476	292.995
927.029	1708.31	3162.28		313.668	443.363	288.176
1439.03	4081.25	7280.76		296.291	346.671	212.76
485.286	3852.56	2061.46		175.295	262.87	214.979
830.274	3527.95	6060.33		197.735	170.872	200.002
552.843	1116.36	3474.86		375.937	276.697	321.691
127.579	658.88	663.595		589.17	360.134	378.116
904.856	4052.33	9944.94		961.898	179.036	219.298
390.374	2283.98	2321.97		380.653	234.946	232.346
962.05	5275.46	9369.91		606.949	287.887	387.958
325.358	6677.27	1685.1		344.06	169.223	220.274
2128.3	10850.1	44620.8		354.998	153.161	288.105
355.518	3085.29	1342.83		356.274	198.767	216.153
602.026	2787.77	3080.15		553.167	375.712	332.738
363.08	1103.2	1277.93		245.749	172.98	185.244
846.486	9696.17	3344.78		188.086	191.65	153.396
776.802	1831.63	3928.77		289.996	195.857	223.839
314.486	1522.61	2191.47		371.492	209.111	362.267
492.202	2697.54	2219.86		264.505	447.192	303.868
422.344	2897.91	2676.43		309.771	157.485	165.994
1143.8	14094.8	6721.99		247.017	169.987	212.252
1198.02	11550.8	5902.23		273.697	171.234	206.856
854.247	19491.5	3624.37		154.494	198.676	178.357
598.79	1968.28	2378.92		156.525	164.434	165.738
647.23	1390.33	4241.67		153.431	164.719	170.779
1019.11	5916.85	3831.63		288.896	420.98	243.781
1232.65	3360.8	6744.63		219.12	270.95	195.177
895.008	16181.2	3988.49		244.644	289.063	224.866
945.351	9304.83	6383.06		278.101	468.439	316.048
583.642	10558.5	2668.98		174.912	200.699	157.234
1170.26	6189.38	7058.32		162.987	176.278	172.407
547.312	650.869	5550.67		256.99	221.341	211.479
1284.95	2382.24	10216.4		308.094	162.795	274.408
250.772	797.535	1976.55		724.722	386.172	713.189
626.155	4772.23	1857.69		891.498	540.474	326.083
314.61	2241.37	1778.4		875.941	196.732	269.312
911.543	7349.18	5492.57		180.954	219.255	200.983
600.128	21823.4	5856.46		299.986	336.979	238.881
327.766	603.082	775.333		328.194	188.242	263.682
583.495	11002.2	2829.08		128.819	202.965	216.591
1095.62	1051.04	3426.89		791.514	529.766	330.612
1303.83	6581.27	5617.83		433.437	381.129	376.026
2142.61	4231.55	6996.41		298.791	312.022	277.162
1513.4	1498.67	9003.05		402.907	253.743	319.766
1222.93	2796.19	8988.51		335.605	283.505	290.9
1598.62	2380.22	12769.4		435.998	253.181	283.369
1199.58	7117.16	4657.1		398.773	228.865	262.933
890.442	1045.64	6603.71		458.636	423.98	404.091
750.49	1802.11	2107.85		198.01	191.416	248.7
1518.45	9538.01	8230.4		392.784	596.107	367.425
733.937	633.87	3371.82		212.837	195.647	193.354
1366.8	4173.12	4152.87		407.648	315.092	339.77
345.695	3726.51	3795.6		395.303	277.788	340.534
1264.57	3088.53	4273.79		452.019	504.133	239.849
2043.85	3359.05	7961.85		331.902	332.864	261.961
243.018	378.748	672.618		423.592	269.013	386.305
640.786	1113.52	5871.69		316.055	281.492	307.222
1025.24	1384.28	6840.66		185.315	281.3	216.738
711.298	2038.58	4741.01		372.982	204.008	315.767
357.924	1482.35	1478.78		277.024	431.217	413.721
459.56	856.11	4248.35		428.085	275.117	349.92
479.142	1498.74	1842.67		255.801	224.37	278.814
1520.06	5291.93	4668.4		301.506	255.287	331.818
376.292	757.511	1892.62		420.57	359.473	508.342
212.264	1363.43	960.571		761.913	338.35	518.033
1019.38	3208.05	4978.51		299.723	202.51	285.159
1003.67	9322.5	4818.2		358.564	201.254	348.121
817.993	416.854	2953.01		432.243	188.963	288.686
1392.24	5505.46	10046		235.11	942.847	227.599
514.359	1402.31	2383.79		279.363	234.425	311.419
801.358	5133.94	1985.4		545.822	331.721	409.878
356.587	2811.12	2230.77		174.165	194.313	231.01
562.683	1414.81	2611.31		158.585	235.564	202.442
908.334	804.241	2619.27		204.793	234.957	219.042
770.489	4192.41	4065.71		236.426	202.671	281.013
668.691	696.336	5066.32		246.129	236.122	332.822
150.254	414.2	806.946		366.881	259.786	319.599
1255.86	1992.5	8596.76		191.496	165.35	193.212
1072.75	9391.15	2437.05		177.826	226.832	227.678
750.207	4833.42	4100.1		248.194	259.526	277.423
1079.08	5258.23	5971.5		212.184	298.804	229.157
782.715	9760.43	4972.85		275.267	271.691	307.827
807.859	1995.13	1657.09		311.217	246.6	307.929
1145.71	8239.17	5692.03		393.713	322.039	401.365
1195.16	2537.85	3682.28		327.034	332.635	301.299
450.011	2218.52	1806.59		277.175	506.626	312.62
297.753	833.413	2221.06		512.392	400.829	479.129
454.566	514.564	1288.39		561.283	456.512	517.336
1203.9	1184.43	7143.46		261.508	379.547	259.871
522.709	860.863	1802.8		445.712	269.494	342.184
1103.63	2802.11	5521.83		329.217	542.299	307.018
454.707	4921.47	1888.43		437.405	253.528	389.145
801.466	6534.97	3670.29		382.611	412.017	344.164
454.685	1283.66	4308.42		345.969	235.973	274.347
1717.39	5363.44	5925.77		439.386	199.992	314.835
573.151	682.257	4835.83		607.154	558.578	340.352
533.808	4781.08	3170.12		204.76	772.545	279.671
509.226	5265.33	2633.88		230.437	302.719	255.22
820.653	10541.9	6493		229.429	320.383	308.937
1140.46	8307.49	3204.3		458.241	232.353	305.947
2533.12	3991.92	15474.9		599.417	435.332	740.884
2209.91	9544.72	8947.26		395.579	335.834	295.033
1537.74	7165.67	14239		277.534	295.075	304.232
434.526	351.509	2830.02		301.152	322.737	322.857
				134.98	171.335	192.066
				464.577	454.525	266.004
				216.819	294.309	342.367
