# Supplementary material for: Condensate corona–nanoparticle complexes transfer functional biomolecules between cells
Source: Nat Mater. 2026 Apr 16;25(6):1045–57. doi: 10.1038/s41563-026-02534-5 (PMC13236592; doi:10.1038/s41563-026-02534-5)
Supplement: Supplementary file 11 — Statistical source data. [file 41563_2026_2534_MOESM11_ESM.xlsx]

## Sheet: Fig.5C
		NUC				CYT		common		Nuc only		cyt only
Protein names	Protein IDs	Gene names		Protein names	Protein IDs	Gene names		S100A11		SMU1		PFN1
WD40 repeat-containing protein SMU1 (Smu-1 suppressor of mec-8 and unc-52 protein homolog) [Cleaved into: WD40 repeat-containing protein SMU1, N-terminally processed]	Q2TAY7	SMU1		Profilin-1 (Epididymis tissue protein Li 184a) (Profilin I)	P07737	PFN1		RPS13		CKAP4		RPS16
Cytoskeleton-associated protein 4 (63-kDa cytoskeleton-linking membrane protein) (Climp-63) (p63)	Q07065	CKAP4		40S ribosomal protein S16 (Small ribosomal subunit protein uS9)	P62249	RPS16		CALM		SNRPF		RPS2
Small nuclear ribonucleoprotein F (snRNP-F) (Sm protein F) (Sm-F) (SmF)	P62306	SNRPF		40S ribosomal protein S2 (40S ribosomal protein S4) (Protein LLRep3) (Small ribosomal subunit protein uS5)	P15880	RPS2		ATP5MF		HNRNPDL		P4HB
Heterogeneous nuclear ribonucleoprotein D-like (Heterogeneous nuclear ribonucleoprotein D-like, isoform CRA_b)	A0A087WUK2	HNRNPDL		40S ribosomal protein S13 (Small ribosomal subunit protein uS15)	P62277	RPS13		RPS3A		SRSF2		CTSD
Serine/arginine-rich splicing factor 2 (Splicing component, 35 kDa) (Splicing factor SC35) (Splicing factor, arginine/serine-rich 2) (Fragment)	J3KP15	SRSF2		Protein disulfide-isomerase (PDI) (EC 5.3.4.1) (Cellular thyroid hormone-binding protein) (Prolyl 4-hydroxylase subunit beta) (p55)	P07237	P4HB		TPM3		RPL24		SLC3A2
60S ribosomal protein L24 (60S ribosomal protein L30) (Large ribosomal subunit protein eL24)	P83731	RPL24		Cathepsin D (EC 3.4.23.5) [Cleaved into: Cathepsin D light chain;Cathepsin D heavy chain]	P07339	CTSD		RPN2		DDX5		RPS4X
Probable ATP-dependent RNA helicase DDX5 (EC 3.6.4.13) (DEAD box protein 5) (RNA helicase p68)	P17844	DDX5		4F2 cell-surface antigen heavy chain (4F2hc) (4F2 heavy chain antigen) (Lymphocyte activation antigen 4F2 large subunit) (Solute carrier family 3 member 2) (CD antigen CD98)	P08195-3	SLC3A2		S100A4		RPL14		PHB2
Protein S100-A11 (Calgizzarin) (Metastatic lymph node gene 70 protein) (MLN 70) (Protein S100-C) (S100 calcium-binding protein A11) [Cleaved into: Protein S100-A11, N-terminally processed]	P31949	S100A11		40S ribosomal protein S4, X isoform (SCR10) (Single copy abundant mRNA protein) (Small ribosomal subunit protein eS4)	P62701	RPS4X		RPL27A		ALYREF		TUFM
60S ribosomal protein L14	E7EPB3	RPL14		40S ribosomal protein S3a (Small ribosomal subunit protein eS1) (v-fos transformation effector protein) (Fte-1)	P61247	RPS3A		SLC25A6		HNRNPAB		PFKP
THO complex subunit 4 (Tho4) (Ally of AML-1 and LEF-1) (Aly/REF export factor) (Transcriptional coactivator Aly/REF) (bZIP-enhancing factor BEF)	Q86V81	ALYREF		Prohibitin-2 (B-cell receptor-associated protein BAP37) (D-prohibitin) (Repressor of estrogen receptor activity)	Q99623	PHB2		RPL23A		RTCB		YWHAZ
Heterogeneous nuclear ribonucleoprotein A/B (hnRNP A/B) (APOBEC1-binding protein 1) (ABBP-1)	Q99729-3	HNRNPAB		Elongation factor Tu, mitochondrial (EF-Tu) (P43)	P49411	TUFM		SLC25A3		ILF2		ATIC
RNA-splicing ligase RtcB homolog (EC 6.5.1.8) (3'-phosphate/5'-hydroxy nucleic acid ligase)	Q9Y3I0	RTCB		Phosphate carrier protein, mitochondrial (Phosphate transport protein) (PTP) (Solute carrier family 25 member 3)	Q00325-2	SLC25A3		RPN1		XRCC5		HADHA
Interleukin enhancer-binding factor 2 (Nuclear factor of activated T-cells 45 kDa)	Q12905	ILF2		ATP-dependent 6-phosphofructokinase, platelet type (ATP-PFK) (PFK-P) (EC 2.7.1.11) (6-phosphofructokinase type C) (Phosphofructo-1-kinase isozyme C) (PFK-C) (Phosphohexokinase)	Q01813	PFKP		RPL15		PCBP2		CANX
X-ray repair cross-complementing protein 5 (EC 3.6.4.-) (86 kDa subunit of Ku antigen) (ATP-dependent DNA helicase 2 subunit 2) (ATP-dependent DNA helicase II 80 kDa subunit) (CTC box-binding factor 85 kDa subunit) (CTC85) (CTCBF) (DNA repair protein XRCC5) (Ku80) (Ku86) (Lupus Ku autoantigen protein p86) (Nuclear factor IV) (Thyroid-lupus autoantigen) (TLAA) (X-ray repair complementing defective…	P13010	XRCC5		14-3-3 protein zeta/delta (Protein kinase C inhibitor protein 1) (KCIP-1)	P63104	YWHAZ		VDAC2		RECQL		CLTC
Poly(rC)-binding protein 2 (Alpha-CP2) (Heterogeneous nuclear ribonucleoprotein E2) (hnRNP E2)	Q15366-2	PCBP2		Bifunctional purine biosynthesis protein ATIC (AICAR transformylase/inosine monophosphate cyclohydrolase) (ATIC) [Cleaved into: Bifunctional purine biosynthesis protein ATIC, N-terminally processed] [Includes: Phosphoribosylaminoimidazolecarboxamide formyltransferase (EC 2.1.2.3) (5-aminoimidazole-4-carboxamide ribonucleotide formyltransferase) (AICAR formyltransferase) (AICAR transformylase);Ino…	P31939	ATIC		SNRPE		RPSA		CPS1
ATP-dependent DNA helicase Q1 (EC 3.6.4.12) (DNA helicase, RecQ-like type 1) (RecQ1) (DNA-dependent ATPase Q1) (RecQ protein-like 1)	P46063	RECQL		Trifunctional enzyme subunit alpha, mitochondrial (78 kDa gastrin-binding protein) (Monolysocardiolipin acyltransferase) (EC 2.3.1.-) (TP-alpha) [Includes: Long-chain enoyl-CoA hydratase (EC 4.2.1.17);Long chain 3-hydroxyacyl-CoA dehydrogenase (EC 1.1.1.211)]	P40939	HADHA		RACK1		H2AC12		HNRNPR
40S ribosomal protein SA (Fragment)	C9J9K3	RPSA		Calnexin (IP90) (Major histocompatibility complex class I antigen-binding protein p88) (p90)	P27824	CANX		EEF1A1		RRBP1		TOMM40
40S ribosomal protein S13 (Small ribosomal subunit protein uS15)	P62277	RPS13		60S ribosomal protein L15 (Large ribosomal subunit protein eL15)	P61313	RPL15		C1QBP		SRSF6		YWHAQ
Histone H2A type 1-H (H2A-clustered histone 12) (Histone H2A/s)	Q96KK5	H2AC12		ATP synthase subunit f, mitochondrial (ATP synthase membrane subunit f)	P56134-3	ATP5MF		VDAC3		PCNA		YWHAB
Ribosome-binding protein 1 (180 kDa ribosome receptor homolog) (RRp) (ES/130-related protein) (Ribosome receptor protein)	Q9P2E9	RRBP1		Clathrin heavy chain 1 (Clathrin heavy chain on chromosome 17) (CLH-17)	Q00610-2	CLTC		RPS3		EMD		RPL18A
Serine/arginine-rich splicing factor 6 (Pre-mRNA-splicing factor SRP55) (Splicing factor, arginine/serine-rich 6)	Q13247	SRSF6		Carbamoyl-phosphate synthase [ammonia], mitochondrial (EC 6.3.4.16) (Carbamoyl-phosphate synthetase I) (CPSase I)	P31327	CPS1		RPS6		UQCRC1		SNRPB
Proliferating cell nuclear antigen (PCNA) (Cyclin)	P12004	PCNA		Heterogeneous nuclear ribonucleoprotein R (hnRNP R)	O43390	HNRNPR		RPS27A		HNRNPC		PTMS
Emerin	P50402	EMD		Mitochondrial import receptor subunit TOM40 homolog (Protein Haymaker) (Translocase of outer membrane 40 kDa subunit homolog) (p38.5)	O96008	TOMM40				RPL35		IPO7
Cytochrome b-c1 complex subunit 1, mitochondrial (Complex III subunit 1) (Core protein I) (Ubiquinol-cytochrome-c reductase complex core protein 1)	P31930	UQCRC1		14-3-3 protein theta (14-3-3 protein T-cell) (14-3-3 protein tau) (Protein HS1)	P27348	YWHAQ				H2BC18		SETDB1
Calmodulin	P62158	CALM		14-3-3 protein beta/alpha (Protein 1054) (Protein kinase C inhibitor protein 1) (KCIP-1) [Cleaved into: 14-3-3 protein beta/alpha, N-terminally processed]	P31946-2	YWHAB				SUB1		WDR1
ATP synthase subunit f, mitochondrial (ATP synthase membrane subunit f)	P56134-3	ATP5MF		60S ribosomal protein L18a (Large ribosomal subunit protein eL20)	Q02543	RPL18A				MGST1		DDX3X
Heterogeneous nuclear ribonucleoproteins C1/C2 (hnRNP C1/C2)	P07910-2	HNRNPC		Small nuclear ribonucleoprotein-associated proteins B and B' (snRNP-B) (Sm protein B/B') (Sm-B/B') (SmB/B')	P14678-2	SNRPB				SSBP1		TIMM50
60S ribosomal protein L35 (Large ribosomal subunit protein uL29)	P42766	RPL35		Parathymosin	P20962	PTMS				RSL1D1		MSN
Histone H2B type 2-F (H2B-clustered histone 18)	Q5QNW6-2	H2BC18		Importin-7 (Imp7) (Ran-binding protein 7) (RanBP7)	O95373	IPO7				ELAVL1		RPS9
Activated RNA polymerase II transcriptional coactivator p15 (Positive cofactor 4) (PC4) (SUB1 homolog) (p14)	P53999	SUB1		Histone-lysine N-methyltransferase SETDB1 (Fragment)	E9PQM8	SETDB1				SEPTIN9		CCT8
Microsomal glutathione S-transferase 1 (Microsomal GST-1) (EC 2.5.1.18) (Microsomal GST-I)	P10620	MGST1		WD repeat-containing protein 1 (Actin-interacting protein 1) (AIP1) (NORI-1)	O75083	WDR1				SEPTIN7		NME1
40S ribosomal protein S3a (Small ribosomal subunit protein eS1) (v-fos transformation effector protein) (Fte-1)	P61247	RPS3A		RNA helicase (EC 3.6.4.13)	A0A0D9SF53	DDX3X				RPL10A		SFXN1
Single-stranded DNA-binding protein, mitochondrial (Mt-SSB) (MtSSB) (PWP1-interacting protein 17)	Q04837	SSBP1		Mitochondrial import inner membrane translocase subunit TIM50	Q3ZCQ8	TIMM50				RPS19		GLRX3
Ribosomal L1 domain-containing protein 1 (CATX-11) (Cellular senescence-inhibited gene protein) (Protein PBK1)	O76021	RSL1D1		Moesin (Membrane-organizing extension spike protein)	P26038	MSN				RPS11		PTGES3
ELAV-like protein 1 (Hu-antigen R) (HuR)	Q15717	ELAVL1		40S ribosomal protein S9 (Small ribosomal subunit protein uS4)	P46781	RPS9				H1-10		MT-CO2
Septin-9 (MLL septin-like fusion protein MSF-A) (MLL septin-like fusion protein) (Ovarian/Breast septin) (Ov/Br septin) (Septin D1)	Q9UHD8	SEPTIN9		40S ribosomal protein S3 (EC 4.2.99.18) (Small ribosomal subunit protein uS3)	P23396	RPS3				ARPC3		AKR1C2
Septin	E7ES33	SEPTIN7		T-complex protein 1 subunit theta (TCP-1-theta) (CCT-theta) (Chaperonin containing T-complex polypeptide 1 subunit 8) (Renal carcinoma antigen NY-REN-15)	P50990	CCT8				RBM39		S100A6
60S ribosomal protein L10a (CSA-19) (Large ribosomal subunit protein uL1) (Neural precursor cell expressed developmentally down-regulated protein 6) (NEDD-6)	P62906	RPL10A		Ubiquitin-40S ribosomal protein S27a (Ubiquitin carboxyl extension protein 80) [Cleaved into: Ubiquitin;40S ribosomal protein S27a (Small ribosomal subunit protein eS31)]	P62979	RPS27A				TMPO		MYL6
40S ribosomal protein S19 (Small ribosomal subunit protein eS19)	P39019	RPS19		Nucleoside diphosphate kinase A (NDK A) (NDP kinase A) (EC 2.7.4.6) (Granzyme A-activated DNase) (GAAD) (Metastasis inhibition factor nm23) (NM23-H1) (Tumor metastatic process-associated protein)	P15531	NME1				ARPC2		CRYZ
40S ribosomal protein S11 (Small ribosomal subunit protein uS17)	P62280	RPS11		Sideroflexin-1	Q9H9B4	SFXN1				ATM		USP9X
Histone H1.10 (Histone H1x)	Q92522	H1-10		Glutaredoxin-3 (PKC-interacting cousin of thioredoxin) (PICOT) (PKC-theta-interacting protein) (PKCq-interacting protein) (Thioredoxin-like protein 2)	O76003	GLRX3				LMNB2		FARSB
Actin-related protein 2/3 complex subunit 3 (Arp2/3 complex 21 kDa subunit) (p21-ARC)	O15145	ARPC3		Prostaglandin E synthase 3 (EC 5.3.99.3) (Cytosolic prostaglandin E2 synthase) (cPGES) (Hsp90 co-chaperone) (Progesterone receptor complex p23) (Telomerase-binding protein p23)	Q15185-4	PTGES3				MAP3K20		HNRNPU
RNA-binding protein 39 (CAPER alpha) (CAPERalpha) (Hepatocellular carcinoma protein 1) (RNA-binding motif protein 39) (RNA-binding region-containing protein 2) (Splicing factor HCC1)	Q14498	RBM39		Cytochrome c oxidase subunit 2 (EC 7.1.1.9) (Cytochrome c oxidase polypeptide II)	P00403	MT-CO2				CCT4		ETFA
Lamina-associated polypeptide 2, isoform alpha (Thymopoietin isoform alpha) (TP alpha) (Thymopoietin-related peptide isoform alpha) (TPRP isoform alpha) [Cleaved into: Thymopoietin (TP) (Splenin);Thymopentin (TP5)]	P42166	TMPO		Aldo-keto reductase family 1 member C2 (EC 1.-.-.-) (EC 1.1.1.112) (EC 1.1.1.209) (EC 1.1.1.53) (EC 1.1.1.62) (EC 1.3.1.20) (3-alpha-HSD3) (Chlordecone reductase homolog HAKRD) (Dihydrodiol dehydrogenase 2) (DD-2) (DD2) (Dihydrodiol dehydrogenase/bile acid-binding protein) (DD/BABP) (Type III 3-alpha-hydroxysteroid dehydrogenase) (EC 1.1.1.357)	P52895	AKR1C2				STT3B		RPS7
cDNA FLJ60124, highly similar to Mitochondrial dicarboxylate carrier	B4DLN1			Protein S100 (S100 calcium-binding protein) (Fragment)	R4GN98	S100A6				TPT1		MAT2A
Actin-related protein 2/3 complex subunit 2 (Arp2/3 complex 34 kDa subunit) (p34-ARC)	O15144	ARPC2		Myosin light polypeptide 6 (17 kDa myosin light chain) (LC17) (Myosin light chain 3) (MLC-3) (Myosin light chain alkali 3) (Myosin light chain A3) (Smooth muscle and nonmuscle myosin light chain alkali 6)	P60660	MYL6				NUP107		EIF3A
Serine-protein kinase ATM (EC 2.7.11.1) (Ataxia telangiectasia mutated) (A-T mutated)	Q13315	ATM		Quinone oxidoreductase (EC 1.6.5.5) (NADPH:quinone reductase) (Zeta-crystallin)	Q08257	CRYZ				ERH		PSMD7
Lamin-B2	Q03252	LMNB2		Probable ubiquitin carboxyl-terminal hydrolase FAF-X (EC 3.4.19.12) (Deubiquitinating enzyme FAF-X) (Fat facets in mammals) (hFAM) (Fat facets protein-related, X-linked) (Ubiquitin thioesterase FAF-X) (Ubiquitin-specific protease 9, X chromosome) (Ubiquitin-specific-processing protease FAF-X)	Q93008-1	USP9X				DHX15		PSMA6
Mitogen-activated protein kinase kinase kinase 20 (EC 2.7.11.25) (Human cervical cancer suppressor gene 4 protein) (HCCS-4) (Leucine zipper- and sterile alpha motif-containing kinase) (MLK-like mitogen-activated protein triple kinase) (Mitogen-activated protein kinase kinase kinase MLT) (Mixed lineage kinase-related kinase) (MLK-related kinase) (MRK) (Sterile alpha motif- and leucine zipper-conta…	Q9NYL2	MAP3K20		Phenylalanine--tRNA ligase beta subunit (EC 6.1.1.20) (Phenylalanyl-tRNA synthetase beta subunit) (PheRS)	Q9NSD9	FARSB				NOLC1		COASY
T-complex protein 1 subunit delta (TCP-1-delta) (CCT-delta) (Stimulator of TAR RNA-binding)	P50991	CCT4		Heterogeneous nuclear ribonucleoprotein U (hnRNP U) (GRIP120) (Nuclear p120 ribonucleoprotein) (Scaffold-attachment factor A) (SAF-A) (p120) (pp120)	Q00839-2	HNRNPU				CORO1C		PCBP1
Dolichyl-diphosphooligosaccharide--protein glycosyltransferase subunit STT3B (Oligosaccharyl transferase subunit STT3B) (STT3-B) (EC 2.4.99.18) (Source of immunodominant MHC-associated peptides homolog)	Q8TCJ2	STT3B		Electron transfer flavoprotein subunit alpha, mitochondrial (Alpha-ETF)	P13804-2	ETFA				SF3B6		CDC42
Translationally-controlled tumor protein (TCTP) (Fortilin) (Histamine-releasing factor) (HRF) (p23)	P13693	TPT1		40S ribosomal protein S7 (Small ribosomal subunit protein eS7)	P62081	RPS7				SNRPG		MYH15
Nuclear pore complex protein Nup107 (107 kDa nucleoporin) (Nucleoporin Nup107)	P57740	NUP107		S-adenosylmethionine synthase isoform type-2 (AdoMet synthase 2) (EC 2.5.1.6) (Methionine adenosyltransferase 2) (MAT 2) (Methionine adenosyltransferase II) (MAT-II)	P31153	MAT2A				PHB		HSP90AB2P
Tropomyosin alpha-3 chain	J3KN67	TPM3		Eukaryotic translation initiation factor 3 subunit A (eIF3a) (Eukaryotic translation initiation factor 3 subunit 10) (eIF-3-theta) (eIF3 p167) (eIF3 p180) (eIF3 p185)	Q14152	EIF3A				RPL8		SLC1A5
Dolichyl-diphosphooligosaccharide--protein glycosyltransferase subunit 2 (Dolichyl-diphosphooligosaccharide--protein glycosyltransferase 63 kDa subunit) (RIBIIR) (Ribophorin II) (RPN-II) (Ribophorin-2)	P04844	RPN2		26S proteasome non-ATPase regulatory subunit 7 (26S proteasome regulatory subunit RPN8) (26S proteasome regulatory subunit S12) (Mov34 protein homolog) (Proteasome subunit p40)	P51665	PSMD7				SNRNP70		TMED7
Enhancer of rudimentary homolog	P84090	ERH		Proteasome subunit alpha type	G3V295	PSMA6				CYCS		DDOST
Pre-mRNA-splicing factor ATP-dependent RNA helicase DHX15 (EC 3.6.4.13) (ATP-dependent RNA helicase #46) (DEAH box protein 15)	O43143	DHX15		Bifunctional coenzyme A synthase (CoA synthase) (NBP) (POV-2) [Includes: Phosphopantetheine adenylyltransferase (EC 2.7.7.3) (Dephospho-CoA pyrophosphorylase) (Pantetheine-phosphate adenylyltransferase) (PPAT);Dephospho-CoA kinase (DPCK) (EC 2.7.1.24) (Dephosphocoenzyme A kinase) (DPCOAK)]	Q13057	COASY				GTF2I		LGALS1
Nucleolar and coiled-body phosphoprotein 1 (Fragment)	A0A0A0MRM9	NOLC1		Small nuclear ribonucleoprotein E (snRNP-E) (Sm protein E) (Sm-E) (SmE)	P62304	SNRPE				FKBP3		EEF1G
Coronin-1C (Coronin-3) (hCRNN4)	Q9ULV4-3	CORO1C		Poly(rC)-binding protein 1 (Alpha-CP1) (Heterogeneous nuclear ribonucleoprotein E1) (hnRNP E1) (Nucleic acid-binding protein SUB2.3)	Q15365	PCBP1				MDH2		ACTC1
Lamina-associated polypeptide 2, isoforms beta/gamma (Thymopoietin, isoforms beta/gamma) (TP beta/gamma) (Thymopoietin-related peptide isoforms beta/gamma) (TPRP isoforms beta/gamma) [Cleaved into: Thymopoietin (TP) (Splenin);Thymopentin (TP5)]	P42167	TMPO		Cell division control protein 42 homolog (EC 3.6.5.2) (G25K GTP-binding protein)	P60953	CDC42				RPLP0		RAB10
Splicing factor 3B subunit 6 (Pre-mRNA branch site protein p14) (SF3b 14 kDa subunit) (SF3B14a) (Spliceosome-associated protein, 14-kDa) (Splicing factor 3b, subunit 6, 14kDa)	Q9Y3B4	SF3B6		40S ribosomal protein S6 (Phosphoprotein NP33) (Small ribosomal subunit protein eS6)	P62753	RPS6				S100A10		TUBA1C
Protein S100-A4 (Calvasculin) (Metastasin) (Placental calcium-binding protein) (Protein Mts1) (S100 calcium-binding protein A4)	P26447	S100A4		Myosin-15 (Myosin heavy chain 15)	Q9Y2K3	MYH15				PTBP1		RPL3
Small nuclear ribonucleoprotein G (snRNP-G)	Q49AN9	SNRPG		Putative heat shock protein HSP 90-beta 2 (Heat shock protein 90-beta b) (Heat shock protein 90Bb)	Q58FF8	HSP90AB2P				HNRNPL		UQCRC2
Prohibitin	P35232	PHB		Neutral amino acid transporter B(0) (ATB(0)) (Baboon M7 virus receptor) (RD114/simian type D retrovirus receptor) (Sodium-dependent neutral amino acid transporter type 2) (Solute carrier family 1 member 5)	Q15758	SLC1A5				H1-2		RPL6
60S ribosomal protein L27a (Large ribosomal subunit protein uL15)	P46776	RPL27A		Transmembrane emp24 domain-containing protein 7 (p24 family protein gamma-3) (p24gamma3) (p27)	Q9Y3B3	TMED7				HNRNPK		HARS1
ADP/ATP translocase 3 (ADP,ATP carrier protein 3) (ADP,ATP carrier protein, isoform T2) (ANT 2) (Adenine nucleotide translocator 3) (ANT 3) (Solute carrier family 25 member 6) [Cleaved into: ADP/ATP translocase 3, N-terminally processed]	P12236	SLC25A6		60S ribosomal protein L23a (Large ribosomal subunit protein uL23)	P62750	RPL23A				LMNA		GARS1
60S ribosomal protein L8 (Large ribosomal subunit protein uL2)	P62917	RPL8		Dolichyl-diphosphooligosaccharide--protein glycosyltransferase subunit 2 (Dolichyl-diphosphooligosaccharide--protein glycosyltransferase 63 kDa subunit) (RIBIIR) (Ribophorin II) (RPN-II) (Ribophorin-2)	P04844	RPN2				CSRP1		VIM
60S ribosomal protein L23a (Large ribosomal subunit protein uL23)	P62750	RPL23A		Dolichyl-diphosphooligosaccharide--protein glycosyltransferase 48 kDa subunit (Oligosaccharyl transferase 48 kDa subunit)	A0A0C4DGS1	DDOST				HNRNPD		ESYT1
U1 small nuclear ribonucleoprotein 70 kDa (U1 snRNP 70 kDa) (U1-70K) (snRNP70)	P08621	SNRNP70		Receptor of activated protein C kinase 1 (Cell proliferation-inducing gene 21 protein) (Guanine nucleotide-binding protein subunit beta-2-like 1) (Guanine nucleotide-binding protein subunit beta-like protein 12.3) (Human lung cancer oncogene 7 protein) (HLC-7) (Receptor for activated C kinase) (Small ribosomal subunit protein RACK1) [Cleaved into: Receptor of activated protein C kinase 1, N-termi…	P63244	RACK1				RPL23		DSTN
Cytochrome c (Fragment)	C9JFR7	CYCS		60S ribosomal protein L27a (Large ribosomal subunit protein uL15)	P46776	RPL27A				RPS24		ETF1
General transcription factor II-I (GTFII-I) (TFII-I) (Bruton tyrosine kinase-associated protein 135) (BAP-135) (BTK-associated protein 135) (SRF-Phox1-interacting protein) (SPIN) (Williams-Beuren syndrome chromosomal region 6 protein)	P78347-2	GTF2I		Galectin-1 (Gal-1) (14 kDa laminin-binding protein) (HLBP14) (14 kDa lectin) (Beta-galactoside-binding lectin L-14-I) (Galaptin) (HBL) (HPL) (Lactose-binding lectin 1) (Lectin galactoside-binding soluble 1) (Putative MAPK-activating protein PM12) (S-Lac lectin 1)	P09382	LGALS1				HNRNPF		PRDX5
Phosphate carrier protein, mitochondrial (Phosphate transport protein) (PTP) (Solute carrier family 25 member 3)	Q00325-2	SLC25A3		Elongation factor 1-gamma (EF-1-gamma) (eEF-1B gamma)	P26641	EEF1G				SERBP1		RANGAP1
Dolichyl-diphosphooligosaccharide--protein glycosyltransferase subunit 1 (Dolichyl-diphosphooligosaccharide--protein glycosyltransferase 67 kDa subunit) (Ribophorin I) (RPN-I) (Ribophorin-1)	P04843	RPN1		Actin, alpha cardiac muscle 1 (Alpha-cardiac actin) [Cleaved into: Actin, alpha cardiac muscle 1, intermediate form]	P68032	ACTC1				H1-3		ABCF2
Peptidyl-prolyl cis-trans isomerase FKBP3 (PPIase FKBP3) (EC 5.2.1.8) (25 kDa FK506-binding protein) (25 kDa FKBP) (FKBP-25) (FK506-binding protein 3) (FKBP-3) (Immunophilin FKBP25) (Rapamycin-selective 25 kDa immunophilin) (Rotamase)	Q00688	FKBP3		Ras-related protein Rab-10 (EC 3.6.5.2)	P61026	RAB10				U2AF1		PPA2
60S ribosomal protein L15 (Large ribosomal subunit protein eL15)	P61313	RPL15		Dolichyl-diphosphooligosaccharide--protein glycosyltransferase subunit 1 (Dolichyl-diphosphooligosaccharide--protein glycosyltransferase 67 kDa subunit) (Ribophorin I) (RPN-I) (Ribophorin-1)	P04843	RPN1				FUS		EIF5B
Voltage-dependent anion-selective channel protein 2 (VDAC-2) (hVDAC2) (Outer mitochondrial membrane protein porin 2)	P45880	VDAC2		Tubulin alpha-1C chain (Alpha-tubulin 6) (Tubulin alpha-6 chain) [Cleaved into: Detyrosinated tubulin alpha-1C chain]	Q9BQE3	TUBA1C				HSPD1		DNAJA1
Small nuclear ribonucleoprotein E (snRNP-E) (Sm protein E) (Sm-E) (SmE)	P62304	SNRPE		60S ribosomal protein L3 (HIV-1 TAR RNA-binding protein B) (TARBP-B) (Large ribosomal subunit protein uL3)	P39023	RPL3				LAS1L		VPS35
Malate dehydrogenase, mitochondrial (EC 1.1.1.37)	P40926	MDH2		Cytochrome b-c1 complex subunit 2, mitochondrial (Complex III subunit 2) (Core protein II) (Ubiquinol-cytochrome-c reductase complex core protein 2)	P22695	UQCRC2				SLC25A5		ITGB1
Receptor of activated protein C kinase 1 (Cell proliferation-inducing gene 21 protein) (Guanine nucleotide-binding protein subunit beta-2-like 1) (Guanine nucleotide-binding protein subunit beta-like protein 12.3) (Human lung cancer oncogene 7 protein) (HLC-7) (Receptor for activated C kinase) (Small ribosomal subunit protein RACK1) [Cleaved into: Receptor of activated protein C kinase 1, N-termi…	P63244	RACK1		Tropomyosin alpha-3 chain	J3KN67	TPM3				NUP62		MDH1
60S acidic ribosomal protein P0 (60S ribosomal protein L10E) (Large ribosomal subunit protein uL10)	P05388	RPLP0		60S ribosomal protein L6 (Large ribosomal subunit protein eL6) (Neoplasm-related protein C140) (Tax-responsive enhancer element-binding protein 107) (TaxREB107)	Q02878	RPL6				RPL17		CAPNS1
Protein S100-A10 (Calpactin I light chain) (Calpactin-1 light chain) (Cellular ligand of annexin II) (S100 calcium-binding protein A10) (p10 protein) (p11)	P60903	S100A10		Histidine--tRNA ligase, cytoplasmic (EC 6.1.1.21) (Histidyl-tRNA synthetase) (HisRS)	P12081-4	HARS1				RPS28		TUBB3
Polypyrimidine tract-binding protein 1 (PTB) (57 kDa RNA-binding protein PPTB-1) (Heterogeneous nuclear ribonucleoprotein I) (hnRNP I)	P26599	PTBP1		Glycine--tRNA ligase (EC 6.1.1.14) (Diadenosine tetraphosphate synthetase) (Ap4A synthetase) (EC 2.7.7.-) (Glycyl-tRNA synthetase) (GlyRS) (Glycyl-tRNA synthetase 1)	P41250	GARS1				RPS12		KRT18
Heterogeneous nuclear ribonucleoprotein L (hnRNP L)	P14866	HNRNPL		Vimentin	Q9Y277-2	VIM				RPS26		ALDH18A1
Histone H1.2 (Histone H1c) (Histone H1d) (Histone H1s-1)	P16403	H1-2		Extended synaptotagmin-1 (E-Syt1) (Membrane-bound C2 domain-containing protein)	Q9BSJ8-2	ESYT1				RPS20		RPL28
Heterogeneous nuclear ribonucleoprotein K (hnRNP K) (Transformation up-regulated nuclear protein) (TUNP)	P61978-3	HNRNPK		Voltage-dependent anion-selective channel protein 3 (VDAC-3) (hVDAC3) (Outer mitochondrial membrane protein porin 3)	Q9Y277	VDAC3				RPL32		UCHL1
Elongation factor 1-alpha 1 (EF-1-alpha-1) (Elongation factor Tu) (EF-Tu) (Eukaryotic elongation factor 1 A-1) (eEF1A-1) (Leukocyte receptor cluster member 7)	P68104	EEF1A1		Destrin (Actin-depolymerizing factor) (ADF)	P60981	DSTN				RPS18		TMED10
Prelamin-A/C [Cleaved into: Lamin-A/C (70 kDa lamin) (Renal carcinoma antigen NY-REN-32)]	P02545	LMNA		Eukaryotic peptide chain release factor subunit 1 (Eukaryotic release factor 1) (eRF1) (Protein Cl1) (TB3-1)	P62495	ETF1				NDUFA12		KPNB1
Cysteine and glycine-rich protein 1 (Cysteine-rich protein 1) (CRP) (CRP1) (Epididymis luminal protein 141) (HEL-141)	P21291	CSRP1		Peroxiredoxin-5, mitochondrial (EC 1.11.1.24) (Alu corepressor 1) (Antioxidant enzyme B166) (AOEB166) (Liver tissue 2D-page spot 71B) (PLP) (Peroxiredoxin V) (Prx-V) (Peroxisomal antioxidant enzyme) (TPx type VI) (Thioredoxin peroxidase PMP20) (Thioredoxin-dependent peroxiredoxin 5)	P30044-2	PRDX5				PABPN1		STOML2
Heterogeneous nuclear ribonucleoprotein D0 (hnRNP D0) (AU-rich element RNA-binding protein 1)	Q14103-3	HNRNPD		Ran GTPase-activating protein 1 (RanGAP1)	P46060	RANGAP1				RPL36		SET
60S ribosomal protein L23 (60S ribosomal protein L17) (Large ribosomal subunit protein uL14)	P62829	RPL23		ATP-binding cassette sub-family F member 2 (Iron-inhibited ABC transporter 2)	Q9UG63	ABCF2				RPL27		CLIC1
40S ribosomal protein S24 (Small ribosomal subunit protein eS24)	P62847-2	RPS24		Inorganic pyrophosphatase 2, mitochondrial (EC 3.6.1.1) (Pyrophosphatase SID6-306) (Pyrophosphate phospho-hydrolase 2) (PPase 2)	Q9H2U2	PPA2				G3BP1		EPHX1
Heterogeneous nuclear ribonucleoprotein F (hnRNP F) (Nucleolin-like protein mcs94-1) [Cleaved into: Heterogeneous nuclear ribonucleoprotein F, N-terminally processed]	P52597	HNRNPF		Eukaryotic translation initiation factor 5B (Translation initiation factor IF-2)	A0A087WUT6	EIF5B				RPL4		ATP5F1B
Plasminogen activator inhibitor 1 RNA-binding protein (PAI1 RNA-binding protein 1) (PAI-RBP1) (SERPINE1 mRNA-binding protein 1)	Q8NC51	SERBP1		DnaJ homolog subfamily A member 1 (DnaJ protein homolog 2) (HSDJ) (Heat shock 40 kDa protein 4) (Heat shock protein J2) (HSJ-2) (Human DnaJ protein 2) (hDj-2)	P31689	DNAJA1				RPL29		GOT2
Histone H1.3 (Histone H1c) (Histone H1s-2)	P16402	H1-3		Vacuolar protein sorting-associated protein 35 (hVPS35) (Maternal-embryonic 3) (Vesicle protein sorting 35)	Q96QK1	VPS35				RPS25		AKR1A1
Splicing factor U2AF 35 kDa subunit (U2 auxiliary factor 35 kDa subunit) (U2 small nuclear RNA auxiliary factor 1) (U2 snRNP auxiliary factor small subunit)	Q01081	U2AF1		Protein S100-A4 (Calvasculin) (Metastasin) (Placental calcium-binding protein) (Protein Mts1) (S100 calcium-binding protein A4)	P26447	S100A4				VDAC1		ACTB
RNA-binding protein FUS (75 kDa DNA-pairing protein) (Oncogene FUS) (Oncogene TLS) (POMp75) (Translocated in liposarcoma protein)	P35637-2	FUS		Calmodulin	P62158	CALM				SEPTIN2		VCP
60 kDa heat shock protein, mitochondrial (EC 5.6.1.7) (60 kDa chaperonin) (Chaperonin 60) (CPN60) (Heat shock protein 60) (HSP-60) (Hsp60) (HuCHA60) (Mitochondrial matrix protein P1) (P60 lymphocyte protein)	P10809	HSPD1		Complement component 1 Q subcomponent-binding protein, mitochondrial (ASF/SF2-associated protein p32) (Glycoprotein gC1qBP) (C1qBP) (Hyaluronan-binding protein 1) (Mitochondrial matrix protein p32) (gC1q-R protein) (p33) (SF2AP32)	Q07021	C1QBP				IARS1		PLS3
Ribosomal biogenesis protein LAS1L (Protein LAS1 homolog)	Q9Y4W2-2	LAS1L		Integrin beta-1 (Fibronectin receptor subunit beta) (Glycoprotein IIa) (GPIIA) (VLA-4 subunit beta) (CD antigen CD29)	P05556	ITGB1				ATP2A2		PRDX3
ADP/ATP translocase 2 (ADP,ATP carrier protein 2) (ADP,ATP carrier protein, fibroblast isoform) (Adenine nucleotide translocator 2) (ANT 2) (Solute carrier family 25 member 5) [Cleaved into: ADP/ATP translocase 2, N-terminally processed]	P05141	SLC25A5		Malate dehydrogenase, cytoplasmic (EC 1.1.1.37) (Cytosolic malate dehydrogenase) (Diiodophenylpyruvate reductase) (EC 1.1.1.96)	P40925	MDH1				NDUFA9		TUBB
Nuclear pore glycoprotein p62 (62 kDa nucleoporin) (Nucleoporin Nup62)	P37198	NUP62		Calpain small subunit 1 (CSS1) (Calcium-activated neutral proteinase small subunit) (CANP small subunit) (Calcium-dependent protease small subunit) (CDPS) (Calcium-dependent protease small subunit 1) (Calpain regulatory subunit)	P04632	CAPNS1				MYO1C		LDHA
60S ribosomal protein L17 (Fragment)	A0A087WXM6	RPL17		Tubulin beta-3 chain (Tubulin beta-4 chain) (Tubulin beta-III)	Q13509	TUBB3				RPL26		ANXA4
40S ribosomal protein S28 (Small ribosomal subunit protein eS28)	P62857	RPS28		Keratin, type I cytoskeletal 18 (Cell proliferation-inducing gene 46 protein) (Cytokeratin-18) (CK-18) (Keratin-18) (K18)	P05783	KRT18				RPL31		AKR1B1
40S ribosomal protein S12 (Small ribosomal subunit protein eS12)	P25398	RPS12		Delta-1-pyrroline-5-carboxylate synthase (P5CS) (Aldehyde dehydrogenase family 18 member A1) [Includes: Glutamate 5-kinase (GK) (EC 2.7.2.11) (Gamma-glutamyl kinase);Gamma-glutamyl phosphate reductase (GPR) (EC 1.2.1.41) (Glutamate-5-semialdehyde dehydrogenase) (Glutamyl-gamma-semialdehyde dehydrogenase)]	P54886	ALDH18A1				MISP		ATP5F1A
40S ribosomal protein S26 (Small ribosomal subunit protein eS26)	P62854	RPS26		60S ribosomal protein L28 (Large ribosomal subunit protein eL28)	P46779-4	RPL28				SNRPD1		TXN
40S ribosomal protein S20 (Small ribosomal subunit protein uS10)	P60866	RPS20		cDNA FLJ60124, highly similar to Mitochondrial dicarboxylate carrier	B4DLN1					THOC2		AKR1C1
60S ribosomal protein L32 (Fragment)	D3YTB1	RPL32		Ubiquitin carboxyl-terminal hydrolase isozyme L1 (UCH-L1) (EC 3.4.19.12) (Neuron cytoplasmic protein 9.5) (PGP 9.5) (PGP9.5) (Ubiquitin thioesterase L1)	P09936	UCHL1				SEC11A		HSP90AA1
40S ribosomal protein S18 (Ke-3) (Ke3) (Small ribosomal subunit protein uS13)	P62269	RPS18		Transmembrane emp24 domain-containing protein 10 (Protein TMED10) (21 kDa transmembrane-trafficking protein) (S31I125) (S31III125) (Tmp-21-I) (Transmembrane protein Tmp21) (p23) (p24 family protein delta-1) (p24delta1) (p24delta)	P49755	TMED10				MCTS1		AKR1C3
NADH dehydrogenase [ubiquinone] 1 alpha subcomplex subunit 12 (13 kDa differentiation-associated protein) (Complex I-B17.2) (CI-B17.2) (CIB17.2) (NADH-ubiquinone oxidoreductase subunit B17.2)	Q9UI09	NDUFA12		Importin subunit beta-1 (Importin-90) (Karyopherin subunit beta-1) (Nuclear factor p97) (Pore targeting complex 97 kDa subunit) (PTAC97)	Q14974	KPNB1				RPS5
Complement component 1 Q subcomponent-binding protein, mitochondrial (ASF/SF2-associated protein p32) (Glycoprotein gC1qBP) (C1qBP) (Hyaluronan-binding protein 1) (Mitochondrial matrix protein p32) (gC1q-R protein) (p33) (SF2AP32)	Q07021	C1QBP		Stomatin-like protein 2, mitochondrial (SLP-2) (EPB72-like protein 2) (Paraprotein target 7) (Paratarg-7)	Q9UJZ1	STOML2				EEF2
Polyadenylate-binding protein 2 (PABP-2) (Poly(A)-binding protein 2) (Nuclear poly(A)-binding protein 1) (Poly(A)-binding protein II) (PABII) (Polyadenylate-binding nuclear protein 1)	Q86U42-2	PABPN1		Protein SET (HLA-DR-associated protein II) (Inhibitor of granzyme A-activated DNase) (IGAAD) (PHAPII) (Phosphatase 2A inhibitor I2PP2A) (I-2PP2A) (Template-activating factor I) (TAF-I)	Q01105	SET				NOP58
60S ribosomal protein L36 (Large ribosomal subunit protein eL36)	Q9Y3U8	RPL36		Myosin light polypeptide 6 (17 kDa myosin light chain) (LC17) (Myosin light chain 3) (MLC-3) (Myosin light chain alkali 3) (Myosin light chain A3) (Smooth muscle and nonmuscle myosin light chain alkali 6)	P60660-2	MYL6				ACIN1
60S ribosomal protein L27 (Large ribosomal subunit protein eL27)	P61353	RPL27		Chloride intracellular channel protein 1 (Chloride channel ABP) (Nuclear chloride ion channel 27) (NCC27) (Regulatory nuclear chloride ion channel protein) (hRNCC)	O00299	CLIC1				RPL9
Ras GTPase-activating protein-binding protein 1 (G3BP-1) (EC 3.6.4.12) (EC 3.6.4.13) (ATP-dependent DNA helicase VIII) (hDH VIII) (GAP SH3 domain-binding protein 1)	Q13283	G3BP1		Epoxide hydrolase 1 (EC 3.3.2.9) (Epoxide hydratase) (Microsomal epoxide hydrolase) (mEH)	P07099	EPHX1				RPS23
60S ribosomal protein L4 (60S ribosomal protein L1) (Large ribosomal subunit protein uL4)	P36578	RPL4		ATP synthase subunit beta, mitochondrial (EC 7.1.2.2) (ATP synthase F1 subunit beta)	P06576	ATP5F1B
60S ribosomal protein L29 (Cell surface heparin-binding protein HIP) (Large ribosomal subunit protein eL29)	P47914	RPL29		Aspartate aminotransferase, mitochondrial (mAspAT) (EC 2.6.1.1) (EC 2.6.1.7) (Fatty acid-binding protein) (FABP-1) (Glutamate oxaloacetate transaminase 2) (Kynurenine aminotransferase 4) (Kynurenine aminotransferase IV) (Kynurenine--oxoglutarate transaminase 4) (Kynurenine--oxoglutarate transaminase IV) (Plasma membrane-associated fatty acid-binding protein) (FABPpm) (Transaminase A)	P00505	GOT2
Voltage-dependent anion-selective channel protein 3 (VDAC-3) (hVDAC3) (Outer mitochondrial membrane protein porin 3)	Q9Y277	VDAC3		Aldo-keto reductase family 1 member A1 (EC 1.1.1.2) (EC 1.1.1.372) (EC 1.1.1.54) (Alcohol dehydrogenase [NADP(+)]) (Aldehyde reductase) (Glucuronate reductase) (EC 1.1.1.19) (Glucuronolactone reductase) (EC 1.1.1.20)	P14550	AKR1A1
40S ribosomal protein S3 (EC 4.2.99.18) (Small ribosomal subunit protein uS3)	P23396	RPS3		Actin, cytoplasmic 1 (Beta-actin) [Cleaved into: Actin, cytoplasmic 1, N-terminally processed]	P60709	ACTB
40S ribosomal protein S25 (Small ribosomal subunit protein eS25)	P62851	RPS25		Protein S100-A11 (Calgizzarin) (Metastatic lymph node gene 70 protein) (MLN 70) (Protein S100-C) (S100 calcium-binding protein A11) [Cleaved into: Protein S100-A11, N-terminally processed]	P31949	S100A11
Voltage-dependent anion-selective channel protein 1 (VDAC-1) (hVDAC1) (Outer mitochondrial membrane protein porin 1) (Plasmalemmal porin) (Porin 31HL) (Porin 31HM)	P21796	VDAC1		Voltage-dependent anion-selective channel protein 2 (VDAC-2) (hVDAC2) (Outer mitochondrial membrane protein porin 2)	P45880	VDAC2
Septin-2 (Neural precursor cell expressed developmentally down-regulated protein 5) (NEDD-5)	Q15019-2	SEPTIN2		Transitional endoplasmic reticulum ATPase (TER ATPase) (EC 3.6.4.6) (15S Mg(2+)-ATPase p97 subunit) (Valosin-containing protein) (VCP)	P55072	VCP
Isoleucine--tRNA ligase, cytoplasmic (EC 6.1.1.5) (Isoleucyl-tRNA synthetase) (IRS) (IleRS)	P41252	IARS1		Plastin-3 (T-plastin)	P13797	PLS3
Sarcoplasmic/endoplasmic reticulum calcium ATPase 2 (SERCA2) (SR Ca(2+)-ATPase 2) (EC 7.2.2.10) (Calcium pump 2) (Calcium-transporting ATPase sarcoplasmic reticulum type, slow twitch skeletal muscle isoform) (Endoplasmic reticulum class 1/2 Ca(2+) ATPase)	P16615	ATP2A2		Thioredoxin-dependent peroxide reductase, mitochondrial (EC 1.11.1.24) (Antioxidant protein 1) (AOP-1) (HBC189) (Peroxiredoxin III) (Prx-III) (Peroxiredoxin-3) (Protein MER5 homolog) (Thioredoxin-dependent peroxiredoxin 3)	P30048-2	PRDX3
NADH dehydrogenase [ubiquinone] 1 alpha subcomplex subunit 9, mitochondrial (Complex I-39kD) (CI-39kD) (NADH-ubiquinone oxidoreductase 39 kDa subunit)	Q16795	NDUFA9		Tubulin beta chain	Q5JP53	TUBB
40S ribosomal protein S6 (Phosphoprotein NP33) (Small ribosomal subunit protein eS6)	P62753	RPS6		L-lactate dehydrogenase A chain (LDH-A) (EC 1.1.1.27) (Cell proliferation-inducing gene 19 protein) (LDH muscle subunit) (LDH-M) (Renal carcinoma antigen NY-REN-59)	P00338-3	LDHA
Unconventional myosin-Ic (Myosin I beta) (MMI-beta) (MMIb)	O00159-2	MYO1C		Annexin A4 (35-beta calcimedin) (Annexin IV) (Annexin-4) (Carbohydrate-binding protein p33/p41) (Chromobindin-4) (Endonexin I) (Lipocortin IV) (P32.5) (PP4-X) (Placental anticoagulant protein II) (PAP-II) (Protein II)	P09525	ANXA4
60S ribosomal protein L26 (Large ribosomal subunit protein uL24)	P61254	RPL26		Aldo-keto reductase family 1 member B1 (EC 1.1.1.300) (EC 1.1.1.372) (EC 1.1.1.54) (Aldehyde reductase) (Aldose reductase) (AR) (EC 1.1.1.21)	P15121	AKR1B1
60S ribosomal protein L31 (Large ribosomal subunit protein eL31)	P62899	RPL31		ATP synthase subunit alpha, mitochondrial (ATP synthase F1 subunit alpha)	P25705	ATP5F1A
Ubiquitin-40S ribosomal protein S27a (Ubiquitin carboxyl extension protein 80) [Cleaved into: Ubiquitin;40S ribosomal protein S27a (Small ribosomal subunit protein eS31)]	P62979	RPS27A		ADP/ATP translocase 3 (ADP,ATP carrier protein 3) (ADP,ATP carrier protein, isoform T2) (ANT 2) (Adenine nucleotide translocator 3) (ANT 3) (Solute carrier family 25 member 6) [Cleaved into: ADP/ATP translocase 3, N-terminally processed]	P12236	SLC25A6
Mitotic interactor and substrate of PLK1 (Mitotic spindle positioning protein)	Q8IVT2	MISP		Thioredoxin (Trx) (ATL-derived factor) (ADF) (Surface-associated sulphydryl protein) (SASP) (allergen Hom s Trx)	P10599	TXN
Small nuclear ribonucleoprotein Sm D1 (Sm-D1) (Sm-D autoantigen) (snRNP core protein D1)	P62314	SNRPD1		Aldo-keto reductase family 1 member C1 (EC 1.1.1.-) (EC 1.1.1.112) (EC 1.1.1.209) (EC 1.1.1.210) (EC 1.1.1.357) (EC 1.1.1.51) (EC 1.1.1.53) (EC 1.1.1.62) (EC 1.3.1.20) (20-alpha-hydroxysteroid dehydrogenase) (20-alpha-HSD) (EC 1.1.1.149) (Chlordecone reductase homolog HAKRC) (Dihydrodiol dehydrogenase 1) (DD1) (High-affinity hepatic bile acid-binding protein) (HBAB)	Q04828	AKR1C1
THO complex subunit 2 (Tho2) (hTREX120)	Q8NI27	THOC2		Heat shock protein HSP 90-alpha (EC 3.6.4.10) (Heat shock 86 kDa) (HSP 86) (HSP86) (Lipopolysaccharide-associated protein 2) (LAP-2) (LPS-associated protein 2) (Renal carcinoma antigen NY-REN-38)	P07900	HSP90AA1
Signal peptidase complex catalytic subunit SEC11 (EC 3.4.21.89)	H0YNG3	SEC11A		Elongation factor 1-alpha 1 (EF-1-alpha-1) (Elongation factor Tu) (EF-Tu) (Eukaryotic elongation factor 1 A-1) (eEF1A-1) (Leukocyte receptor cluster member 7)	P68104	EEF1A1
Malignant T-cell-amplified sequence 1 (MCT-1) (Multiple copies T-cell malignancies)	Q9ULC4	MCTS1		Aldo-keto reductase family 1 member C3	A0A0A0MSS8	AKR1C3
40S ribosomal protein S5 (Fragment)	M0R0F0	RPS5
Elongation factor 2 (EF-2)	P13639	EEF2
Nucleolar protein 58 (Nucleolar protein 5)	Q9Y2X3	NOP58
Apoptotic chromatin condensation inducer in the nucleus	S4R3H4	ACIN1
60S ribosomal protein L9 (Large ribosomal subunit protein uL6)	P32969	RPL9
40S ribosomal protein S23 (Small ribosomal subunit protein uS12)	P62266	RPS23

## Sheet: Fig.5I
Time	Mask size=6	Mask size=1
0	6416.18	38265.9
7992	6275.46	34977.4
16271	6266.09	39245.2
24053	6460.44	40228.9
32010	6338.62	38877.5
39948	6297.96	39464.1
48244	6245.65	37607.2
56072	6333.18	37517.3
64001	6349.83	38843.6
72009	6342.17	37073
79950	6385.86	41568.1
88071	6468.69	37708
96177	6139.42	24423.2
104014	6228.67	39308.7
112004	6416.57	40923.7
120009	6319.54	40676.2
128011	6330.74	38547.6
136014	6405.11	37800
144053	6258.65	38943.2
152263	6483.46	37753.1
160009	6112.11	36166.1
168333	6156.34	39338.9
175999	6137.01	40592.2
184005	6409.69	40562.3
192009	6234.84	40183.5
200013	6298.57	38090.8
208019	6130.19	38029.2
216013	5897.95	37452.8
224070	6273.63	39449
232065	6082.95	42025.9
240071	6271.13	41454.2
248009	6018.54	41419.9
256008	6071.53	40202.8
264009	6079	39860.8
272068	5979.87	41191.2
280013	6342.46	38186.9
287960	6229.99	41322.3
296072	6280.56	40418.4
304062	6210.19	38542.5
312011	6011.58	41265.8
320060	6567.92	38710.9
328025	6272.77	37066.2
336021	6167	36836.7
344062	6548.17	39125
352058	6137.86	37211.7
360077	6236.34	39545.2
368078	6184.26	36719.7
376168	6440.39	38955.6
384067	6391.31	38325.9
392208	6443.04	40542.5
400080	6203.67	39285.4
408273	6377.25	40838.2
416033	6304.91	45537.7
424035	6374.59	42134.4
432035	6176.82	42681.8
440025	6379.52	42426.3
448020	6298.13	40656.7
456036	6049.06	40231.7
464225	6095.94	38708.5
472035	5753.25	39423.7
480263	5674.26	37971.2
488037	5793.49	39996.1
496080	5925.17	39747.9
504031	6032.16	42504.5
512028	5717.63	41630.3
520241	5573.16	40353.5
528023	5397.74	39777.3
536347	5306.34	38548
544020	5713.04	41092.1
552080	6229.04	43090.7
560109	6139.77	43288
568023	6592.24	44120.3
576114	6425.88	44898.7
583970	6641.31	44296.2
592085	6507.97	47212.2
600023	6661.23	32030.1
608082	6673.33	46970.1
616165	6548.43	45945.2
624019	6709.97	47113.1
632360	6440.1	47006.9
640079	6618.8	42880.2
648150	6398.62	43062.2
655982	6421.82	44273.3
664040	6737.57	42577
672148	6544.42	45757.9
680028	6290.72	42336.8
688291	6231.13	42896
696031	6373.26	44399.3
704023	6199.07	44121.5
711987	6180.02	35116.1
719980	6059.23	44175.3
727975	6050.98	42649.5
736023	5959.79	41803.9
744362	6001.27	43603.9
752034	5882.29	43701.6
760047	6346.14	45948.2
768020	6180.21	43872.2
776026	6339.04	44863.9
784140	6156.59	32687.1
792029	6145.76	43434
800084	6033.74	41363.6
808081	6233.03	42475.3
816155	6088.98	41971.2
828094	5809.47	44141.3
836130	5577.47	41808.3
843902	5412.63	40133.6
852229	4850.23	34779.1
859890	4928.07	36000.1
867849	4992.91	37528.1
875892	4657.6	33534.4
883892	4302.28	30085.7
891955	4492.41	31927
899945	4285.05	30317.1
907956	4338.87	30137
915906	4251.77	29495.6
923924	4207.58	29446.9
932003	4079.02	29209
939960	3970.42	26624
947950	3951.66	25828.4
956159	3832.57	25672
963949	3634.13	23971.1
972308	3315.59	21520
979953	3455.57	23130.6
987950	3685.22	24692.8
996144	3776.8	25414.2
1003897	3705.12	24401
1012179	3407.56	20209.1
1019888	3437.38	21569.5
1027892	3116.51	18890.2
1035847	2972.01	18376.2
1043913	2945.25	17476.7
